# Supplementary material for: Structures of rac-2,4:3,5-di­methyl­ene xylitol ­derivatives
Source: Acta Crystallogr E Crystallogr Commun. 2023 Aug 4;79(Pt 9):786–90. doi: 10.1107/S2056989023006497 (PMC10483560; doi:10.1107/S2056989023006497)
Supplement: Supplementary file 1 [file e-79-00786-sup1.cif]

##############################################################################
#                                                                            #
# This CIF contains the data in a paper accepted for publication in          #
# Acta Crystallographica Section E. It conforms to the requirements of       #
# Notes for Authors for Acta Crystallographica Section E, and has been       #
# peer reviewed under the auspices of the IUCr Commission on Journals.       #
#                                                                            #
# Full details of the Crystallographic Information File format               #
# are given in the paper "The Crystallographic Information File (CIF):       #
# a New Standard Archive File for Crystallography" by S. R. Hall, F. H.      #
# Allen and I. D. Brown [Acta Cryst. (1991), A47, 655-685].                  #
#                                                                            #
# The current version of the core CIF dictionary is obtainable from          #
# ftp://ftp.iucr.org/pub/cif_core.dic.                                       #
#                                                                            #
# Software is freely available for graphical display of the structure(s)     #
# in this CIF. For information consult the CIF software page                 #
# http://www.iucr.org/resources/cif/software.                                #
#                                                                            #
# This file may be used for bona fide research purposes within the           #
# scientific community so long as proper attribution is given to the journal # 
# article from which it was obtained.                                        #
#                                                                            #
##############################################################################
data_1
_audit_creation_method     'SHELXL-2019/1'
_chemical_name_systematic
;\
4-[(Methylsulfonyloxy)methyl]-2,4,4a,6,8,8a-hexahydro-[1,3]dioxino\
[5,4-<i>d</i>][1,3]dioxine
;
_chemical_name_common     ?
_chemical_formula_moiety     'C8 H14 O7 S'
_chemical_formula_sum     'C8 H14 O7 S'
_chemical_formula_iupac     'C8 H14 O7 S'
_chemical_formula_weight     254.25
_chemical_melting_point     ?
_space_group_crystal_system     triclinic
_space_group_name_H-M_alt     'P -1'
_space_group_name_Hall     '-P 1'
loop_
    _space_group_symop_operation_xyz
    'x, y, z'
    '-x, -y, -z'
_cell_length_a     4.7401(4)
_cell_length_b     7.3325(6)
_cell_length_c     15.9604(14)
_cell_angle_alpha     90.019(3)
_cell_angle_beta     93.610(3)
_cell_angle_gamma     106.439(3)
_cell_volume     530.90(8)
_cell_formula_units_Z     2
_cell_measurement_reflns_used     1351
_cell_measurement_theta_min     8.93
_cell_measurement_theta_max     35.29
_cell_measurement_temperature     173(2)
_exptl_crystal_description     cube
_exptl_crystal_colour     colorless
_exptl_crystal_size_max     0.150
_exptl_crystal_size_mid     0.130
_exptl_crystal_size_min     0.090
_exptl_crystal_density_diffrn     1.590
_exptl_crystal_density_meas     ?
_exptl_crystal_density_method     ?
_exptl_crystal_F_000     268
_exptl_absorpt_coefficient_mu     0.324
_exptl_absorpt_correction_type     multi-scan
_exptl_absorpt_process_details
;
(SADABS; Krause <i>et al.</i>, 2015)
;
_exptl_absorpt_correction_T_min     0.6645
_exptl_absorpt_correction_T_max     0.7481
_diffrn_ambient_temperature     173(2)
_diffrn_source     ?
_diffrn_radiation_type     MoK\a
_diffrn_radiation_wavelength     0.71073
_diffrn_measurement_device_type     'Bruker D8 Quest'
_diffrn_measurement_method     'Kappa Diffractometer'
_diffrn_detector_area_resol_mean     ?
_diffrn_reflns_number     15993
_diffrn_reflns_av_R_equivalents     0.0844
_diffrn_reflns_av_unetI/netI     0.1507
_diffrn_reflns_theta_min     2.558
_diffrn_reflns_theta_max     41.322
_diffrn_reflns_theta_full     25.242
_diffrn_measured_fraction_theta_max     0.677
_diffrn_measured_fraction_theta_full     0.999
_diffrn_reflns_limit_h_min     -8
_diffrn_reflns_limit_h_max     7
_diffrn_reflns_limit_k_min     -11
_diffrn_reflns_limit_k_max     11
_diffrn_reflns_limit_l_min     -25
_diffrn_reflns_limit_l_max     21
_diffrn_standards_number     0
_diffrn_standards_interval_count     0
_diffrn_standards_decay_%     0
_refine_special_details     ?
_reflns_number_total     4823
_reflns_number_gt     2290
_reflns_threshold_expression     'I > 2\s(I)'
_refine_ls_structure_factor_coef     Fsqd
_refine_ls_matrix_type     full
_refine_ls_R_factor_all     0.1886
_refine_ls_R_factor_gt     0.0701
_refine_ls_wR_factor_gt     0.1115
_refine_ls_wR_factor_ref     0.1470
_refine_ls_goodness_of_fit_ref     1.009
_refine_ls_restrained_S_all     1.009
_refine_ls_number_reflns     4823
_refine_ls_number_parameters     146
_refine_ls_number_restraints     0
_refine_ls_hydrogen_treatment     constr
_refine_ls_weighting_scheme     calc
_refine_ls_weighting_details
              'w=1/[\s^2^(Fo^2^)+(0.0418P)^2^+0.2188P] where P=(Fo^2^+2Fc^2^)/3'
_atom_sites_solution_hydrogens     geom
_atom_sites_solution_primary     ?
_atom_sites_solution_secondary     ?
_refine_ls_shift/su_max     0.000
_refine_ls_shift/su_mean     0.000
_refine_diff_density_max     0.414
_refine_diff_density_min     -0.655
_refine_ls_extinction_method     none
_refine_ls_extinction_coef     .
loop_
    _atom_type_symbol
    _atom_type_description
    _atom_type_scat_dispersion_real
    _atom_type_scat_dispersion_imag
    _atom_type_scat_source
    'C' 'C' 0.0033 0.0016
                         'International Tables Vol C Tables 4.2.6.8 and 6.1.1.4'
    'H' 'H' 0.0000 0.0000
                         'International Tables Vol C Tables 4.2.6.8 and 6.1.1.4'
    'O' 'O' 0.0106 0.0060
                         'International Tables Vol C Tables 4.2.6.8 and 6.1.1.4'
    'S' 'S' 0.1246 0.1234
                         'International Tables Vol C Tables 4.2.6.8 and 6.1.1.4'
_computing_data_collection
;
APEX4 (Bruker, 2022)
;
_computing_cell_refinement
;
SAINT (Bruker, 2022)
;
_computing_data_reduction
;
SAINT (Bruker, 2022)
;
_computing_structure_solution
;
SHELXT2019 (Sheldrick, 2015a)
;
_computing_structure_refinement
;
SHELXL2019 (Sheldrick, 2015b)
;
_computing_molecular_graphics
;
Mercury (Macrae <i>et al.</i>,  2020)
;
_computing_publication_material
;
publCIF (Westrip, 2010)
;
loop_
    _atom_site_type_symbol
    _atom_site_label
    _atom_site_fract_x
    _atom_site_fract_y
    _atom_site_fract_z
    _atom_site_U_iso_or_equiv
    _atom_site_adp_type
    _atom_site_calc_flag
    _atom_site_occupancy
    _atom_site_disorder_assembly
    _atom_site_disorder_group
    S S1 0.60628(13) 0.80009(9) 0.58781(4) 0.02721(16) Uani d 1 . .
    O O1 0.6927(3) 0.4016(2) 0.93342(9) 0.0266(4) Uani d 1 . .
    O O3 0.6751(3) 0.6081(2) 0.82311(9) 0.0260(4) Uani d 1 . .
    O O5 0.4827(3) 0.2098(2) 0.76954(9) 0.0243(3) Uani d 1 . .
    O O7 0.4434(3) 0.0034(2) 0.88198(10) 0.0289(4) Uani d 1 . .
    O O8 0.7865(3) 0.7367(2) 0.66251(9) 0.0261(4) Uani d 1 . .
    O O9 0.3104(4) 0.6800(3) 0.58398(11) 0.0398(5) Uani d 1 . .
    O O10 0.6589(4) 0.9992(2) 0.60079(10) 0.0373(4) Uani d 1 . .
    C C2 0.7642(6) 0.5925(3) 0.90849(14) 0.0309(5) Uani d 1 . .
    H H2A 0.979758 0.650217 0.917189 0.037 Uiso calc 1 . .
    H H2B 0.666347 0.663938 0.943971 0.037 Uiso calc 1 . .
    C C4 0.8303(5) 0.5179(3) 0.77023(13) 0.0227(4) Uani d 1 . .
    H H4 1.045638 0.585886 0.776752 0.027 Uiso calc 1 . .
    C C4A 0.7829(5) 0.3113(3) 0.79322(13) 0.0216(4) Uani d 1 . .
    H H4A 0.917530 0.256771 0.761967 0.026 Uiso calc 1 . .
    C C6 0.4217(6) 0.0183(3) 0.79414(14) 0.0304(5) Uani d 1 . .
    H H6A 0.220286 -0.052390 0.772201 0.036 Uiso calc 1 . .
    H H6B 0.562188 -0.040402 0.769413 0.036 Uiso calc 1 . .
    C C8 0.7415(5) 0.0902(3) 0.91348(14) 0.0275(5) Uani d 1 . .
    H H8A 0.871338 0.019144 0.891627 0.033 Uiso calc 1 . .
    H H8B 0.754402 0.083849 0.975507 0.033 Uiso calc 1 . .
    C C8A 0.8461(5) 0.2954(3) 0.88766(13) 0.0228(4) Uani d 1 . .
    H H8AA 1.062871 0.346026 0.901998 0.027 Uiso calc 1 . .
    C C9 0.7183(5) 0.5344(3) 0.68109(13) 0.0240(5) Uani d 1 . .
    H H9A 0.815314 0.469652 0.642238 0.029 Uiso calc 1 . .
    H H9B 0.502868 0.474287 0.674387 0.029 Uiso calc 1 . .
    C C10 0.7686(5) 0.7580(3) 0.49760(14) 0.0280(5) Uani d 1 . .
    H H10A 0.666135 0.795460 0.448192 0.042 Uiso calc 1 . .
    H H10B 0.754631 0.622437 0.493002 0.042 Uiso calc 1 . .
    H H10C 0.976420 0.832549 0.500840 0.042 Uiso calc 1 . .
loop_
    _atom_site_aniso_label
    _atom_site_aniso_U_11
    _atom_site_aniso_U_22
    _atom_site_aniso_U_33
    _atom_site_aniso_U_12
    _atom_site_aniso_U_13
    _atom_site_aniso_U_23
    S1 0.0286(3) 0.0314(3) 0.0257(3) 0.0142(2) 0.0054(2) 0.0082(2)
    O1 0.0368(9) 0.0221(8) 0.0199(8) 0.0062(7) 0.0049(7) 0.0028(6)
    O3 0.0357(9) 0.0248(8) 0.0203(8) 0.0130(7) 0.0034(6) 0.0021(6)
    O5 0.0261(8) 0.0208(8) 0.0242(8) 0.0038(6) 0.0000(6) -0.0001(6)
    O7 0.0339(9) 0.0239(9) 0.0257(8) 0.0023(7) 0.0056(7) 0.0034(6)
    O8 0.0320(9) 0.0231(8) 0.0226(8) 0.0067(7) 0.0026(6) 0.0073(6)
    O9 0.0237(9) 0.0517(12) 0.0463(11) 0.0140(8) 0.0052(8) 0.0153(9)
    O10 0.0571(12) 0.0318(10) 0.0316(10) 0.0246(9) 0.0116(8) 0.0086(7)
    C2 0.0457(15) 0.0230(12) 0.0222(11) 0.0073(10) 0.0006(10) 0.0011(9)
    C4 0.0237(11) 0.0212(11) 0.0228(11) 0.0056(8) 0.0026(8) 0.0038(8)
    C4A 0.0222(11) 0.0229(11) 0.0214(11) 0.0087(8) 0.0046(8) 0.0035(8)
    C6 0.0416(14) 0.0206(12) 0.0262(12) 0.0042(10) 0.0021(10) 0.0012(9)
    C8 0.0339(13) 0.0262(12) 0.0236(11) 0.0100(10) 0.0039(9) 0.0068(9)
    C8A 0.0233(11) 0.0221(11) 0.0223(11) 0.0051(9) 0.0015(8) 0.0047(8)
    C9 0.0303(12) 0.0194(11) 0.0218(11) 0.0060(9) 0.0021(9) 0.0042(8)
    C10 0.0310(13) 0.0306(13) 0.0240(12) 0.0111(10) 0.0026(9) 0.0043(9)
_geom_special_details
;
 All esds (except the esd in the dihedral angle between two l.s. planes)
 are estimated using the full covariance matrix.  The cell esds are taken
 into account individually in the estimation of esds in distances, angles
 and torsion angles; correlations between esds in cell parameters are only
 used when they are defined by crystal symmetry.  An approximate (isotropic)
 treatment of cell esds is used for estimating esds involving l.s. planes.
;
loop_
    _geom_bond_atom_site_label_1
    _geom_bond_atom_site_label_2
    _geom_bond_site_symmetry_2
    _geom_bond_distance
    _geom_bond_publ_flag
    S1 O10 . 1.4228(18) ?
    S1 O9 . 1.4270(18) ?
    S1 O8 . 1.5698(15) ?
    S1 C10 . 1.742(2) ?
    O1 C2 . 1.408(3) ?
    O1 C8A . 1.434(3) ?
    O3 C2 . 1.415(3) ?
    O3 C4 . 1.430(3) ?
    O5 C6 . 1.412(3) ?
    O5 C4A . 1.433(3) ?
    O7 C6 . 1.406(3) ?
    O7 C8 . 1.434(3) ?
    O8 C9 . 1.461(2) ?
    C2 H2A . 0.9900 ?
    C2 H2B . 0.9900 ?
    C4 C9 . 1.504(3) ?
    C4 C4A . 1.516(3) ?
    C4 H4 . 1.0000 ?
    C4A C8A . 1.529(3) ?
    C4A H4A . 1.0000 ?
    C6 H6A . 0.9900 ?
    C6 H6B . 0.9900 ?
    C8 C8A . 1.511(3) ?
    C8 H8A . 0.9900 ?
    C8 H8B . 0.9900 ?
    C8A H8AA . 1.0000 ?
    C9 H9A . 0.9900 ?
    C9 H9B . 0.9900 ?
    C10 H10A . 0.9800 ?
    C10 H10B . 0.9800 ?
    C10 H10C . 0.9800 ?
loop_
    _geom_angle_atom_site_label_1
    _geom_angle_atom_site_label_2
    _geom_angle_atom_site_label_3
    _geom_angle_site_symmetry_1
    _geom_angle_site_symmetry_3
    _geom_angle
    _geom_angle_publ_flag
    O10 S1 O9 . . 119.11(11) ?
    O10 S1 O8 . . 104.77(10) ?
    O9 S1 O8 . . 108.86(9) ?
    O10 S1 C10 . . 109.80(11) ?
    O9 S1 C10 . . 108.16(12) ?
    O8 S1 C10 . . 105.28(10) ?
    C2 O1 C8A . . 111.28(17) ?
    C2 O3 C4 . . 110.29(17) ?
    C6 O5 C4A . . 110.55(17) ?
    C6 O7 C8 . . 109.65(17) ?
    C9 O8 S1 . . 118.45(13) ?
    O1 C2 O3 . . 111.64(18) ?
    O1 C2 H2A . . 109.3 ?
    O3 C2 H2A . . 109.3 ?
    O1 C2 H2B . . 109.3 ?
    O3 C2 H2B . . 109.3 ?
    H2A C2 H2B . . 108.0 ?
    O3 C4 C9 . . 107.43(17) ?
    O3 C4 C4A . . 110.85(17) ?
    C9 C4 C4A . . 110.92(18) ?
    O3 C4 H4 . . 109.2 ?
    C9 C4 H4 . . 109.2 ?
    C4A C4 H4 . . 109.2 ?
    O5 C4A C4 . . 108.19(17) ?
    O5 C4A C8A . . 110.03(17) ?
    C4 C4A C8A . . 110.15(18) ?
    O5 C4A H4A . . 109.5 ?
    C4 C4A H4A . . 109.5 ?
    C8A C4A H4A . . 109.5 ?
    O7 C6 O5 . . 111.57(18) ?
    O7 C6 H6A . . 109.3 ?
    O5 C6 H6A . . 109.3 ?
    O7 C6 H6B . . 109.3 ?
    O5 C6 H6B . . 109.3 ?
    H6A C6 H6B . . 108.0 ?
    O7 C8 C8A . . 111.14(18) ?
    O7 C8 H8A . . 109.4 ?
    C8A C8 H8A . . 109.4 ?
    O7 C8 H8B . . 109.4 ?
    C8A C8 H8B . . 109.4 ?
    H8A C8 H8B . . 108.0 ?
    O1 C8A C8 . . 107.96(18) ?
    O1 C8A C4A . . 110.20(17) ?
    C8 C8A C4A . . 110.23(18) ?
    O1 C8A H8AA . . 109.5 ?
    C8 C8A H8AA . . 109.5 ?
    C4A C8A H8AA . . 109.5 ?
    O8 C9 C4 . . 107.50(17) ?
    O8 C9 H9A . . 110.2 ?
    C4 C9 H9A . . 110.2 ?
    O8 C9 H9B . . 110.2 ?
    C4 C9 H9B . . 110.2 ?
    H9A C9 H9B . . 108.5 ?
    S1 C10 H10A . . 109.5 ?
    S1 C10 H10B . . 109.5 ?
    H10A C10 H10B . . 109.5 ?
    S1 C10 H10C . . 109.5 ?
    H10A C10 H10C . . 109.5 ?
    H10B C10 H10C . . 109.5 ?
loop_
    _geom_torsion_atom_site_label_1
    _geom_torsion_atom_site_label_2
    _geom_torsion_atom_site_label_3
    _geom_torsion_atom_site_label_4
    _geom_torsion_site_symmetry_1
    _geom_torsion_site_symmetry_2
    _geom_torsion_site_symmetry_3
    _geom_torsion_site_symmetry_4
    _geom_torsion
    _geom_torsion_publ_flag
    O10 S1 O8 C9 . . . . 163.58(16) ?
    O9 S1 O8 C9 . . . . 35.15(18) ?
    C10 S1 O8 C9 . . . . -80.62(17) ?
    C8A O1 C2 O3 . . . . 63.0(2) ?
    C4 O3 C2 O1 . . . . -63.2(2) ?
    C2 O3 C4 C9 . . . . 178.21(17) ?
    C2 O3 C4 C4A . . . . 56.9(2) ?
    C6 O5 C4A C4 . . . . -176.51(17) ?
    C6 O5 C4A C8A . . . . -56.1(2) ?
    O3 C4 C4A O5 . . . . 69.7(2) ?
    C9 C4 C4A O5 . . . . -49.6(2) ?
    O3 C4 C4A C8A . . . . -50.7(2) ?
    C9 C4 C4A C8A . . . . -169.91(18) ?
    C8 O7 C6 O5 . . . . -64.3(2) ?
    C4A O5 C6 O7 . . . . 64.7(2) ?
    C6 O7 C8 C8A . . . . 56.9(2) ?
    C2 O1 C8A C8 . . . . -176.03(18) ?
    C2 O1 C8A C4A . . . . -55.6(2) ?
    O7 C8 C8A O1 . . . . 70.2(2) ?
    O7 C8 C8A C4A . . . . -50.2(2) ?
    O5 C4A C8A O1 . . . . -69.6(2) ?
    C4 C4A C8A O1 . . . . 49.6(2) ?
    O5 C4A C8A C8 . . . . 49.5(2) ?
    C4 C4A C8A C8 . . . . 168.64(18) ?
    S1 O8 C9 C4 . . . . -159.17(14) ?
    O3 C4 C9 O8 . . . . 61.8(2) ?
    C4A C4 C9 O8 . . . . -176.93(17) ?
_shelx_space_group_comment
;
The symmetry employed for this shelxl refinement is uniquely defined
by the following loop, which should always be used as a source of
symmetry information in preference to the above space-group names.
They are only intended as comments.
;
_shelx_estimated_absorpt_T_min     0.953
_shelx_estimated_absorpt_T_max     0.971
_shelx_hkl_file
;
  -1   0   0  513.92   10.47
  -1   0   0  534.76   10.58
  -1   0   0  522.91   10.47
  -1   0   0  519.66    9.71
  -1   0   0  524.72    9.88
   1   0   0  522.48    9.71
   1   0   0  533.35   10.48
   1   0   0  513.07    9.84
   1   0   0  532.59   10.51
   1   0   0  520.55    9.14
  -2   0   0  242.58    7.10
  -2   0   0  242.05    5.98
  -2   0   0  237.50    7.08
  -2   0   0  250.68    7.27
  -2   0   0  236.81    6.13
   2   0   0  232.66    4.88
   2   0   0  235.70    6.18
   2   0   0  243.35    7.12
   2   0   0  243.71    7.04
   2   0   0  239.20    6.51
  -3   0   0    2.79    1.31
  -3   0   0    2.94    0.89
  -3   0   0    4.05    1.34
  -3   0   0    2.59    1.20
  -3   0   0    2.65    1.01
   3   0   0    3.62    0.56
   3   0   0    5.28    1.06
   3   0   0    5.19    1.50
   3   0   0    3.10    0.94
  -4   0   0    1.24    1.19
  -4   0   0    1.05    1.39
  -4   0   0   -0.46    0.93
   4   0   0   -1.40    0.72
   4   0   0    0.22    1.09
  -5   0   0    6.37    2.43
  -5   0   0    8.23    2.52
   5   0   0    3.93    1.51
   5   0   0    1.67    2.02
  -6   0   0   -1.28    1.54
  -6   0   0    1.37    2.53
  -7   0   0    2.36    3.08
  -7   0   0    0.07    3.30
   6   1   0    7.43    2.72
  -6  -1   0    9.89    3.17
  -6  -1   0   16.64    3.93
   5   1   0   -0.15    1.38
  -5  -1   0    0.39    1.52
  -5  -1   0    0.15    1.76
   4   1   0    3.20    0.93
   4   1   0    3.42    1.99
  -4  -1   0    3.17    1.59
  -4  -1   0    5.08    2.10
  -4  -1   0    6.50    2.08
   3   1   0   27.41    2.28
   3   1   0   26.79    1.62
   3   1   0   31.09    2.43
  -3  -1   0   24.93    3.55
  -3  -1   0   32.13    2.55
  -3  -1   0   29.25    2.27
  -3  -1   0   31.73    2.91
   2   1   0  323.05    8.19
   2   1   0  321.43    9.08
   2   1   0  317.75    7.88
   2   1   0  317.23    9.10
  -2  -1   0  320.33    8.94
  -2  -1   0  317.19    7.79
  -2  -1   0  325.91    8.31
  -2  -1   0  320.49    8.72
  -2  -1   0  323.16    9.21
   1   1   0  320.19    7.91
   1   1   0  317.19    7.69
   1   1   0  317.92    8.23
   1   1   0  326.17    6.94
  -1  -1   0  312.33    7.28
  -1  -1   0  324.39    7.68
  -1  -1   0  307.49    7.54
  -1  -1   0  317.68    7.22
  -1  -1   0  318.18    6.85
   0   1   0    7.09    0.73
   0   1   0    7.07    0.72
   0   1   0    7.45    0.55
   0  -1   0    7.29    0.72
   0  -1   0    6.81    0.73
   0  -1   0    7.27    0.54
  -1   1   0   44.58    1.65
  -1   1   0   43.20    1.51
  -1   1   0   45.82    1.96
   1  -1   0   43.47    1.65
   1  -1   0   43.20    1.90
   1  -1   0   44.00    1.55
   1  -1   0   46.66    1.16
  -2   1   0   32.67    2.36
  -2   1   0   31.27    1.26
  -2   1   0   32.99    1.28
  -2   1   0   30.30    2.09
  -2   1   0   32.06    1.94
   2  -1   0   32.17    1.30
   2  -1   0   30.73    1.97
   2  -1   0   28.49    2.17
   2  -1   0   28.35    2.03
   2  -1   0   33.10    1.26
  -3   1   0   12.81    2.21
  -3   1   0    8.42    1.77
  -3   1   0   11.23    1.64
  -3   1   0   12.50    2.13
   3  -1   0   11.71    1.90
   3  -1   0    9.85    1.84
   3  -1   0   10.97    1.70
   3  -1   0    9.05    1.01
  -4   1   0   27.44    2.66
  -4   1   0   33.34    3.37
  -4   1   0   34.51    3.40
   4  -1   0   34.54    2.17
  -5   1   0   13.52    3.10
  -5   1   0    7.35    2.18
   5  -1   0    9.32    1.67
  -6   1   0   -1.50    1.99
  -6   1   0   -0.36    1.54
  -7   1   0    2.43    2.75
   6   2   0   -0.27    2.41
  -6  -2   0   -1.65    2.38
  -6  -2   0   -1.18    2.05
   5   2   0    0.35    1.47
  -5  -2   0    5.03    2.25
   4   2   0    2.24    1.43
   4   2   0    0.77    0.94
   4   2   0    1.59    0.87
  -4  -2   0    4.14    1.89
  -4  -2   0    3.39    1.72
   3   2   0    5.10    1.77
   3   2   0    3.26    1.03
   3   2   0    6.08    1.62
   3   2   0    4.42    0.91
  -3  -2   0    5.43    1.66
  -3  -2   0    3.27    1.66
   2   2   0   19.08    1.96
   2   2   0   20.95    2.29
   2   2   0   20.46    1.81
   2   2   0   21.84    2.29
  -2  -2   0   20.37    2.10
  -2  -2   0   20.19    2.00
  -2  -2   0   19.46    2.25
  -2  -2   0   22.72    2.19
  -2  -2   0   21.30    1.79
   1   2   0   13.84    1.82
   1   2   0   16.48    1.63
   1   2   0   13.83    1.35
   1   2   0   15.91    1.63
  -1  -2   0   15.54    1.34
  -1  -2   0   16.39    1.68
  -1  -2   0   12.73    1.49
  -1  -2   0   15.67    1.63
   0   2   0    6.00    1.27
   0   2   0    5.45    0.77
   0  -2   0    5.62    0.62
   0  -2   0    6.38    0.85
   0  -2   0    7.51    1.21
   0  -2   0    6.15    1.21
  -1   2   0    0.55    0.42
  -1   2   0    1.83    0.67
  -1   2   0    1.83    0.59
  -1   2   0    1.03    0.24
   1  -2   0    1.05    0.55
   1  -2   0    1.13    0.26
  -2   2   0   20.88    1.78
  -2   2   0   20.63    1.53
  -2   2   0   20.93    1.87
  -2   2   0   17.62    1.29
   2  -2   0   22.59    1.85
  -3   2   0   59.89    2.26
  -3   2   0   65.58    3.91
  -3   2   0   57.56    3.21
  -3   2   0   66.21    3.52
   3  -2   0   64.07    3.80
   3  -2   0   55.61    3.28
  -4   2   0    0.27    1.28
  -4   2   0    0.22    1.12
   4  -2   0    0.36    0.38
  -5   2   0   19.44    3.14
  -5   2   0   13.69    3.01
  -6   2   0    1.79    1.73
  -7   2   0   -0.99    2.45
  -7   2   0    0.09    2.68
   6   3   0   -2.45    2.63
  -6  -3   0    5.00    3.69
  -6  -3   0   -4.78    2.29
   5   3   0   -2.19    1.09
   5   3   0    1.16    1.65
  -5  -3   0    1.06    1.90
  -5  -3   0   -0.08    1.83
   4   3   0    0.47    1.29
   4   3   0   -1.35    1.36
   4   3   0   -0.26    0.87
   4   3   0    0.13    1.21
  -4  -3   0    1.25    1.61
  -4  -3   0   -0.23    1.22
   3   3   0    0.43    0.92
   3   3   0   -0.15    0.99
  -3  -3   0    2.34    1.33
  -3  -3   0    2.13    1.30
  -3  -3   0    2.42    1.22
  -3  -3   0    1.40    1.21
   2   3   0   30.52    2.99
   2   3   0   33.08    3.01
   2   3   0   29.59    2.39
   2   3   0   28.35    2.47
  -2  -3   0   31.00    2.82
  -2  -3   0   31.33    2.91
  -2  -3   0   30.51    2.36
  -2  -3   0   30.44    2.46
  -2  -3   0   30.92    2.84
   1   3   0    6.91    1.37
   1   3   0    9.11    1.78
   1   3   0   11.06    1.66
   1   3   0    8.27    1.41
  -1  -3   0    9.20    1.69
  -1  -3   0   11.75    1.99
  -1  -3   0    8.67    1.61
   0   3   0   86.00    3.47
   0   3   0   89.25    3.64
   0   3   0   76.94    2.81
   0   3   0   82.22    3.77
   0  -3   0   84.61    2.55
   0  -3   0   85.38    3.75
   0  -3   0   85.51    3.69
   0  -3   0   81.92    2.89
  -1   3   0   31.01    1.65
  -1   3   0   31.72    2.29
  -1   3   0   29.93    1.98
  -1   3   0   32.34    2.21
   1  -3   0   30.19    1.61
   1  -3   0   29.71    1.75
  -2   3   0    6.81    0.57
  -2   3   0    5.59    1.18
  -2   3   0    7.61    1.22
   2  -3   0    9.24    1.45
   2  -3   0    5.74    0.71
  -3   3   0    5.66    1.06
  -3   3   0    7.98    1.34
  -3   3   0    5.16    1.44
   3  -3   0    6.67    1.56
   3  -3   0    6.73    1.27
  -4   3   0   15.03    2.69
  -4   3   0   10.96    1.23
  -4   3   0   14.59    2.29
   4  -3   0   12.31    2.03
  -5   3   0   19.52    3.57
  -5   3   0   16.10    2.97
  -6   3   0    0.78    1.66
  -6   3   0   -1.43    1.62
  -7   3   0    4.60    2.72
   6   4   0    2.78    3.58
  -6  -4   0   -1.80    3.32
   5   4   0    5.37    2.38
  -5  -4   0    3.63    2.72
  -5  -4   0    7.10    2.32
   4   4   0    0.39    1.19
   4   4   0    2.42    2.21
   4   4   0    4.50    1.55
  -4  -4   0    3.76    1.88
   3   4   0    9.82    2.11
   3   4   0   14.69    3.08
  -3  -4   0   12.56    2.38
  -3  -4   0   17.19    3.19
  -3  -4   0   14.35    3.05
   2   4   0   -0.76    0.71
   2   4   0    0.61    1.23
   2   4   0    1.23    0.81
  -2  -4   0    0.54    0.90
  -2  -4   0    1.72    1.04
  -2  -4   0    2.09    1.24
   1   4   0   30.97    2.80
   1   4   0   32.59    2.61
   1   4   0   34.37    3.02
   1   4   0   32.43    2.51
  -1  -4   0   34.59    2.71
  -1  -4   0   32.43    2.78
  -1  -4   0   31.34    2.90
   0   4   0  119.11    4.00
   0   4   0  124.11    4.86
   0   4   0  137.58    5.59
   0   4   0  117.46    4.90
   0  -4   0  120.76    3.50
   0  -4   0  115.62    3.98
   0  -4   0  123.71    5.21
   0  -4   0  124.52    5.12
  -1   4   0  324.85    7.38
  -1   4   0  324.94    9.32
  -1   4   0  320.27    8.22
  -1   4   0  328.21    9.13
   1  -4   0  337.55    8.46
   1  -4   0  338.29    9.48
   1  -4   0  318.70    7.29
  -2   4   0   63.52    3.82
  -2   4   0   53.37    2.29
  -2   4   0   57.21    3.04
  -2   4   0   54.72    3.19
   2  -4   0   58.81    3.00
  -3   4   0   38.78    2.65
  -3   4   0   45.43    3.19
  -3   4   0   47.67    3.30
  -3   4   0   44.70    2.24
   3  -4   0   45.07    2.25
   3  -4   0   40.14    2.96
  -4   4   0    1.30    0.84
  -4   4   0    0.09    1.00
  -4   4   0    1.21    1.00
   4  -4   0    1.18    1.22
  -5   4   0   10.80    2.64
  -5   4   0   10.53    1.36
  -5   4   0   17.58    2.73
  -6   4   0   -0.08    1.88
  -6   4   0    2.76    1.72
  -7   4   0    0.77    2.42
   5   5   0   -4.05    2.85
   5   5   0   -1.05    2.24
  -5  -5   0   -2.75    3.57
  -5  -5   0    1.90    2.66
   4   5   0    0.75    2.23
   4   5   0   -0.51    1.46
   4   5   0    2.03    1.56
  -4  -5   0    0.07    1.68
  -4  -5   0    0.15    2.37
   3   5   0   19.74    3.14
   3   5   0   19.74    3.79
  -3  -5   0   19.07    3.56
  -3  -5   0   16.71    2.65
   2   5   0   23.95    3.95
   2   5   0   18.99    2.97
  -2  -5   0   19.02    3.37
  -2  -5   0   17.47    3.00
  -2  -5   0   17.89    2.14
   1   5   0  218.16    8.68
   1   5   0  203.83    8.38
  -1  -5   0  214.40    7.52
  -1  -5   0  202.79    8.23
   0   5   0  119.88    5.41
   0   5   0  105.74    4.04
   0   5   0  113.24    5.15
   0  -5   0  106.79    3.43
   0  -5   0  114.17    5.42
   0  -5   0  109.86    4.19
  -1   5   0   55.39    3.76
  -1   5   0   53.50    3.20
  -1   5   0   47.02    3.51
   1  -5   0   48.81    3.54
  -2   5   0   29.19    2.74
  -2   5   0   29.72    5.30
  -2   5   0   32.27    2.11
  -2   5   0   31.41    2.28
   2  -5   0   28.82    2.12
  -3   5   0    7.85    0.73
  -3   5   0   10.57    2.10
  -3   5   0    5.39    1.70
  -3   5   0   10.94    1.95
   3  -5   0    9.93    1.89
  -4   5   0   27.75    2.07
  -4   5   0   34.33    3.22
  -4   5   0   28.98    2.85
  -5   5   0    9.50    1.73
  -5   5   0    5.65    1.88
  -5   5   0    4.42    1.52
   5  -5   0    6.87    2.20
  -6   5   0   -0.72    2.02
  -6   5   0    5.65    2.02
  -7   5   0   -3.71    2.36
  -7   5   0    4.44    3.30
   5   6   0   -0.14    3.27
  -5  -6   0   -7.28    3.16
  -5  -6   0   -7.67    2.93
   4   6   0    5.42    2.71
   4   6   0    4.85    2.42
  -4  -6   0   -0.58    2.40
  -4  -6   0    8.10    2.80
   3   6   0    9.54    2.56
   3   6   0   13.78    2.88
  -3  -6   0    7.45    2.05
  -3  -6   0   12.02    3.02
   2   6   0   35.32    4.05
   2   6   0   33.51    3.47
  -2  -6   0   38.57    3.90
  -2  -6   0   36.19    2.92
   1   6   0   41.49    3.96
   1   6   0   26.79    2.92
   1   6   0   33.24    3.15
  -1  -6   0   30.46    3.50
  -1  -6   0   29.15    2.17
  -1  -6   0   32.16    3.07
  -1  -6   0   30.79    2.29
   0   6   0    3.61    1.55
   0   6   0    1.18    0.86
   0   6   0    1.38    1.09
   0  -6   0    1.24    0.79
   0  -6   0    4.40    1.65
  -1   6   0    2.88    1.33
  -1   6   0    2.07    1.35
  -2   6   0    0.42    0.67
  -2   6   0   -0.26    1.03
  -2   6   0    0.39    0.98
   2  -6   0   -0.19    0.73
  -3   6   0   24.17    3.59
  -3   6   0   22.02    1.74
  -3   6   0   30.12    2.71
   3  -6   0   19.08    2.57
  -4   6   0   42.07    4.31
  -4   6   0   41.12    3.69
  -5   6   0   -0.13    0.87
  -5   6   0    1.72    1.61
  -6   6   0    9.25    2.74
  -7   6   0   -3.51    2.92
   5   7   0   -4.06    9.08
   4   7   0    3.54    2.85
   4   7   0    0.14    2.43
   4   7   0   -2.32    2.52
  -4  -7   0   -3.19    2.73
   3   7   0    5.14    2.70
  -3  -7   0    5.11    2.20
  -3  -7   0    4.60    1.76
   2   7   0    0.35    1.75
   2   7   0    1.85    1.50
  -2  -7   0    1.98    1.30
  -2  -7   0    0.19    1.56
   1   7   0    4.93    2.10
   1   7   0   -0.56    1.17
  -1  -7   0    1.99    0.80
  -1  -7   0    1.19    1.26
  -1  -7   0    1.65    1.13
   0   7   0   -0.35    1.11
   0   7   0   -1.16    0.86
   0   7   0   -0.96    1.03
   0  -7   0    1.83    0.99
  -1   7   0   -1.31    0.85
  -1   7   0    0.93    1.33
  -2   7   0   27.14    3.94
  -2   7   0   26.59    2.05
  -2   7   0   25.12    3.09
   2  -7   0   25.91    2.12
  -3   7   0   15.39    1.79
  -3   7   0    9.56    1.80
  -3   7   0    9.42    2.37
   3  -7   0   10.81    1.86
  -4   7   0    0.65    1.46
  -4   7   0    0.17    1.12
  -5   7   0    5.01    2.11
  -5   7   0    2.28    1.79
  -6   7   0    1.40    2.07
  -6   7   0   -0.87    2.16
  -7   7   0    2.65    3.04
   4   8   0   -6.11    4.08
  -4  -8   0   -1.63    5.25
   3   8   0    1.43    2.87
  -3  -8   0   -0.50    2.50
  -3  -8   0   -0.57    2.63
   2   8   0   -0.37    1.72
   2   8   0   -0.94    1.68
  -2  -8   0   -0.97    1.35
  -2  -8   0    1.26    1.73
   1   8   0    2.33    1.83
   1   8   0    1.91    1.87
  -1  -8   0    1.07    0.77
  -1  -8   0    4.12    1.83
   0   8   0    0.21    1.40
   0   8   0    1.75    1.60
   0  -8   0    0.07    1.10
  -1   8   0   -0.27    1.24
  -1   8   0    0.88    1.71
  -2   8   0    1.75    1.39
   2  -8   0   -2.06    0.81
  -3   8   0    3.79    1.80
  -3   8   0    2.39    1.80
  -3   8   0    1.68    1.16
   3  -8   0    4.31    1.80
  -4   8   0    1.02    1.31
  -4   8   0    3.21    0.53
  -4   8   0    7.13    2.31
  -5   8   0    0.41    1.59
  -5   8   0   -0.54    2.05
  -6   8   0   -1.18    2.33
  -7   8   0    3.67    5.77
   3   9   0   -0.79    3.93
  -3  -9   0    4.64    5.75
   2   9   0    2.24    2.80
  -2  -9   0   -1.19    2.58
   1   9   0   19.09    3.81
   1   9   0   20.52    4.43
  -1  -9   0   15.33    2.78
   0   9   0    1.58    2.06
   0   9   0    0.31    1.74
   0  -9   0    0.67    1.45
  -1   9   0   -1.11    1.37
  -1   9   0   -0.57    1.53
  -2   9   0   23.33    3.91
  -2   9   0   14.60    3.19
  -3   9   0   14.07    3.39
  -4   9   0   -1.80    1.88
  -4   9   0    3.14    1.68
  -5   9   0   -1.48    2.53
  -5   9   0    0.50    1.80
  -6   9   0    1.14    3.34
  -6   9   0   -1.05    2.94
   2  10   0   -3.08    3.26
  -2 -10   0   -1.30    4.56
   1  10   0    1.76    2.47
   1  10   0    2.67    2.90
  -1 -10   0   -3.35    3.87
   0  10   0   37.13    6.12
   0  10   0   23.13    4.16
  -1  10   0   18.86    3.97
  -1  10   0   16.42    4.14
  -2  10   0    2.09    2.11
  -2  10   0   -0.73    2.30
  -3  10   0    1.22    2.42
  -3  10   0    2.92    2.04
  -4  10   0    7.57    3.45
  -5  10   0    0.67    3.58
   0  11   0   -0.07    3.14
  -1  11   0    4.00    3.01
  -1  11   0    0.39    2.60
  -2  11   0    1.88    2.56
  -2  11   0    4.87    3.02
  -3  11   0   10.72    3.82
  -3  11   0    2.75    2.65
  -4  11   0    3.06    4.06
  -4  11   0   -3.49    2.60
  -4  11  -1   -1.24    4.89
  -4  11  -1   -2.23    2.82
  -3  11  -1    1.68    2.69
  -3  11  -1    5.35    3.45
  -2  11  -1    1.07    2.60
  -2  11  -1    2.91    3.11
  -1  11  -1   -0.05    2.30
  -1  11  -1    2.16    3.01
   0  11  -1   -2.77    2.80
  -5  10  -1   -1.56    3.11
  -4  10  -1    1.74    2.66
  -3  10  -1   -0.13    1.59
  -3  10  -1   -0.40    2.16
  -2  10  -1    2.61    2.24
  -2  10  -1   -1.22    2.35
  -1  10  -1    1.54    2.63
  -1  10  -1   -1.80    1.67
   0  10  -1    3.75    2.61
   0  10  -1    1.98    2.36
  -1 -10   1    1.94    4.12
   1  10  -1   -0.46    2.50
   1  10  -1    3.57    3.11
  -2 -10   1   -5.08    4.60
   2  10  -1    2.15    3.46
  -6   9  -1   -1.20    3.27
  -6   9  -1   -0.31    2.77
  -5   9  -1   -3.90    1.52
  -5   9  -1   -4.54    2.21
  -4   9  -1   -1.52    2.15
  -4   9  -1    3.70    1.63
  -3   9  -1    2.47    2.09
  -2   9  -1    7.20    2.36
  -2   9  -1    5.36    1.98
  -1   9  -1   11.44    2.93
  -1   9  -1   24.16    4.49
   0   9  -1    0.08    1.63
   0   9  -1    5.40    2.48
  -1  -9   1   -1.43    1.78
   1   9  -1    2.01    2.25
   1   9  -1   -0.05    1.95
  -2  -9   1   -5.24    2.45
   2   9  -1    1.06    2.57
  -3  -9   1    8.78    4.64
   3   9  -1    3.03    3.16
  -6   8  -1    2.40    2.48
  -5   8  -1   -1.23    1.40
  -5   8  -1    1.98    2.20
  -4   8  -1    5.64    1.63
  -4   8  -1    5.95    2.46
  -3   8  -1    7.86    1.64
  -3   8  -1    6.63    2.43
  -3   8  -1    5.68    2.12
  -2   8  -1   -0.92    1.20
  -1   8  -1   -0.39    1.52
  -1   8  -1    0.25    1.63
   0  -8   1    0.01    1.18
   0   8  -1   -1.85    1.25
   0   8  -1    3.23    1.73
   0   8  -1    0.51    1.22
  -1  -8   1   11.66    2.51
   1   8  -1   14.38    3.51
  -2  -8   1    5.89    1.56
  -2  -8   1    9.79    2.45
   2   8  -1   13.85    3.49
  -3  -8   1    2.24    2.85
   3   8  -1   -3.01    2.47
  -4  -8   1    2.04    4.60
   4   8  -1   -9.20    4.88
   4   8  -1   -2.30    4.19
  -7   7  -1    0.36    3.09
  -6   7  -1    5.54    2.41
  -6   7  -1   -0.62    2.31
  -5   7  -1    8.12    2.22
  -5   7  -1    6.61    2.53
  -4   7  -1    5.57    2.10
  -4   7  -1    6.91    1.75
   3  -7   1    0.40    1.91
  -3   7  -1   -0.49    1.04
  -3   7  -1    3.03    1.10
  -3   7  -1   -1.72    1.06
   2  -7   1    0.21    0.74
  -2   7  -1    0.05    1.45
  -2   7  -1    0.48    1.03
  -2   7  -1    0.79    0.58
  -1   7  -1    1.74    1.38
  -1   7  -1    0.97    0.99
   0  -7   1    7.48    1.56
   0   7  -1    6.22    1.42
   0   7  -1    6.56    1.87
   0   7  -1    5.38    1.82
  -1  -7   1    7.60    1.85
  -1  -7   1    5.63    0.98
   1   7  -1    5.65    2.18
   1   7  -1    7.81    2.26
  -2  -7   1    2.46    1.21
  -2  -7   1    1.72    1.57
   2   7  -1    2.65    2.09
   2   7  -1    4.72    1.97
  -3  -7   1    1.31    1.85
  -3  -7   1   -1.49    1.45
   3   7  -1   -0.12    1.65
   3   7  -1   -2.15    2.14
  -4  -7   1    2.69    2.72
  -4  -7   1   -2.02    2.47
   4   7  -1    2.74    3.26
   4   7  -1    2.97    2.72
   4   7  -1   -2.33    2.38
   5   7  -1    3.43    5.30
  -7   6  -1    2.27    3.07
  -6   6  -1   10.12    2.18
  -6   6  -1   15.65    3.31
  -5   6  -1   31.71    2.32
  -5   6  -1   27.70    4.04
  -4   6  -1    0.51    1.30
  -4   6  -1    1.78    1.40
   3  -6   1   45.96    3.61
  -3   6  -1   41.38    4.06
  -3   6  -1   35.88    2.21
  -3   6  -1   41.60    3.06
   2  -6   1   16.30    1.70
  -2   6  -1   18.31    1.99
  -2   6  -1   21.14    1.82
  -2   6  -1   19.41    3.18
   1  -6   1    9.63    0.89
  -1   6  -1   12.26    2.44
  -1   6  -1   10.81    1.95
   0  -6   1   10.35    1.62
   0  -6   1   12.01    0.84
   0  -6   1   10.19    0.78
   0   6  -1    8.68    1.97
   0   6  -1    9.80    2.19
   0   6  -1    9.90    1.52
  -1  -6   1   -0.15    0.65
  -1  -6   1    0.89    0.58
  -1  -6   1    1.58    1.23
   1   6  -1    1.07    1.14
   1   6  -1    1.44    1.11
   1   6  -1    0.26    1.32
  -2  -6   1    0.90    0.90
  -2  -6   1    0.76    1.39
   2   6  -1    1.20    1.19
   2   6  -1    1.89    1.45
  -3  -6   1   -1.50    1.52
  -3  -6   1   -1.03    1.30
   3   6  -1   -1.34    1.42
   3   6  -1    0.80    1.79
  -4  -6   1    0.28    1.81
  -4  -6   1   -2.90    2.20
   4   6  -1    5.26    2.65
   4   6  -1   -1.00    2.01
   4   6  -1   -0.06    2.16
  -5  -6   1   -1.59    3.28
  -5  -6   1    3.92    3.55
   5   6  -1   -0.75    3.11
  -7   5  -1    0.87    2.45
  -7   5  -1   -0.10    2.88
  -6   5  -1   -0.50    1.62
  -6   5  -1    0.04    1.43
  -5   5  -1   -0.19    1.10
  -5   5  -1    0.30    1.16
  -5   5  -1    1.84    1.24
  -4   5  -1    0.17    1.07
  -4   5  -1    0.39    0.69
   3  -5   1    2.06    1.29
  -3   5  -1    0.60    0.87
  -3   5  -1    0.59    1.06
  -3   5  -1    0.34    0.31
  -3   5  -1    0.32    0.43
  -3   5  -1   -1.52    0.89
   2  -5   1    3.23    0.94
  -2   5  -1    9.53    1.87
  -2   5  -1    5.63    1.16
  -2   5  -1    4.60    1.09
   1  -5   1    4.13    0.71
   1  -5   1    2.75    1.18
  -1   5  -1    3.72    1.33
  -1   5  -1    4.29    1.31
   0  -5   1    0.65    0.40
   0  -5   1   -0.26    0.58
   0   5  -1   -0.36    1.15
   0   5  -1    0.03    0.66
   0   5  -1    0.61    1.00
  -1  -5   1   20.89    1.67
  -1  -5   1   24.31    2.47
   1   5  -1   24.67    2.66
   1   5  -1   24.12    3.55
  -2  -5   1   40.93    3.81
  -2  -5   1   41.86    2.99
   2   5  -1   40.93    3.53
   2   5  -1   48.92    4.39
  -3  -5   1    0.53    1.27
  -3  -5   1    4.29    1.89
   3   5  -1    3.69    1.69
   3   5  -1    5.80    2.40
  -4  -5   1   19.19    3.05
  -4  -5   1   19.96    4.36
   4   5  -1   35.25    5.60
   4   5  -1   23.62    3.26
   4   5  -1   29.10    3.90
  -5  -5   1   -1.99    2.23
  -5  -5   1    4.42    4.00
   5   5  -1    4.09    2.81
   5   5  -1   -0.85    2.35
  -6  -5   1  -12.98    4.48
  -7   4  -1    9.98    3.03
  -7   4  -1    3.35    3.55
  -6   4  -1   -0.11    1.78
  -6   4  -1    0.47    1.73
  -5   4  -1    8.34    1.89
  -5   4  -1   10.61    2.54
   4  -4   1    9.52    1.78
  -4   4  -1   11.41    2.24
  -4   4  -1   12.78    1.70
   3  -4   1    1.01    1.10
  -3   4  -1   -0.03    0.46
  -3   4  -1    0.71    0.77
  -3   4  -1    1.44    0.88
   2  -4   1    1.78    0.75
  -2   4  -1    2.09    0.92
  -2   4  -1    2.01    0.71
  -2   4  -1    2.98    1.23
  -2   4  -1    2.46    0.26
   1  -4   1    1.49    0.49
   1  -4   1    0.39    0.75
  -1   4  -1    1.50    0.50
  -1   4  -1    2.37    1.02
  -1   4  -1    1.15    0.20
  -1   4  -1    3.03    0.93
   0  -4   1  218.98    5.88
   0  -4   1  208.39    6.97
   0  -4   1  215.96    7.14
   0  -4   1  209.91    4.58
   0   4  -1  217.54    6.97
   0   4  -1  205.93    6.68
   0   4  -1  200.78    5.68
   0   4  -1  224.93    7.47
  -1  -4   1    1.25    0.90
  -1  -4   1   -1.07    0.71
  -1  -4   1    0.47    0.57
  -1  -4   1    1.36    1.08
   1   4  -1   -0.05    1.01
   1   4  -1    0.39    0.94
   1   4  -1    2.21    1.14
   1   4  -1    1.25    0.79
  -2  -4   1  289.59    8.53
  -2  -4   1  297.87   10.15
  -2  -4   1  306.17   10.34
   2   4  -1  273.24   10.22
  -3  -4   1   39.88    4.01
  -3  -4   1   44.70    3.56
   3   4  -1   35.93    3.84
   3   4  -1   42.61    3.65
  -4  -4   1   -0.24    1.55
   4   4  -1    2.06    1.89
   4   4  -1   -0.10    1.20
   4   4  -1    0.19    1.31
  -5  -4   1    9.63    3.44
  -5  -4   1    5.78    2.33
   5   4  -1    1.74    2.04
  -6  -4   1    3.05    4.91
   6   4  -1    3.60    3.78
  -7   3  -1   -1.79    2.62
  -7   3  -1    6.57    3.04
  -6   3  -1    0.84    1.88
  -6   3  -1    2.49    1.78
  -5   3  -1   -1.69    1.05
  -5   3  -1    0.34    1.37
   4  -3   1   38.50    3.20
  -4   3  -1   44.36    3.35
  -4   3  -1   35.60    2.11
  -4   3  -1   36.85    3.45
   3  -3   1    7.67    1.41
   3  -3   1    9.79    1.71
  -3   3  -1   10.00    1.45
  -3   3  -1    9.26    1.80
  -3   3  -1    9.36    1.34
  -3   3  -1   10.46    1.79
   2  -3   1    6.57    1.24
  -2   3  -1    5.47    1.15
  -2   3  -1    7.32    1.26
  -2   3  -1    4.85    0.82
  -2   3  -1    4.43    0.61
   1  -3   1    6.35    0.84
  -1   3  -1    6.42    1.32
  -1   3  -1    4.61    0.28
  -1   3  -1    5.20    0.29
  -1   3  -1    5.63    0.95
   0  -3   1  131.02    2.93
   0  -3   1  128.86    3.84
   0  -3   1  139.54    4.90
   0  -3   1  128.10    4.62
   0   3  -1  127.72    3.79
   0   3  -1  122.58    4.45
   0   3  -1  129.15    4.79
   0   3  -1  123.97    4.40
  -1  -3   1   65.77    3.45
  -1  -3   1   72.90    3.89
  -1  -3   1   57.94    3.05
  -1  -3   1   64.09    3.49
  -1  -3   1   64.55    2.70
   1   3  -1   64.39    3.23
   1   3  -1   66.41    3.68
   1   3  -1   61.64    3.23
   1   3  -1   67.51    3.54
  -2  -3   1   35.81    3.04
  -2  -3   1   38.10    2.69
  -2  -3   1   39.53    3.22
  -2  -3   1   39.86    3.19
  -2  -3   1   35.00    2.97
   2   3  -1   37.65    2.94
   2   3  -1   35.19    3.17
   2   3  -1   38.09    2.74
   2   3  -1   35.52    3.10
  -3  -3   1   31.56    3.42
  -3  -3   1   38.04    3.90
   3   3  -1   37.31    3.10
   3   3  -1   30.42    3.39
  -4  -3   1    6.80    2.29
  -4  -3   1   11.37    2.86
   4   3  -1    8.63    2.50
   4   3  -1    7.74    2.25
   4   3  -1    6.17    1.56
  -5  -3   1    0.79    1.89
  -5  -3   1    2.63    2.29
   5   3  -1    1.15    1.78
   5   3  -1    0.03    1.23
  -6  -3   1   -1.09    2.92
  -6  -3   1    1.91    2.77
   6   3  -1    0.19    2.59
  -7   2  -1    0.92    2.58
  -7   2  -1    2.38    2.89
  -6   2  -1    2.13    1.86
  -6   2  -1    4.30    2.90
  -5   2  -1   28.46    4.21
  -5   2  -1   32.71    3.64
   4  -2   1   49.16    1.84
  -4   2  -1   56.54    4.34
  -4   2  -1   41.97    4.05
  -4   2  -1   54.53    3.47
   3  -2   1    6.87    1.37
   3  -2   1    6.21    1.54
  -3   2  -1    6.44    1.21
  -3   2  -1    6.55    1.55
  -3   2  -1    6.69    0.81
  -3   2  -1    6.80    1.40
   2  -2   1   27.69    2.06
   2  -2   1   28.13    2.06
  -2   2  -1   26.31    0.86
  -2   2  -1   26.33    1.47
  -2   2  -1   24.44    1.69
  -2   2  -1   28.02    2.11
   1  -2   1  131.97    3.58
  -1   2  -1  133.41    4.06
  -1   2  -1  131.27    2.92
  -1   2  -1  130.58    3.28
   0  -2   1   75.86    3.38
   0  -2   1   75.10    1.66
   0  -2   1   75.52    2.93
   0  -2   1   73.76    2.39
   0   2  -1   77.08    3.01
   0   2  -1   71.85    2.76
   0   2  -1   71.56    2.36
  -1  -2   1    1.87    0.65
  -1  -2   1    3.55    1.16
  -1  -2   1    1.61    0.92
  -1  -2   1    1.37    0.71
  -1  -2   1    3.07    0.84
   1   2  -1    3.57    0.98
   1   2  -1    1.28    0.86
   1   2  -1    1.17    0.75
   1   2  -1    2.08    0.92
  -2  -2   1   15.72    1.72
  -2  -2   1   15.07    1.87
  -2  -2   1   15.00    2.36
  -2  -2   1   15.75    2.30
  -2  -2   1   14.23    2.15
   2   2  -1   16.78    2.47
   2   2  -1   13.82    2.04
   2   2  -1   16.18    1.72
   2   2  -1   20.45    2.15
  -3  -2   1    6.73    2.05
  -3  -2   1    4.88    1.52
  -3  -2   1    4.95    1.30
   3   2  -1    3.53    1.15
   3   2  -1    4.48    1.45
   3   2  -1    4.49    1.06
   3   2  -1    2.56    1.32
  -4  -2   1    2.55    1.82
  -4  -2   1    1.77    1.48
   4   2  -1    1.21    0.78
   4   2  -1    2.67    1.48
  -5  -2   1   10.58    2.82
  -5  -2   1    8.93    3.22
   5   2  -1    8.90    1.77
   5   2  -1    7.33    1.21
   5   2  -1    9.01    2.34
  -6  -2   1    4.18    2.82
  -6  -2   1    7.60    3.41
   6   2  -1    1.46    2.35
  -7   1  -1   12.98    3.83
  -6   1  -1   10.31    3.00
  -6   1  -1   17.81    3.95
   5  -1   1    3.71    1.32
  -5   1  -1    2.43    1.67
   4  -1   1    1.46    1.04
  -4   1  -1    2.81    1.41
  -4   1  -1    0.70    1.08
  -4   1  -1    0.74    0.86
   3  -1   1    1.02    1.00
  -3   1  -1    1.27    0.58
  -3   1  -1    0.27    0.63
  -3   1  -1    0.66    0.89
  -3   1  -1    1.74    1.02
  -3   1  -1   -0.05    0.68
   2  -1   1    2.74    0.92
   2  -1   1    1.13    0.72
   2  -1   1    1.74    0.47
  -2   1  -1    2.51    0.50
  -2   1  -1    2.10    0.33
  -2   1  -1    2.97    0.92
  -2   1  -1    1.20    0.70
  -2   1  -1    1.10    0.84
   1  -1   1    6.76    0.78
   1  -1   1    6.36    0.92
  -1   1  -1    6.33    0.78
  -1   1  -1    7.31    0.52
  -1   1  -1    8.26    1.05
   0  -1   1    3.54    0.60
   0  -1   1    3.41    0.50
   0  -1   1    3.27    0.58
   0   1  -1    3.51    0.50
   0   1  -1    3.28    0.59
   0   1  -1    4.31    0.64
  -1  -1   1    1.86    0.83
  -1  -1   1    1.32    0.84
  -1  -1   1    1.33    0.74
  -1  -1   1    2.19    0.78
  -1  -1   1    1.04    0.59
   1   1  -1    2.94    0.90
   1   1  -1    1.86    0.88
   1   1  -1    1.76    0.65
   1   1  -1    1.94    0.72
   1   1  -1    2.11    0.82
  -2  -1   1    6.13    1.32
  -2  -1   1    8.31    1.35
  -2  -1   1    8.07    1.69
  -2  -1   1    6.24    1.31
  -2  -1   1    9.88    1.53
   2   1  -1    7.84    1.65
   2   1  -1    6.35    1.33
   2   1  -1    6.07    0.98
   2   1  -1    7.44    1.37
   2   1  -1    7.17    1.32
  -3  -1   1   18.03    2.69
  -3  -1   1   15.58    2.09
   3   1  -1   15.30    2.11
   3   1  -1   12.65    1.81
   3   1  -1   12.80    1.23
  -4  -1   1    2.38    1.57
  -4  -1   1    3.38    1.69
   4   1  -1    2.46    1.42
   4   1  -1    1.52    0.65
   4   1  -1    2.61    1.85
  -5  -1   1   -0.17    1.25
  -5  -1   1   -1.23    1.43
   5   1  -1   -2.00    1.37
  -6  -1   1    0.88    2.29
  -6  -1   1    1.80    2.20
   6   1  -1    3.19    2.05
  -7   0  -1   -1.08    3.16
  -7   0  -1    1.47    2.75
  -6   0  -1    3.80    2.07
  -6   0  -1   -0.79    2.06
   5   0   1   -2.35    1.89
   5   0   1    3.84    1.47
  -5   0  -1    2.71    1.63
  -5   0  -1   -0.82    1.53
   4   0   1   10.71    1.87
   4   0   1    7.27    1.63
  -4   0  -1   11.24    2.51
  -4   0  -1    9.99    2.36
  -4   0  -1    8.48    1.46
  -4   0  -1    7.50    1.52
   3   0   1    2.47    0.83
   3   0   1    0.19    0.94
   3   0   1    2.71    0.95
  -3   0  -1    2.34    0.87
  -3   0  -1    2.03    1.02
  -3   0  -1    2.95    1.23
  -3   0  -1    2.42    1.30
  -3   0  -1    2.25    0.84
   2   0   1    0.26    0.62
   2   0   1    1.77    0.91
   2   0   1    0.30    0.15
   2   0   1   -0.18    0.42
  -2   0  -1    0.21    0.70
  -2   0  -1    1.03    0.48
  -2   0  -1    0.34    0.80
  -2   0  -1    1.12    0.79
  -2   0  -1    0.63    0.59
   1   0   1  446.11    8.69
   1   0   1  459.22    9.43
   1   0   1  443.64    8.40
  -1   0  -1  447.41    8.41
  -1   0  -1  451.43    9.42
  -1   0  -1  457.76    9.33
  -1   0  -1  468.54    9.54
  -1   0  -1  449.84    8.70
  -1   0   1  996.04   18.00
  -1   0   1  974.30   17.02
  -1   0   1  961.20   18.00
  -1   0   1  988.80   17.61
  -1   0   1 1000.00   18.11
   1   0  -1  971.80   17.64
   1   0  -1  964.59   17.18
   1   0  -1  961.46   17.95
   1   0  -1  962.33   17.05
   1   0  -1  971.76   17.90
  -2   0   1    8.27    1.48
  -2   0   1    9.18    1.62
  -2   0   1    9.54    1.35
  -2   0   1   10.76    1.72
   2   0  -1   10.20    1.40
   2   0  -1   10.79    1.63
   2   0  -1   10.52    1.61
   2   0  -1    8.08    1.32
  -3   0   1   99.40    5.02
  -3   0   1  104.92    5.20
  -3   0   1   88.28    4.03
  -3   0   1   95.98    4.95
   3   0  -1  107.59    4.55
   3   0  -1  104.38    5.09
   3   0  -1   99.29    3.83
   3   0  -1   96.42    4.82
   3   0  -1   99.85    3.08
  -4   0   1   10.22    2.42
  -4   0   1    6.24    1.83
  -5   0   1   17.89    3.57
  -5   0   1   14.11    3.15
   5   0  -1   16.05    2.89
  -6   0   1    9.49    2.99
  -6   0   1    5.37    2.97
  -7   0   1    3.55    3.34
  -7   0   1   -3.10    2.42
  -6  -1  -1   -0.01    2.32
  -6  -1  -1    1.36    2.30
   5   1   1    0.11    1.26
  -5  -1  -1    4.01    2.65
  -5  -1  -1    0.88    1.83
   4   1   1    0.65    0.86
   4   1   1    1.60    1.71
  -4  -1  -1    0.15    1.30
  -4  -1  -1   -1.06    1.02
  -4  -1  -1   -0.98    1.02
  -4  -1  -1   -1.02    0.93
   3   1   1   53.97    2.98
   3   1   1   53.34    3.24
   3   1   1   53.31    2.23
  -3  -1  -1   54.65    3.76
  -3  -1  -1   45.64    3.94
  -3  -1  -1   57.43    3.35
  -3  -1  -1   48.66    2.78
   2   1   1   40.68    2.84
   2   1   1   40.28    2.81
   2   1   1   37.64    2.40
   2   1   1   37.33    2.09
  -2  -1  -1   38.17    2.67
  -2  -1  -1   40.80    2.91
  -2  -1  -1   40.33    2.50
  -2  -1  -1   36.12    2.01
  -2  -1  -1   41.25    2.79
   1   1   1  481.68   10.50
   1   1   1  491.66   10.51
  -1  -1  -1  476.72    9.28
  -1  -1  -1  490.02   10.44
  -1  -1  -1  467.54   10.40
  -1  -1  -1  468.52   10.07
   0   1   1   76.81    2.31
   0   1   1   77.53    2.07
   0   1   1   78.70    2.29
   0   1   1   78.26    2.34
   0  -1  -1   79.82    2.36
   0  -1  -1   77.59    2.08
   0  -1  -1   77.47    2.29
   0  -1  -1   75.46    2.28
  -1   1   1  547.68   10.37
  -1   1   1  551.48   10.38
  -1   1   1  563.74   11.01
  -1   1   1  575.97   10.86
   1  -1  -1  556.05   10.94
   1  -1  -1  539.97   10.34
   1  -1  -1  528.90   10.34
  -2   1   1  118.95    4.54
  -2   1   1  114.81    4.21
  -2   1   1  116.36    3.22
  -2   1   1  119.65    4.05
   2  -1  -1  119.56    4.11
   2  -1  -1  116.87    2.84
   2  -1  -1  116.87    4.46
   2  -1  -1  119.06    4.22
  -3   1   1  105.78    3.03
  -3   1   1  107.03    4.44
  -3   1   1   98.33    5.04
  -3   1   1  103.99    5.08
  -3   1   1  103.88    4.93
   3  -1  -1  106.95    4.50
   3  -1  -1  105.22    3.28
   3  -1  -1  107.17    5.08
   3  -1  -1  104.57    4.79
   3  -1  -1  104.07    3.40
  -4   1   1  114.21    6.10
  -4   1   1  122.11    6.45
  -4   1   1  122.88    6.28
   4  -1  -1  115.00    4.03
   4  -1  -1   89.90    7.36
   4  -1  -1  118.20    3.95
  -5   1   1   15.97    3.37
  -5   1   1   11.59    2.94
   5  -1  -1    6.91    1.62
  -6   1   1   -1.61    1.67
  -6   1   1    0.50    2.12
  -7   1   1    0.60    2.72
   6   2   1    3.76    2.38
  -6  -2  -1   -1.64    2.08
  -6  -2  -1   -1.02    2.75
   5   2   1    0.73    1.54
  -5  -2  -1    5.18    2.26
   4   2   1    2.91    1.01
   4   2   1    1.99    1.42
   4   2   1    2.38    0.80
  -4  -2  -1    0.95    1.37
  -4  -2  -1    5.13    1.93
  -4  -2  -1    2.75    1.75
   3   2   1   31.14    2.45
   3   2   1   26.98    3.04
   3   2   1   26.69    1.95
   3   2   1   25.13    2.69
  -3  -2  -1   32.54    3.38
  -3  -2  -1   27.16    3.92
  -3  -2  -1   24.07    2.55
  -3  -2  -1   21.28    2.11
   2   2   1   45.18    3.24
   2   2   1   44.33    3.19
   2   2   1   45.53    2.54
   2   2   1   43.13    2.89
  -2  -2  -1   43.61    2.94
  -2  -2  -1   45.58    2.50
  -2  -2  -1   44.61    2.92
  -2  -2  -1   46.94    3.31
  -2  -2  -1   42.70    3.01
   1   2   1    8.33    1.42
   1   2   1   10.64    1.30
   1   2   1    9.61    1.58
   1   2   1    8.48    1.42
  -1  -2  -1   10.77    1.57
  -1  -2  -1   11.46    1.69
  -1  -2  -1   10.51    1.15
  -1  -2  -1   14.43    1.90
   0   2   1  504.71   11.35
   0   2   1  485.64    9.57
   0   2   1  516.64   10.65
   0  -2  -1  492.33    9.61
   0  -2  -1  483.48   11.14
   0  -2  -1  495.72    9.66
   0  -2  -1  471.88   10.23
  -1   2   1  294.04    5.92
  -1   2   1  296.49    6.75
   1  -2  -1  287.91    5.43
   1  -2  -1  286.10    6.85
   1  -2  -1  290.97    6.63
   1  -2  -1  288.15    5.91
  -2   2   1    0.60    0.55
  -2   2   1    0.95    0.71
  -2   2   1    1.18    0.68
   2  -2  -1    1.18    0.58
   2  -2  -1    1.57    0.86
  -3   2   1    7.42    1.69
  -3   2   1    5.16    1.34
  -3   2   1    7.25    1.53
   3  -2  -1    5.81    1.39
   3  -2  -1    5.55    0.91
   3  -2  -1    6.34    1.41
  -4   2   1   38.54    3.64
  -4   2   1   39.72    1.81
   4  -2  -1   37.37    1.18
  -5   2   1    0.64    1.12
  -5   2   1    3.49    1.57
  -6   2   1   15.78    3.20
  -7   2   1    6.80    3.16
  -7   2   1    4.62    2.81
   6   3   1   11.03    3.86
  -6  -3  -1   10.41    3.83
  -6  -3  -1    9.88    4.00
   5   3   1    8.38    1.44
   5   3   1    8.80    2.31
  -5  -3  -1   11.86    3.20
  -5  -3  -1   12.39    3.40
   4   3   1    3.78    1.91
   4   3   1    1.56    1.46
   4   3   1    0.82    0.91
   4   3   1    0.79    1.42
  -4  -3  -1   -0.79    1.64
  -4  -3  -1    1.18    1.53
  -4  -3  -1    1.67    1.60
   3   3   1    2.14    1.27
   3   3   1    4.08    1.61
   3   3   1    4.01    1.08
  -3  -3  -1    2.42    1.22
  -3  -3  -1    4.09    1.54
  -3  -3  -1    3.63    1.69
  -3  -3  -1    4.32    1.37
   2   3   1    2.74    1.10
   2   3   1    4.27    1.65
   2   3   1    5.93    1.73
   2   3   1    4.59    1.41
  -2  -3  -1    2.07    1.15
  -2  -3  -1    3.23    1.22
  -2  -3  -1    4.27    1.14
  -2  -3  -1    1.12    0.79
  -2  -3  -1    2.02    1.05
   1   3   1   25.54    2.32
   1   3   1   26.41    2.20
   1   3   1   22.17    2.04
   1   3   1   25.96    1.95
  -1  -3  -1   27.39    2.23
  -1  -3  -1   27.45    2.41
  -1  -3  -1   24.53    2.23
   0   3   1   32.54    2.32
   0   3   1   30.67    1.74
   0   3   1   31.36    2.18
   0   3   1   32.29    2.27
   0  -3  -1   31.94    2.23
   0  -3  -1   33.32    1.81
   0  -3  -1   34.25    2.28
   0  -3  -1   31.55    1.68
  -1   3   1    0.82    0.56
  -1   3   1   -0.55    0.62
   1  -3  -1   -0.13    0.48
   1  -3  -1    0.29    0.50
  -2   3   1   42.38    2.67
  -2   3   1   43.34    1.39
  -2   3   1   41.26    2.48
   2  -3  -1   45.94    2.64
   2  -3  -1   46.46    1.85
  -3   3   1    1.90    0.87
  -3   3   1    4.61    1.05
  -3   3   1    5.32    1.38
  -3   3   1    4.19    1.40
   3  -3  -1    3.14    0.96
   3  -3  -1    4.16    1.28
  -4   3   1   37.23    3.02
  -4   3   1   32.78    2.05
  -4   3   1   35.32    3.44
   4  -3  -1   29.68    2.94
  -5   3   1   27.66    3.90
  -5   3   1   15.82    2.92
  -6   3   1    2.50    1.82
  -6   3   1   -1.02    1.33
  -7   3   1    0.20    2.43
   6   4   1   -5.08    5.50
  -6  -4  -1    5.52    3.68
   5   4   1    4.96    1.87
   5   4   1    8.98    2.52
  -5  -4  -1   12.29    3.78
  -5  -4  -1    4.77    2.30
   4   4   1    5.99    2.87
   4   4   1    2.40    1.62
  -4  -4  -1    6.86    2.27
   3   4   1   11.96    2.66
   3   4   1    8.64    2.04
   3   4   1    5.68    1.61
  -3  -4  -1    8.47    2.20
  -3  -4  -1    9.82    2.50
  -3  -4  -1   11.97    2.76
   2   4   1   25.08    2.44
   2   4   1   21.21    3.47
   2   4   1   23.02    2.90
  -2  -4  -1   22.62    2.69
  -2  -4  -1   21.72    2.37
  -2  -4  -1   28.03    3.04
   1   4   1    4.20    1.20
   1   4   1    4.52    1.44
   1   4   1    5.54    1.62
  -1  -4  -1    4.57    1.41
  -1  -4  -1    3.58    1.36
  -1  -4  -1    4.87    1.36
   0   4   1   14.64    2.08
   0   4   1   13.42    1.35
   0   4   1    9.68    1.57
   0   4   1   13.32    2.11
   0   4   1   13.08    2.03
   0  -4  -1   13.24    2.11
   0  -4  -1   13.79    1.37
   0  -4  -1   12.18    1.97
  -1   4   1   51.30    3.16
  -1   4   1   60.58    3.53
  -1   4   1   56.38    2.56
  -1   4   1   51.83    2.72
   1  -4  -1   55.63    2.89
   1  -4  -1   51.97    2.43
  -2   4   1   -0.21    0.78
  -2   4   1    0.41    0.51
  -2   4   1    0.96    0.84
  -2   4   1    1.11    0.59
   2  -4  -1   -0.06    0.63
  -3   4   1    0.04    0.85
  -3   4   1    1.02    0.82
  -3   4   1    0.94    0.55
  -3   4   1    0.49    1.32
   3  -4  -1    0.61    0.64
   3  -4  -1    0.37    1.00
  -4   4   1    7.28    1.39
  -4   4   1    8.70    1.65
  -4   4   1    6.15    1.79
   4  -4  -1    9.60    1.88
  -5   4   1   -0.39    0.94
  -5   4   1   -0.05    1.19
  -5   4   1   -1.43    1.03
  -6   4   1    3.61    1.99
  -6   4   1   -0.07    1.82
  -7   4   1   -1.08    2.24
   5   5   1    1.56    2.49
  -5  -5  -1   -0.05    2.57
   4   5   1    2.53    1.67
   4   5   1    0.87    1.85
  -4  -5  -1   -1.60    1.68
  -4  -5  -1    2.78    2.60
   3   5   1    2.48    1.38
   3   5   1    1.98    1.78
  -3  -5  -1    1.48    1.51
  -3  -5  -1    4.18    2.11
  -3  -5  -1    0.95    1.35
   2   5   1   29.80    2.84
   2   5   1   33.93    4.67
  -2  -5  -1   26.89    3.27
  -2  -5  -1   27.36    2.62
  -2  -5  -1   24.11    3.73
   1   5   1    0.99    1.15
   1   5   1    2.25    1.43
  -1  -5  -1    3.63    1.44
  -1  -5  -1    2.86    1.09
   0   5   1    3.38    1.24
   0   5   1    4.80    1.49
   0   5   1    3.84    1.07
   0   5   1    4.07    1.82
   0  -5  -1    3.76    1.02
   0  -5  -1    3.45    0.84
   0  -5  -1    4.69    1.48
  -1   5   1   33.79    2.96
  -1   5   1   34.21    2.60
  -1   5   1   31.44    2.93
   1  -5  -1   33.84    2.67
   1  -5  -1   33.49    3.06
   1  -5  -1   32.35    1.08
   1  -5  -1   34.28    2.05
  -2   5   1   16.28    2.27
  -2   5   1   10.84    1.49
  -2   5   1   13.22    2.85
  -2   5   1   15.00    1.64
   2  -5  -1   12.10    1.60
  -3   5   1   17.94    0.96
  -3   5   1   21.77    2.66
  -3   5   1   14.39    2.71
  -3   5   1   19.59    2.27
   3  -5  -1   17.17    2.40
  -4   5   1   44.43    2.58
  -4   5   1   48.48    3.45
  -4   5   1   50.04    4.01
   4  -5  -1   42.27    2.63
  -5   5   1   62.82    5.05
  -5   5   1   61.71    3.73
   5  -5  -1   56.19    4.33
  -6   5   1    3.93    1.76
  -6   5   1    7.10    2.73
  -7   5   1   -0.69    3.12
  -7   5   1   -5.39    2.23
   5   6   1    3.61    3.78
  -5  -6  -1    1.42    3.35
  -5  -6  -1    4.56    5.32
   4   6   1    6.21    3.18
  -4  -6  -1    2.76    2.61
  -4  -6  -1   -3.12    2.22
   3   6   1    5.22    2.21
   3   6   1    4.97    1.83
  -3  -6  -1    3.70    1.46
  -3  -6  -1    2.89    1.93
   2   6   1    0.95    1.64
   2   6   1    2.83    1.49
  -2  -6  -1    3.37    1.95
  -2  -6  -1    1.30    1.07
  -2  -6  -1    3.74    1.82
   1   6   1    5.30    1.72
   1   6   1    8.89    2.30
   1   6   1    2.59    1.40
  -1  -6  -1    7.35    1.94
  -1  -6  -1    6.95    2.31
  -1  -6  -1    4.29    1.25
   0   6   1    8.53    2.11
   0   6   1    8.03    1.90
   0   6   1    6.47    1.32
   0  -6  -1    8.24    1.29
   0  -6  -1    9.33    2.14
   0  -6  -1    7.83    1.47
  -1   6   1    3.44    1.37
  -1   6   1    1.46    1.19
   1  -6  -1    3.76    1.43
   1  -6  -1    2.15    0.82
  -2   6   1   96.58    4.28
  -2   6   1   92.21    5.51
  -2   6   1   92.58    4.27
   2  -6  -1   96.97    4.22
  -3   6   1   78.19    4.40
  -3   6   1   73.82    2.97
  -3   6   1   81.50    5.52
   3  -6  -1   71.71    4.24
  -4   6   1    9.52    2.21
  -4   6   1   15.90    2.85
  -5   6   1    1.29    1.61
  -6   6   1   -0.76    1.54
  -6   6   1   -3.05    1.77
  -7   6   1   -6.19    2.61
   4   7   1   -1.21    2.95
   4   7   1    1.37    2.65
  -4  -7  -1    1.31    2.56
  -4  -7  -1    1.76    3.04
   3   7   1    3.75    2.59
  -3  -7  -1    2.68    2.22
  -3  -7  -1   -0.90    1.58
   2   7   1   -1.11    1.68
   2   7   1    2.65    1.60
  -2  -7  -1    2.82    1.76
   1   7   1    5.21    1.98
   1   7   1    6.04    2.03
  -1  -7  -1    5.01    1.26
  -1  -7  -1    4.76    1.60
  -1  -7  -1    7.15    2.25
  -1  -7  -1    3.87    1.33
   0   7   1   16.83    2.96
   0   7   1   18.25    3.36
   0  -7  -1   14.34    2.11
   0  -7  -1   16.76    1.62
   0  -7  -1    9.90    2.46
  -1   7   1    1.53    1.38
   1  -7  -1    1.07    0.81
  -2   7   1   11.85    2.48
  -2   7   1   12.00    1.77
  -2   7   1   12.38    2.70
   2  -7  -1   13.22    1.88
  -3   7   1   45.98    2.76
  -3   7   1   54.26    4.75
  -3   7   1   41.55    3.33
   3  -7  -1   42.94    3.38
  -4   7   1    0.04    1.35
  -4   7   1    0.24    1.09
  -5   7   1   11.64    3.05
  -5   7   1   13.27    2.94
  -6   7   1    1.88    2.45
  -7   7   1    0.76    3.22
   4   8   1    1.45    4.64
   3   8   1    1.85    2.37
  -3  -8  -1    2.04    3.13
  -3  -8  -1    3.85    2.41
   2   8   1    2.05    2.32
   2   8   1    3.95    1.96
  -2  -8  -1    6.18    2.21
   1   8   1    9.64    3.11
   1   8   1    6.59    2.38
  -1  -8  -1    5.55    1.31
  -1  -8  -1    9.12    2.32
  -1  -8  -1    4.85    1.73
   0   8   1    7.83    2.37
   0   8   1    1.05    1.55
   0  -8  -1    3.90    1.52
   0  -8  -1    2.33    1.29
  -1   8   1    1.30    1.36
  -1   8   1    2.10    1.88
   1  -8  -1    0.92    0.83
  -2   8   1   -1.42    1.38
   2  -8  -1   -0.35    1.08
  -3   8   1    1.60    1.24
  -3   8   1    1.81    1.86
  -3   8   1   -2.23    1.47
   3  -8  -1    0.07    1.67
  -4   8   1    4.87    1.82
  -4   8   1   13.21    3.22
  -5   8   1    1.94    2.16
  -5   8   1    1.91    1.60
  -6   8   1   -2.08    2.29
   2   9   1   19.03    3.72
   1   9   1    2.37    2.31
   1   9   1   -0.64    1.76
  -1  -9  -1   -1.40    1.84
   0   9   1    8.14    3.05
   0   9   1    6.83    2.03
   0  -9  -1    5.79    1.82
  -1   9   1    3.19    1.82
  -1   9   1    1.63    1.70
  -2   9   1    2.66    1.59
  -2   9   1    3.99    1.68
   2  -9  -1   -0.14    1.38
  -3   9   1    4.23    2.41
  -4   9   1   -0.05    1.48
  -4   9   1    2.17    2.56
  -5   9   1   -0.96    2.15
  -6   9   1    4.86    3.66
   2  10   1   -3.10    3.35
  -2 -10  -1   -3.85    5.41
   1  10   1   -1.62    2.47
   1  10   1    4.72    3.45
  -1 -10  -1    1.46    3.65
   0  10   1   15.37    3.97
   0  10   1    7.31    2.87
  -1  10   1    7.63    2.99
  -1  10   1    6.85    3.06
  -2  10   1    6.33    2.89
  -2  10   1    4.39    2.50
  -3  10   1    3.53    2.39
  -4  10   1    3.25    2.85
  -5  10   1    2.50    3.40
  -5  10   1    0.77    2.88
   0  11   1    3.83    2.98
  -1  11   1    0.87    2.64
  -1  11   1    3.04    2.82
  -2  11   1   -1.46    2.92
  -2  11   1    5.48    3.28
  -3  11   1    7.17    3.22
  -3  11   1    8.94    3.60
  -4  11   1    5.29    6.15
  -4  11  -2    0.75    5.04
  -3  11  -2    1.44    2.95
  -2  11  -2    1.86    2.88
  -2  11  -2    0.94    2.78
  -1  11  -2    7.63    3.95
  -1  11  -2    1.52    2.86
   0  11  -2   -0.92    2.67
  -5  10  -2   -5.62    2.71
  -4  10  -2    4.12    3.28
  -3  10  -2    6.71    2.85
  -3  10  -2    9.88    3.38
  -2  10  -2    6.14    2.82
  -2  10  -2    9.00    3.51
  -1  10  -2    0.24    2.22
  -1  10  -2    1.29    2.34
   0  10  -2    2.00    2.21
   0  10  -2    2.58    2.73
   1  10  -2    0.06    2.56
  -2 -10   2   -4.61    7.27
   2  10  -2   -2.20    3.55
  -6   9  -2   -1.81    2.81
  -6   9  -2   -4.29    2.66
  -5   9  -2   -1.10    2.42
  -5   9  -2   -0.88    1.81
  -4   9  -2   -1.58    1.83
  -4   9  -2    2.73    1.44
  -3   9  -2    0.48    1.88
  -2   9  -2    6.70    2.24
  -2   9  -2   10.56    2.79
  -1   9  -2    1.10    1.76
  -1   9  -2    0.02    1.55
   0   9  -2    2.52    2.30
   0   9  -2    6.43    2.09
  -1  -9   2   -2.39    1.91
   1   9  -2   -1.43    2.00
   1   9  -2   -1.71    1.65
  -2  -9   2   -3.94    2.44
   2   9  -2    1.88    2.16
  -3  -9   2   -0.63    6.15
   3   9  -2   -4.40    3.02
  -7   8  -2    9.93    5.97
  -6   8  -2    3.94    2.78
  -5   8  -2    0.03    1.63
  -5   8  -2    0.65    2.02
  -4   8  -2    4.71    1.50
  -4   8  -2    2.03    1.64
  -3   8  -2    2.16    1.88
  -3   8  -2    1.85    2.01
  -3   8  -2    3.36    1.02
  -2   8  -2    3.31    1.60
  -2   8  -2    5.20    1.82
  -1   8  -2   -0.48    1.20
  -1   8  -2    0.96    1.34
   0   8  -2   -1.70    1.18
   0   8  -2   -0.37    1.45
   0   8  -2    0.50    1.22
  -1  -8   2    4.37    1.86
   1   8  -2    5.07    2.27
   1   8  -2    2.65    2.23
  -2  -8   2    7.88    2.26
   2   8  -2   10.27    2.85
   2   8  -2   22.03    5.05
  -3  -8   2    5.55    3.05
   3   8  -2    4.52    2.96
  -4  -8   2    3.52    4.87
   4   8  -2    0.76    4.09
   4   8  -2    7.54    4.26
  -7   7  -2   -4.29    2.87
  -6   7  -2    3.90    2.93
  -6   7  -2    6.09    2.76
  -5   7  -2    5.82    2.37
  -5   7  -2    3.23    1.78
  -4   7  -2   15.82    2.54
  -4   7  -2   16.13    3.43
  -3   7  -2   24.62    4.05
  -3   7  -2   19.10    2.10
  -3   7  -2   19.91    2.16
  -2   7  -2   -1.42    1.41
  -2   7  -2    1.48    1.25
  -2   7  -2   -0.23    0.53
  -1   7  -2    9.68    2.45
   0  -7   2   12.06    1.94
   0   7  -2   16.70    3.05
   0   7  -2   12.73    1.84
   0   7  -2   16.05    3.04
  -1  -7   2    3.15    1.64
  -1  -7   2    3.16    0.76
   1   7  -2    6.23    2.14
   1   7  -2    2.21    1.51
  -2  -7   2    3.10    1.77
  -2  -7   2    1.81    0.98
   2   7  -2    1.77    1.76
   2   7  -2    0.63    1.45
  -3  -7   2    0.35    1.35
  -3  -7   2    3.76    2.06
   3   7  -2   -0.49    2.01
   3   7  -2   -2.74    1.84
  -4  -7   2    0.57    2.93
   4   7  -2    5.40    2.85
   4   7  -2   -3.22    2.53
   4   7  -2    4.55    3.44
   5   7  -2    9.22    8.42
  -7   6  -2    9.23    3.55
  -6   6  -2    4.48    2.44
  -6   6  -2    6.71    1.96
  -5   6  -2   11.57    2.43
  -5   6  -2    6.70    2.19
  -4   6  -2    0.72    1.09
  -4   6  -2    0.59    1.17
  -3   6  -2    6.31    1.44
  -3   6  -2    7.55    2.25
  -3   6  -2   10.11    1.46
  -2   6  -2   56.18    2.69
  -2   6  -2   54.01    3.24
  -2   6  -2   56.06    4.29
  -1   6  -2   65.78    4.01
  -1   6  -2   71.74    2.20
  -1   6  -2   70.83    4.45
  -1   6  -2   71.63    4.73
   0  -6   2    4.64    1.25
   0   6  -2    4.37    1.22
   0   6  -2    3.60    1.72
   0   6  -2    4.98    1.62
  -1  -6   2    3.75    1.48
  -1  -6   2    1.29    0.61
   1   6  -2    3.02    1.41
   1   6  -2    2.38    1.24
   1   6  -2   -1.12    0.88
  -2  -6   2    4.45    2.03
  -2  -6   2    2.61    1.04
   2   6  -2    1.88    1.65
   2   6  -2    4.20    1.58
  -3  -6   2    1.69    1.85
  -3  -6   2   -0.48    1.17
   3   6  -2    0.55    1.86
   3   6  -2    0.67    1.49
  -4  -6   2    1.34    1.93
  -4  -6   2    0.02    2.23
   4   6  -2   -0.64    1.91
   4   6  -2    4.08    2.41
   4   6  -2    1.16    1.92
  -5  -6   2   -0.97    3.05
  -5  -6   2   -2.64    3.68
   5   6  -2    4.90    3.52
  -7   5  -2    0.20    2.43
  -7   5  -2    4.23    3.46
  -6   5  -2    1.90    1.91
  -6   5  -2    1.51    1.75
  -5   5  -2    2.38    1.88
  -5   5  -2    4.55    1.24
  -4   5  -2   21.38    2.54
  -4   5  -2   20.36    1.95
  -4   5  -2   21.27    3.11
  -3   5  -2   55.63    4.23
  -3   5  -2   50.80    2.09
  -3   5  -2   47.32    3.32
  -3   5  -2   54.08    3.43
   2  -5   2   68.48    3.07
  -2   5  -2   70.92    3.17
  -2   5  -2   63.88    3.83
  -2   5  -2   65.40    3.17
   1  -5   2   19.76    2.35
  -1   5  -2   26.32    2.64
  -1   5  -2   22.87    2.14
  -1   5  -2   23.18    1.14
   0  -5   2   -0.68    0.52
   0   5  -2    2.18    1.22
   0   5  -2   -0.09    0.63
  -1  -5   2    1.17    1.08
  -1  -5   2    0.34    0.47
   1   5  -2   -0.33    0.80
   1   5  -2    0.16    0.87
   1   5  -2    1.31    1.24
  -2  -5   2    4.03    1.76
  -2  -5   2    1.90    0.98
   2   5  -2    2.18    1.56
   2   5  -2    3.26    1.65
  -3  -5   2   11.97    2.19
  -3  -5   2   11.04    2.87
   3   5  -2   10.69    2.37
   3   5  -2    8.89    2.66
  -4  -5   2    2.20    2.66
   4   5  -2    0.42    1.54
   4   5  -2    4.73    2.65
   4   5  -2    2.72    1.55
  -5  -5   2    4.50    3.28
  -5  -5   2   -1.72    2.45
   5   5  -2    4.79    2.47
   5   5  -2    1.20    2.59
  -6  -5   2    6.04    4.58
   6   5  -2   -7.93    4.96
  -7   4  -2   -4.69    2.40
  -7   4  -2   -2.87    4.08
  -6   4  -2    9.42    2.62
  -6   4  -2    3.46    2.19
  -5   4  -2   14.22    2.43
  -5   4  -2   16.17    3.18
  -4   4  -2   18.03    2.06
  -4   4  -2   16.04    1.72
  -4   4  -2   18.60    2.95
  -3   4  -2    5.96    0.51
  -3   4  -2    5.08    0.48
  -3   4  -2    5.96    1.38
  -3   4  -2    6.74    1.17
  -3   4  -2    4.35    1.07
   2  -4   2   -0.18    0.56
  -2   4  -2    2.10    0.67
  -2   4  -2    0.55    0.58
  -2   4  -2    0.60    0.31
  -2   4  -2    0.89    0.68
   1  -4   2   76.32    3.86
   1  -4   2   69.67    2.20
  -1   4  -2   65.95    2.16
  -1   4  -2   64.90    1.97
  -1   4  -2   70.21    3.26
  -1   4  -2   72.11    3.82
   0  -4   2   53.80    2.65
   0  -4   2   50.64    3.21
   0   4  -2   51.08    3.12
   0   4  -2   50.47    2.52
   0   4  -2   56.69    3.51
   0   4  -2   52.20    3.11
  -1  -4   2  186.84    5.02
  -1  -4   2  176.91    6.86
  -1  -4   2  193.68    6.73
   1   4  -2  173.70    6.29
   1   4  -2  181.18    6.58
   1   4  -2  180.34    6.93
   1   4  -2  189.33    7.23
  -2  -4   2   60.99    3.46
  -2  -4   2   69.39    4.56
   2   4  -2   59.66    3.90
   2   4  -2   65.58    4.59
  -3  -4   2   27.74    3.45
  -3  -4   2   35.74    3.18
   3   4  -2   27.75    2.97
   3   4  -2   31.60    4.49
  -4  -4   2    3.97    1.79
   4   4  -2    6.33    1.80
   4   4  -2    6.71    2.08
   4   4  -2    5.51    2.63
  -5  -4   2    0.15    2.32
  -5  -4   2   -1.66    1.63
   5   4  -2    1.78    2.05
   5   4  -2   -1.90    2.03
   6   4  -2   -9.61    3.05
  -7   3  -2    3.25    3.11
  -7   3  -2    1.30    2.60
  -6   3  -2    4.44    2.15
  -6   3  -2    3.61    2.20
  -5   3  -2    4.46    1.73
  -5   3  -2    1.32    1.53
   4  -3   2    8.82    1.82
  -4   3  -2    6.03    1.60
  -4   3  -2    7.01    1.54
  -4   3  -2    7.09    0.85
  -4   3  -2    7.57    1.76
   3  -3   2    2.68    1.03
  -3   3  -2    2.08    0.71
  -3   3  -2    0.59    0.81
  -3   3  -2    3.22    1.21
  -3   3  -2    1.92    0.21
  -3   3  -2    2.74    1.01
   2  -3   2   17.87    1.65
  -2   3  -2   18.00    1.69
  -2   3  -2   17.36    0.95
  -2   3  -2   15.40    1.23
   1  -3   2  245.03    5.39
  -1   3  -2  246.25    6.96
  -1   3  -2  238.56    6.10
  -1   3  -2  234.88    6.15
  -1   3  -2  235.69    4.97
   0  -3   2  134.89    4.02
   0  -3   2  123.43    4.60
   0   3  -2  121.82    4.64
   0   3  -2  123.10    4.56
   0   3  -2  131.22    4.57
   0   3  -2  125.80    3.92
  -1  -3   2  116.99    4.77
  -1  -3   2  120.63    4.97
  -1  -3   2  118.00    3.68
  -1  -3   2  122.10    4.60
   1   3  -2  118.19    4.83
   1   3  -2  123.83    5.14
   1   3  -2  118.33    4.69
   1   3  -2  120.60    4.69
  -2  -3   2   29.42    2.86
  -2  -3   2   30.72    2.86
  -2  -3   2   26.82    2.44
  -2  -3   2   30.22    2.36
   2   3  -2   29.02    2.78
   2   3  -2   33.88    2.82
   2   3  -2   37.92    2.81
   2   3  -2   32.63    3.02
  -3  -3   2   13.44    2.81
   3   3  -2   10.29    1.97
   3   3  -2   12.30    2.17
   3   3  -2   10.61    2.71
  -4  -3   2    0.75    1.60
  -4  -3   2    3.78    1.80
   4   3  -2    3.28    1.93
   4   3  -2    0.49    1.13
   4   3  -2    2.72    1.21
  -5  -3   2    4.32    2.69
  -5  -3   2    2.61    1.90
   5   3  -2    3.11    1.88
   5   3  -2   -0.35    1.33
  -6  -3   2    3.17    3.48
  -6  -3   2    1.12    2.47
   6   3  -2    0.95    2.71
  -7   2  -2   -0.87    2.58
  -7   2  -2    0.68    2.59
  -6   2  -2   -1.41    1.50
  -6   2  -2    3.22    2.38
  -5   2  -2   36.19    3.96
  -5   2  -2   25.98    3.84
  -4   2  -2   61.87    4.50
  -4   2  -2   66.58    4.39
  -4   2  -2   64.15    3.49
   3  -2   2    5.57    1.28
  -3   2  -2    4.28    1.37
  -3   2  -2    5.44    0.62
  -3   2  -2    5.17    1.27
  -3   2  -2    6.93    1.31
   2  -2   2   42.03    2.26
  -2   2  -2   41.16    1.53
  -2   2  -2   43.16    2.58
  -2   2  -2   43.30    2.33
  -2   2  -2   42.78    1.36
  -2   2  -2   41.85    1.82
  -1   2  -2  117.05    3.76
   0  -2   2  104.61    3.42
   0   2  -2   95.77    3.44
   0   2  -2   95.43    3.33
   0   2  -2   98.11    3.42
   0   2  -2   94.64    2.97
  -1  -2   2    1.21    0.75
  -1  -2   2    1.64    0.88
  -1  -2   2    0.98    0.73
  -1  -2   2    1.71    0.58
   1   2  -2    2.50    0.94
   1   2  -2    1.57    0.83
   1   2  -2    2.06    0.85
   1   2  -2    1.80    0.85
  -2  -2   2   25.17    2.14
  -2  -2   2   28.48    2.67
  -2  -2   2   24.81    2.09
  -2  -2   2   24.44    2.37
   2   2  -2   24.82    2.12
   2   2  -2   23.95    2.33
   2   2  -2   22.79    2.28
   2   2  -2   23.83    2.20
  -3  -2   2   10.50    1.80
  -3  -2   2   14.34    2.28
  -3  -2   2    9.06    2.33
   3   2  -2   10.74    2.05
   3   2  -2   10.56    2.02
   3   2  -2    9.41    1.52
   3   2  -2   11.28    2.50
  -4  -2   2    1.87    1.71
  -4  -2   2   -0.16    1.16
   4   2  -2    1.17    1.30
  -5  -2   2    3.68    2.24
  -5  -2   2    3.01    2.12
   5   2  -2    3.19    2.08
   5   2  -2    0.37    1.04
  -6  -2   2   12.58    3.92
  -6  -2   2    9.75    3.60
   6   2  -2    4.43    2.52
  -7   1  -2   -3.28    2.15
  -6   1  -2    5.63    2.51
  -6   1  -2   14.06    3.56
   5  -1   2    2.64    1.47
  -5   1  -2    3.66    1.74
  -5   1  -2    4.75    2.15
   4  -1   2    1.44    1.01
  -4   1  -2    0.89    1.28
  -4   1  -2    2.47    1.46
  -4   1  -2    1.98    0.97
  -4   1  -2    1.90    1.40
   3  -1   2   26.22    1.68
   3  -1   2   24.67    2.51
  -3   1  -2   21.14    3.16
  -3   1  -2   23.77    1.63
  -3   1  -2   22.32    1.88
  -3   1  -2   21.99    2.40
  -3   1  -2   25.66    2.57
   2  -1   2   66.10    2.29
   2  -1   2   65.31    3.12
  -2   1  -2   64.65    1.36
  -2   1  -2   67.52    3.22
  -2   1  -2   70.70    2.42
  -2   1  -2   72.37    3.50
  -2   1  -2   63.76    1.35
  -1   1  -2  529.05   10.59
  -1   1  -2  527.93   11.01
  -1   1  -2  527.97    9.86
   0  -1   2  422.29    7.02
   0  -1   2  374.20    7.57
   0  -1   2  372.67    7.43
   0   1  -2  373.59    7.42
   0   1  -2  372.86    7.53
   0   1  -2  368.35    6.78
  -1  -1   2   18.95    1.52
  -1  -1   2   21.12    1.71
  -1  -1   2   18.73    1.58
  -1  -1   2   18.34    1.38
   1   1  -2   19.10    1.76
   1   1  -2   19.34    1.64
   1   1  -2   18.92    1.31
   1   1  -2   21.51    1.68
   1   1  -2   18.86    1.50
  -2  -1   2   77.59    3.98
  -2  -1   2   68.93    3.25
  -2  -1   2   78.86    3.92
  -2  -1   2   71.48    3.54
   2   1  -2   74.43    3.89
   2   1  -2   78.57    3.50
   2   1  -2   74.93    3.01
   2   1  -2   77.14    3.90
   2   1  -2   75.15    3.34
   2   1  -2   69.25    3.41
  -3  -1   2   19.78    2.81
  -3  -1   2   20.95    2.83
   3   1  -2   23.97    2.28
   3   1  -2   22.47    2.07
   3   1  -2   21.83    1.71
  -4  -1   2   18.15    3.12
  -4  -1   2   15.74    3.10
   4   1  -2   15.28    2.54
   4   1  -2   17.91    2.78
   4   1  -2   17.16    1.67
  -5  -1   2    0.83    1.85
  -5  -1   2    1.86    1.65
   5   1  -2   -0.39    0.67
   5   1  -2    1.98    1.28
  -6  -1   2    3.21    2.49
  -6  -1   2   -0.11    1.94
  -7  -1   2    0.45    4.50
  -7   0  -2   -2.86    3.21
  -7   0  -2    2.42    3.04
  -6   0  -2   -0.84    1.86
  -6   0  -2    1.19    2.09
  -5   0  -2    3.03    2.12
  -5   0  -2    1.03    1.52
   4   0   2   45.89    3.06
   4   0   2   42.80    3.09
  -4   0  -2   36.63    2.88
  -4   0  -2   44.89    4.04
  -4   0  -2   47.84    4.09
  -4   0  -2   40.53    2.95
   3   0   2  232.66    8.18
   3   0   2  234.58    6.57
   3   0   2  232.32    6.72
  -3   0  -2  226.45    8.01
  -3   0  -2  242.12    6.88
  -3   0  -2  231.10    8.32
  -3   0  -2  248.07    8.53
  -3   0  -2  221.99    6.35
   2   0   2  161.75    5.62
   2   0   2  160.39    4.29
   2   0   2  159.27    4.67
  -2   0  -2  160.31    4.74
  -2   0  -2  160.59    5.63
  -2   0  -2  150.97    5.34
  -2   0  -2  164.54    4.30
  -2   0  -2  166.31    5.78
   1   0   2    9.82    1.21
   1   0   2   11.35    0.59
   1   0   2   10.91    1.04
   1   0   2   10.51    0.65
  -1   0  -2   10.92    0.65
  -1   0  -2   11.02    0.58
  -1   0  -2   12.16    1.24
  -1   0  -2   11.48    1.16
  -1   0  -2   10.03    1.35
   0   0   2    5.90    0.47
   0   0   2    6.22    0.64
   0   0  -2    6.11    0.67
   0   0  -2    7.08    0.50
   0   0  -2    6.31    0.65
   0   0  -2    7.07    0.68
  -1   0   2   26.19    1.72
  -1   0   2   26.51    1.68
  -1   0   2   26.85    1.58
  -1   0   2   29.03    1.71
  -1   0   2   26.05    1.41
   1   0  -2   24.66    1.55
   1   0  -2   25.05    1.55
   1   0  -2   26.01    1.68
  -2   0   2   12.30    1.75
  -2   0   2   15.33    2.05
  -2   0   2   10.64    1.03
  -2   0   2   13.04    1.93
  -2   0   2   11.72    1.53
   2   0  -2   12.02    1.62
   2   0  -2   13.00    1.78
   2   0  -2   11.08    1.69
   2   0  -2   10.70    1.09
  -3   0   2    4.95    1.31
  -3   0   2    6.37    1.75
  -3   0   2    6.09    1.58
  -3   0   2    6.31    1.38
   3   0  -2    7.46    1.11
   3   0  -2    8.43    1.70
   3   0  -2    7.07    1.50
   3   0  -2    7.14    1.64
   3   0  -2    7.34    1.27
  -4   0   2    8.34    1.99
  -4   0   2   10.75    2.57
   4   0  -2    8.21    1.72
   4   0  -2    8.83    1.22
   4   0  -2    7.41    1.87
  -5   0   2   -2.22    1.30
  -5   0   2    1.96    1.65
   5   0  -2   -2.94    1.80
   5   0  -2    1.25    1.63
  -6   0   2    8.21    3.20
  -6   0   2    9.92    3.27
   6   0  -2    6.12    2.36
  -7   0   2    3.03    3.17
  -7   0   2    5.23    3.25
  -6  -1  -2    2.47    2.59
  -6  -1  -2    4.50    2.71
   5   1   2    3.59    1.59
  -5  -1  -2    1.57    1.97
   4   1   2    1.22    1.13
  -4  -1  -2    0.07    1.12
  -4  -1  -2    2.10    1.34
  -4  -1  -2    1.86    1.31
   3   1   2    5.69    1.45
   3   1   2    4.45    0.68
   3   1   2    5.17    1.00
   3   1   2    4.25    1.12
  -3  -1  -2    6.81    1.27
  -3  -1  -2    4.09    1.59
  -3  -1  -2    4.76    1.27
  -3  -1  -2    5.75    1.70
   2   1   2  309.02    8.85
   2   1   2  310.05    8.93
   2   1   2  306.03    8.11
   2   1   2  308.39    7.17
   2   1   2  302.73    6.54
  -2  -1  -2  318.82    9.20
  -2  -1  -2  307.79    8.72
  -2  -1  -2  307.31    8.17
  -2  -1  -2  300.08    8.59
  -2  -1  -2  306.11    7.25
   1   1   2  122.48    4.01
   1   1   2  116.96    3.23
   1   1   2  121.07    3.88
   1   1   2  119.90    3.02
   1   1   2  121.64    4.15
  -1  -1  -2  119.39    2.97
  -1  -1  -2  113.32    4.31
  -1  -1  -2  117.82    3.92
  -1  -1  -2  113.89    4.11
   0   1   2  871.90   15.73
   0   1   2  844.70   15.66
   0   1   2  867.41   15.48
   0  -1  -2  870.22   15.74
   0  -1  -2  860.90   15.43
  -1   1   2  263.95    6.54
  -1   1   2  271.03    6.05
  -1   1   2  266.75    6.43
  -1   1   2  271.22    6.27
   1  -1  -2  285.37    6.18
   1  -1  -2  277.37    5.38
   1  -1  -2  267.23    6.35
   1  -1  -2  261.89    5.90
   1  -1  -2  270.92    6.30
  -2   1   2   14.86    1.49
  -2   1   2   14.67    1.72
  -2   1   2   15.73    1.62
  -2   1   2   13.91    1.17
   2  -1  -2   13.32    1.21
   2  -1  -2   12.78    1.54
   2  -1  -2   13.88    1.54
   2  -1  -2   15.55    1.58
   2  -1  -2   14.28    0.95
  -3   1   2    5.87    1.44
  -3   1   2    9.17    1.94
  -3   1   2    8.59    1.79
  -3   1   2    7.27    1.34
   3  -1  -2    6.00    0.95
   3  -1  -2    8.45    1.68
   3  -1  -2    7.47    1.63
   3  -1  -2    7.63    1.07
   3  -1  -2    8.08    1.55
  -4   1   2   25.83    2.98
  -4   1   2   16.74    2.80
   4  -1  -2   16.86    1.72
   4  -1  -2   16.88    2.46
   4  -1  -2   17.20    1.43
  -5   1   2   28.19    4.31
  -5   1   2   20.03    3.64
   5  -1  -2   21.31    3.14
   5  -1  -2   19.74    2.12
  -6   1   2   -1.24    1.80
  -6   1   2    5.46    2.67
  -7   1   2    1.99    2.89
  -6  -2  -2    4.94    3.42
  -6  -2  -2    2.05    2.91
   5   2   2   -1.41    1.46
  -5  -2  -2    1.48    1.73
  -5  -2  -2    0.85    1.80
   4   2   2    0.78    0.57
   4   2   2    0.56    0.96
  -4  -2  -2    0.90    1.44
  -4  -2  -2    1.00    1.28
  -4  -2  -2   -2.26    1.07
  -4  -2  -2    0.79    1.28
   3   2   2    1.56    1.47
   3   2   2    2.65    0.87
   3   2   2    2.89    1.53
   3   2   2    2.39    0.90
  -3  -2  -2    2.48    0.99
  -3  -2  -2    2.46    1.44
  -3  -2  -2    3.20    1.62
  -3  -2  -2    1.71    1.14
   2   2   2   43.14    2.35
   2   2   2   36.89    2.74
   2   2   2   44.66    2.33
   2   2   2   42.18    3.12
  -2  -2  -2   39.52    2.82
  -2  -2  -2   44.61    2.95
  -2  -2  -2   44.76    2.34
  -2  -2  -2   38.74    2.82
  -2  -2  -2   43.62    3.25
   1   2   2   53.71    2.87
   1   2   2   51.77    2.46
   1   2   2   52.79    2.88
   1   2   2   51.84    2.24
   1   2   2   51.11    2.82
  -1  -2  -2   54.63    2.82
  -1  -2  -2   50.17    2.89
  -1  -2  -2   50.42    2.89
   0   2   2    0.19    0.57
   0   2   2    0.73    0.63
   0   2   2    0.63    0.67
   0  -2  -2    1.05    0.75
   0  -2  -2    0.67    0.58
   0  -2  -2    0.80    0.58
   0  -2  -2    0.14    0.57
   0  -2  -2    0.83    0.70
  -1   2   2    3.14    0.83
  -1   2   2    3.50    0.68
  -1   2   2    3.90    0.95
   1  -2  -2    2.38    0.61
   1  -2  -2    2.64    0.51
   1  -2  -2    2.78    0.92
  -2   2   2    1.37    0.82
  -2   2   2    2.26    0.91
  -2   2   2    1.66    0.67
  -2   2   2    0.61    0.59
   2  -2  -2    0.40    0.55
   2  -2  -2    0.88    0.19
   2  -2  -2    0.75    0.65
   2  -2  -2    2.27    0.88
  -3   2   2    0.81    0.92
  -3   2   2    1.58    0.83
  -3   2   2    0.72    0.62
  -3   2   2    1.17    1.13
   3  -2  -2    1.25    1.00
   3  -2  -2    0.56    0.60
   3  -2  -2    1.42    0.88
  -4   2   2    6.60    1.97
  -4   2   2    6.04    1.03
   4  -2  -2    5.17    0.59
   4  -2  -2    5.42    1.02
  -5   2   2    2.55    1.65
  -5   2   2    1.69    1.41
  -6   2   2    2.36    2.20
  -7   2   2    2.27    2.94
  -7   2   2    9.40    3.81
   6   3   2   -2.55    3.09
  -6  -3  -2    0.16    3.03
  -6  -3  -2    2.57    3.01
   5   3   2    6.03    1.99
  -5  -3  -2   11.36    3.60
  -5  -3  -2    4.85    2.35
   4   3   2    5.42    1.29
   4   3   2    3.25    1.29
   4   3   2    0.07    1.29
  -4  -3  -2    7.86    2.13
  -4  -3  -2    2.89    1.74
  -4  -3  -2    2.31    2.01
   3   3   2    0.69    1.07
   3   3   2    0.02    0.85
   3   3   2    1.37    1.18
  -3  -3  -2   -1.17    0.89
  -3  -3  -2   -0.73    1.06
  -3  -3  -2    1.30    1.18
  -3  -3  -2    0.99    0.92
   2   3   2    0.33    0.84
   2   3   2    3.01    1.38
   2   3   2    1.33    0.80
   2   3   2    0.03    0.81
   2   3   2    0.79    1.07
  -2  -3  -2    1.35    0.93
  -2  -3  -2    0.34    0.75
  -2  -3  -2    2.02    1.02
  -2  -3  -2    0.08    0.94
   1   3   2    4.20    1.06
   1   3   2    4.65    1.30
   1   3   2    4.54    1.21
   1   3   2    7.80    1.26
   1   3   2    5.44    1.24
  -1  -3  -2    7.17    1.66
  -1  -3  -2    5.80    1.26
  -1  -3  -2    4.58    1.27
   0   3   2   52.56    2.93
   0   3   2   49.82    2.63
   0   3   2   50.29    2.75
   0   3   2   49.02    2.83
   0  -3  -2   44.61    2.68
   0  -3  -2   57.42    3.01
   0  -3  -2   54.83    2.92
   0  -3  -2   53.01    2.38
  -1   3   2    0.83    0.58
  -1   3   2    0.32    0.76
  -1   3   2    0.40    0.55
  -1   3   2    0.67    0.69
   1  -3  -2   -0.22    0.23
   1  -3  -2   -0.15    0.38
   1  -3  -2    0.07    0.57
   1  -3  -2    0.05    0.25
  -2   3   2   14.57    1.11
  -2   3   2   13.87    0.84
  -2   3   2   13.02    1.86
  -2   3   2   13.25    1.53
   2  -3  -2   13.91    1.10
   2  -3  -2   10.78    1.66
   2  -3  -2   11.58    1.65
   2  -3  -2   12.75    0.84
  -3   3   2    2.04    0.92
  -3   3   2    0.29    0.91
  -3   3   2    0.23    0.79
  -3   3   2    1.31    0.62
   3  -3  -2    2.55    0.91
   3  -3  -2   -0.64    0.79
   3  -3  -2    1.39    0.75
  -4   3   2   14.17    2.65
  -4   3   2   16.73    2.54
   4  -3  -2   18.56    2.61
  -5   3   2   53.39    4.25
  -5   3   2   43.65    2.31
  -5   3   2   47.26    4.55
  -6   3   2    4.70    1.99
  -6   3   2    5.07    2.18
  -7   3   2    6.24    2.91
  -6  -4  -2   -0.16    3.32
   5   4   2   -2.50    1.94
  -5  -4  -2   -0.50    1.81
  -5  -4  -2   -2.49    2.32
   4   4   2   -2.63    2.40
   4   4   2    2.47    1.98
   4   4   2    0.92    1.68
  -4  -4  -2   -1.77    1.69
  -4  -4  -2    2.13    2.03
  -4  -4  -2   -0.42    1.32
   3   4   2    2.41    1.79
   3   4   2    0.73    1.08
   3   4   2   -0.53    1.22
  -3  -4  -2    3.00    1.38
  -3  -4  -2   -1.99    1.54
  -3  -4  -2   -0.33    1.08
   2   4   2  110.18    6.10
   2   4   2   98.50    4.87
   2   4   2  103.89    4.73
  -2  -4  -2  101.72    5.56
  -2  -4  -2  106.85    5.88
  -2  -4  -2   98.82    4.93
   1   4   2  189.06    7.21
   1   4   2  187.90    6.75
   1   4   2  200.49    6.51
   1   4   2  210.99    7.75
  -1  -4  -2  204.70    7.51
  -1  -4  -2  200.67    7.30
  -1  -4  -2  209.47    7.04
   0   4   2   14.99    2.08
   0   4   2    8.57    1.28
   0   4   2    9.73    1.72
   0   4   2   13.41    2.15
   0  -4  -2   12.27    2.06
   0  -4  -2   12.21    2.03
   0  -4  -2   11.79    1.33
   0  -4  -2   10.27    1.40
  -1   4   2   56.53    2.89
  -1   4   2   57.18    3.44
  -1   4   2   60.61    2.88
  -1   4   2   64.81    3.70
   1  -4  -2   64.35    3.11
   1  -4  -2   56.36    1.75
   1  -4  -2   62.37    2.86
  -2   4   2   43.15    2.75
  -2   4   2   40.93    3.07
  -2   4   2   37.90    2.74
   2  -4  -2   38.16    1.95
   2  -4  -2   38.44    1.25
   2  -4  -2   38.41    2.52
  -3   4   2    5.56    1.30
  -3   4   2    2.47    1.21
  -3   4   2    3.74    0.84
   3  -4  -2    3.14    0.88
   3  -4  -2    0.83    1.13
  -4   4   2    6.00    1.91
  -4   4   2    5.62    1.36
  -5   4   2    7.15    1.82
  -5   4   2    2.32    1.14
  -5   4   2    4.08    2.11
  -6   4   2   -1.28    1.71
  -6   4   2   -0.21    1.49
  -7   4   2   -3.01    2.22
  -5  -5  -2   -1.64    2.43
   4   5   2   10.00    2.45
   4   5   2   12.75    3.47
  -4  -5  -2   10.14    3.22
  -4  -5  -2    5.77    2.36
   3   5   2   17.30    2.84
   3   5   2   12.57    3.18
  -3  -5  -2   17.81    3.41
  -3  -5  -2   13.81    2.87
  -3  -5  -2   13.49    2.56
   2   5   2   42.97    4.23
   2   5   2   37.98    3.18
  -2  -5  -2   38.83    3.77
  -2  -5  -2   44.04    3.32
  -2  -5  -2   39.23    3.77
   1   5   2   27.83    2.49
   1   5   2   26.24    2.88
   1   5   2   18.61    2.64
  -1  -5  -2   24.17    2.52
  -1  -5  -2   27.22    2.89
   0   5   2   29.40    2.14
   0   5   2   26.88    2.53
   0   5   2   27.81    2.77
   0   5   2   34.33    5.46
   0  -5  -2   29.67    2.11
   0  -5  -2   30.48    2.77
   0  -5  -2   27.98    2.07
  -1   5   2   20.93    2.16
  -1   5   2   19.53    2.66
  -1   5   2   17.22    2.73
   1  -5  -2   18.35    1.69
   1  -5  -2   16.54    1.94
   1  -5  -2   16.81    1.01
   1  -5  -2   17.47    2.52
  -2   5   2    0.55    0.72
  -2   5   2    1.32    0.85
  -2   5   2    0.18    1.08
  -2   5   2    1.22    0.90
   2  -5  -2    0.89    0.68
   2  -5  -2    1.44    0.85
  -3   5   2   36.85    1.50
  -3   5   2   44.95    3.36
  -3   5   2   34.33    3.08
  -3   5   2   44.29    3.82
   3  -5  -2   45.45    1.59
   3  -5  -2   43.85    3.25
  -4   5   2   10.95    2.16
  -4   5   2   10.80    2.29
   4  -5  -2    9.52    1.58
  -5   5   2   14.06    2.09
  -5   5   2   20.68    3.87
  -5   5   2   13.90    2.14
   5  -5  -2   14.06    2.74
  -6   5   2    5.74    1.97
  -6   5   2    5.36    2.46
  -7   5   2   -0.99    2.39
  -7   5   2   -2.56    3.30
   5   6   2   -1.57    3.77
  -5  -6  -2    0.67    3.42
   4   6   2    4.58    3.02
   4   6   2    2.79    2.16
  -4  -6  -2    3.89    2.62
  -4  -6  -2   -0.37    2.44
   3   6   2    9.50    2.33
  -3  -6  -2   10.02    2.76
  -3  -6  -2    6.63    2.02
  -3  -6  -2    7.05    2.46
   2   6   2    1.00    1.67
   2   6   2    1.97    1.34
  -2  -6  -2    1.06    1.58
  -2  -6  -2    1.41    1.23
  -2  -6  -2    5.13    2.14
   1   6   2    3.34    1.68
   1   6   2    6.97    1.79
  -1  -6  -2    3.43    1.69
  -1  -6  -2    1.99    1.27
   0   6   2    3.62    1.35
   0   6   2    3.30    1.58
   0  -6  -2    4.31    1.45
   0  -6  -2    1.74    0.85
   0  -6  -2    5.52    1.31
  -1   6   2   50.83    4.06
  -1   6   2   35.53    3.00
   1  -6  -2   44.03    2.36
   1  -6  -2   39.78    2.59
   1  -6  -2   41.45    3.29
  -2   6   2  141.36    5.35
  -2   6   2  144.02    5.60
  -2   6   2  147.64    7.08
   2  -6  -2  142.18    5.46
   2  -6  -2  147.61    5.64
  -3   6   2    1.14    1.22
  -3   6   2    2.85    1.50
  -3   6   2    0.98    0.85
   3  -6  -2    3.20    1.36
  -4   6   2   37.46    4.14
  -4   6   2   47.14    4.19
  -5   6   2    1.67    1.62
  -6   6   2   -2.96    1.52
  -6   6   2    1.44    1.54
  -7   6   2    0.28    2.68
   4   7   2    3.67    3.38
   4   7   2    2.38    2.43
  -4  -7  -2   -1.59    3.52
  -4  -7  -2   -0.07    2.88
   3   7   2    0.57    2.22
   3   7   2    0.13    2.02
  -3  -7  -2    2.37    1.98
  -3  -7  -2    0.06    1.83
   1   7   2    8.91    2.03
   1   7   2    3.17    2.10
  -1  -7  -2    5.97    1.90
  -1  -7  -2    7.52    2.52
  -1  -7  -2    8.22    2.25
   0   7   2   13.17    2.86
   0   7   2    7.58    2.03
   0  -7  -2    9.00    1.46
   0  -7  -2   10.77    2.72
   0  -7  -2    7.63    1.61
  -1   7   2    1.93    1.48
   1  -7  -2    3.34    1.80
   1  -7  -2    2.20    0.98
   1  -7  -2    1.38    0.44
  -2   7   2    0.66    0.80
  -2   7   2   -0.75    1.00
  -2   7   2   -1.05    1.45
   2  -7  -2   -0.22    1.08
  -3   7   2    5.01    1.33
  -3   7   2    3.27    1.37
  -3   7   2    3.25    1.90
  -4   7   2    2.24    1.64
  -4   7   2    2.82    1.38
  -5   7   2    6.23    2.57
  -5   7   2    3.26    1.96
  -6   7   2   11.28    3.63
  -7   7   2   -2.52    3.08
   4   8   2   -0.88    4.44
   3   8   2    1.88    2.48
  -3  -8  -2   -1.48    2.42
  -3  -8  -2    2.68    3.28
   2   8   2    2.65    1.91
   2   8   2    1.80    2.39
  -2  -8  -2   -0.25    1.37
  -2  -8  -2   -2.70    1.69
   1   8   2   11.02    2.92
   1   8   2    5.27    1.91
  -1  -8  -2    3.03    1.28
  -1  -8  -2    4.93    1.82
  -1  -8  -2    5.02    2.07
   0   8   2    6.23    2.11
   0   8   2    2.96    2.32
   0  -8  -2    6.30    2.40
   0  -8  -2    3.66    1.40
   0  -8  -2    5.43    1.59
  -1   8   2    0.50    1.46
  -1   8   2    2.97    1.70
   1  -8  -2   -0.54    1.07
  -2   8   2    0.82    1.37
   2  -8  -2   -1.18    1.22
  -3   8   2    3.52    1.42
  -3   8   2   -0.78    1.57
  -3   8   2    5.36    2.75
  -4   8   2    3.12    1.60
  -4   8   2    3.41    1.95
  -5   8   2   -2.45    2.30
  -5   8   2    0.01    1.89
  -6   8   2   -3.66    2.39
   2   9   2    1.59    2.49
  -2  -9  -2    2.67    2.81
   1   9   2   13.35    3.82
   1   9   2   15.23    3.34
  -1  -9  -2   11.55    2.69
   0   9   2   -2.10    1.42
   0   9   2    0.61    2.23
   0  -9  -2    1.89    1.56
   0  -9  -2    1.48    1.00
  -1   9   2    3.83    2.19
  -1   9   2    4.66    2.15
   1  -9  -2    1.65    1.46
  -2   9   2    0.58    1.83
   2  -9  -2   -0.58    1.69
  -3   9   2    6.96    2.86
  -4   9   2    5.39    2.63
  -4   9   2    0.43    1.58
  -5   9   2    2.26    2.89
  -5   9   2   -0.19    1.98
  -6   9   2    6.63    4.24
  -6   9   2   -3.98    2.57
   2  10   2    1.78    3.28
  -2 -10  -2    2.83    5.95
   1  10   2    6.60    2.99
   1  10   2   10.32    3.49
  -1 -10  -2    0.39    4.73
   0  10   2   -1.78    2.15
   0  10   2    0.65    2.36
  -1  10   2    2.03    2.40
  -1  10   2    4.77    2.37
  -2  10   2    8.89    2.88
  -2  10   2    9.96    3.11
  -3  10   2   10.81    3.62
  -4  10   2    1.08    2.63
  -5  10   2   -0.04    2.22
  -5  10   2    0.48    2.70
   0  11   2    5.40    3.11
  -1  11   2   18.62    5.06
  -2  11   2    0.39    2.35
  -2  11   2    3.40    3.20
  -3  11   2    2.53    2.94
  -3  11  -3   -1.75    2.52
  -3  11  -3   -1.81    2.68
  -2  11  -3    1.36    3.01
  -2  11  -3    9.28    3.72
  -1  11  -3   -1.50    2.58
  -1  11  -3    6.61    3.27
   0  11  -3   -2.82    3.89
  -5  10  -3   -0.58    3.12
  -4  10  -3   -1.54    2.47
  -4  10  -3   -0.46    1.98
  -3  10  -3    0.12    2.08
  -3  10  -3   -0.09    2.32
  -2  10  -3    2.64    2.60
  -2  10  -3    3.85    2.60
  -1  10  -3   14.08    4.11
  -1  10  -3   12.96    3.47
   0  10  -3   -3.26    1.98
   0  10  -3   -0.81    2.18
   1  10  -3    0.12    3.04
  -2 -10   3   -3.62    5.61
  -6   9  -3    4.23    5.06
  -6   9  -3   -0.10    2.68
  -5   9  -3    4.54    1.93
  -5   9  -3    0.98    2.81
  -4   9  -3   -0.07    1.68
  -4   9  -3   -0.70    1.89
  -3   9  -3   -0.90    1.72
  -2   9  -3    0.69    1.74
  -2   9  -3   -0.63    1.30
  -1   9  -3    5.92    2.27
  -1   9  -3   -0.26    1.60
   0   9  -3   11.00    3.18
   0   9  -3    9.74    2.72
  -1  -9   3    1.05    2.08
   1   9  -3    0.57    2.38
   1   9  -3    3.23    2.23
  -2  -9   3    3.09    2.94
   2   9  -3    3.67    2.75
   3   9  -3    0.20    3.18
  -6   8  -3    4.17    2.76
  -5   8  -3   -1.93    1.43
  -5   8  -3    2.13    2.20
  -4   8  -3    4.80    1.84
  -4   8  -3    3.29    1.98
  -4   8  -3    4.37    1.02
  -3   8  -3    0.39    0.82
  -3   8  -3   -0.21    1.78
  -2   8  -3    0.34    1.18
  -2   8  -3    1.30    1.39
  -1   8  -3   13.39    2.91
  -1   8  -3   11.18    2.55
   0   8  -3    6.84    2.37
   0   8  -3    3.46    1.86
  -1  -8   3    8.50    2.23
   1   8  -3    8.16    2.53
   1   8  -3   11.23    2.68
  -2  -8   3    5.85    2.41
   2   8  -3   10.87    3.45
   2   8  -3    8.15    2.92
  -3  -8   3    6.48    3.39
   3   8  -3    2.24    2.37
  -4  -8   3    4.06    6.79
   4   8  -3    0.60    3.70
  -7   7  -3    0.36    3.62
  -6   7  -3    0.10    1.91
  -6   7  -3   -0.58    2.14
  -5   7  -3    1.93    1.95
  -5   7  -3    2.99    1.85
  -4   7  -3    4.24    1.68
  -4   7  -3   -1.53    1.45
  -4   7  -3   -0.11    0.37
  -3   7  -3   14.09    2.74
  -3   7  -3   19.94    2.33
  -3   7  -3   23.74    2.19
  -2   7  -3   40.71    4.16
  -1   7  -3    0.42    0.54
  -1   7  -3    1.63    1.22
  -1   7  -3    0.27    1.02
   0   7  -3    6.81    1.57
   0   7  -3   11.45    2.48
   0   7  -3   11.99    2.60
  -1  -7   3   23.62    2.89
   1   7  -3   19.90    3.78
   1   7  -3   20.90    3.60
  -2  -7   3    8.45    2.50
   2   7  -3    4.72    2.18
   2   7  -3    7.31    2.42
  -3  -7   3    0.29    1.95
  -3  -7   3    5.68    2.28
   3   7  -3    1.13    1.95
   3   7  -3   -1.42    2.13
  -4  -7   3    1.37    2.74
  -4  -7   3    2.83    3.24
   4   7  -3    1.36    2.80
   4   7  -3    6.93    3.16
   4   7  -3   -1.30    2.75
  -7   6  -3   -1.69    2.78
  -6   6  -3    3.77    2.45
  -6   6  -3    0.12    1.47
  -5   6  -3    4.21    1.30
  -5   6  -3    7.78    2.47
  -4   6  -3    8.50    1.04
  -4   6  -3   10.03    2.12
  -4   6  -3   11.52    2.68
  -3   6  -3    1.47    1.42
  -3   6  -3    2.14    1.09
  -3   6  -3    1.28    0.95
  -2   6  -3   19.49    3.09
  -2   6  -3   22.13    1.62
  -2   6  -3   18.89    2.15
  -1   6  -3   25.98    2.89
  -1   6  -3   22.36    1.40
  -1   6  -3   26.14    3.73
  -1   6  -3   21.80    3.04
   0  -6   3   18.88    2.03
   0   6  -3   17.80    1.96
   0   6  -3   21.31    3.00
   0   6  -3   19.45    3.08
  -1  -6   3    3.40    0.73
  -1  -6   3    3.53    0.65
   1   6  -3    5.30    1.89
   1   6  -3    3.37    1.38
  -2  -6   3    0.58    0.79
  -2  -6   3    3.20    1.72
   2   6  -3   -0.15    1.13
   2   6  -3    0.02    1.19
  -3  -6   3    1.91    1.28
  -3  -6   3    0.88    1.78
   3   6  -3    3.04    1.72
   3   6  -3    2.22    1.89
  -4  -6   3    0.93    2.34
  -4  -6   3   -1.48    1.86
   4   6  -3    4.14    2.27
   4   6  -3    4.10    2.16
   4   6  -3    3.68    2.15
  -5  -6   3    1.81    4.12
  -5  -6   3   -3.44    3.35
   5   6  -3    3.87    3.55
  -7   5  -3    2.85    3.05
  -7   5  -3   -3.56    2.27
  -6   5  -3    8.52    2.17
  -6   5  -3    2.18    2.19
  -5   5  -3    4.38    1.58
  -5   5  -3    5.59    2.04
  -4   5  -3   -1.40    1.08
  -4   5  -3    0.02    0.77
  -4   5  -3    1.10    1.07
  -3   5  -3   22.43    2.12
  -3   5  -3   26.38    3.09
  -3   5  -3   24.17    2.35
  -3   5  -3   27.91    2.48
  -3   5  -3   27.49    1.63
  -2   5  -3   81.87    1.86
  -2   5  -3   78.80    1.86
  -2   5  -3   90.21    3.53
  -2   5  -3   83.07    3.68
   1  -5   3   19.87    2.73
  -1   5  -3   19.36    2.95
  -1   5  -3   21.96    2.36
  -1   5  -3   18.59    2.10
  -1   5  -3   22.33    1.32
   0  -5   3   30.27    1.51
   0  -5   3   33.66    2.33
   0   5  -3   32.48    2.85
   0   5  -3   30.69    2.79
   0   5  -3   31.55    2.27
  -1  -5   3   56.02    3.74
  -1  -5   3   53.60    2.18
   1   5  -3   58.37    4.24
   1   5  -3   55.97    3.63
   1   5  -3   58.70    3.97
  -2  -5   3   19.51    3.22
  -2  -5   3   18.76    1.95
   2   5  -3   16.58    2.96
   2   5  -3   16.27    3.25
  -3  -5   3    0.45    1.09
  -3  -5   3    2.28    1.55
   3   5  -3    3.73    1.44
   3   5  -3    2.37    1.82
  -4  -5   3    1.26    2.33
  -4  -5   3    0.87    1.50
   4   5  -3    3.34    1.81
   4   5  -3    0.22    2.22
  -5  -5   3   -5.84    2.15
  -5  -5   3   -1.18    3.25
   5   5  -3   -1.12    2.34
   5   5  -3   -1.76    2.30
  -6  -5   3   -3.50    4.58
   6   5  -3   -4.34    5.07
  -7   4  -3   -0.09    2.72
  -7   4  -3   -4.66    2.42
  -6   4  -3    4.67    2.09
  -6   4  -3    0.00    1.84
  -5   4  -3    5.42    1.97
  -5   4  -3    5.05    1.88
  -4   4  -3    2.03    1.18
  -4   4  -3    2.63    1.06
  -4   4  -3    1.74    0.91
  -3   4  -3    0.05    0.54
  -3   4  -3    1.30    0.78
  -3   4  -3   -0.69    0.60
  -3   4  -3   -0.07    0.36
  -3   4  -3    0.53    0.64
  -2   4  -3   16.69    1.23
  -2   4  -3   16.08    1.53
  -2   4  -3   15.14    2.25
  -2   4  -3   14.09    1.36
  -1   4  -3  112.78    2.86
  -1   4  -3  114.16    4.39
  -1   4  -3  116.67    3.28
  -1   4  -3  112.89    4.87
   0  -4   3   12.75    1.99
   0  -4   3   13.88    1.43
   0   4  -3   15.06    2.10
   0   4  -3   15.79    2.22
   0   4  -3   12.57    1.91
   0   4  -3   11.30    1.34
  -1  -4   3    1.05    0.50
  -1  -4   3    3.23    1.16
  -1  -4   3    2.72    1.20
  -1  -4   3   -0.87    0.86
   1   4  -3    2.71    1.26
   1   4  -3    2.47    1.14
   1   4  -3    1.56    0.98
   1   4  -3    1.70    0.97
  -2  -4   3   92.98    4.16
  -2  -4   3   87.91    5.23
   2   4  -3   90.78    4.91
   2   4  -3   95.97    5.67
  -3  -4   3   35.87    3.80
  -3  -4   3   32.57    3.79
   3   4  -3   40.14    4.24
   3   4  -3   36.16    3.53
   3   4  -3   36.39    3.30
  -4  -4   3    2.26    1.62
   4   4  -3    6.05    2.54
   4   4  -3    4.21    1.66
   4   4  -3   10.07    2.47
  -5  -4   3    0.05    2.32
  -5  -4   3    4.58    2.57
   5   4  -3    4.01    2.07
   5   4  -3    4.74    2.24
  -7   3  -3   -0.97    2.91
  -7   3  -3    4.01    2.90
  -6   3  -3    3.81    2.53
  -6   3  -3    1.25    2.01
  -5   3  -3    5.38    1.80
  -5   3  -3    4.89    1.83
   4  -3   3    2.70    1.42
  -4   3  -3   -0.69    1.12
  -4   3  -3   -0.83    0.84
  -4   3  -3    0.39    0.34
  -4   3  -3   -0.48    0.30
  -4   3  -3   -0.02    0.82
  -3   3  -3    0.65    0.81
  -3   3  -3    0.75    0.75
  -3   3  -3    1.90    0.65
  -3   3  -3    1.38    0.73
  -2   3  -3   23.61    1.59
  -2   3  -3   23.80    1.89
  -1   3  -3   23.67    1.97
  -1   3  -3   23.47    1.81
   0  -3   3  372.35    9.32
   0  -3   3  376.59    8.64
   0   3  -3  390.91    9.43
   0   3  -3  367.39    8.54
   0   3  -3  357.74    9.24
   0   3  -3  376.12    9.40
  -1  -3   3  176.62    6.06
  -1  -3   3  164.64    4.48
  -1  -3   3  162.48    5.96
  -1  -3   3  178.46    5.89
   1   3  -3  164.80    5.99
   1   3  -3  175.70    6.03
   1   3  -3  168.40    6.15
   1   3  -3  155.31    5.64
  -2  -3   3   31.79    2.62
  -2  -3   3   29.64    2.32
  -2  -3   3   32.05    3.01
  -2  -3   3   36.34    3.21
   2   3  -3   35.83    2.90
   2   3  -3   35.30    3.10
   2   3  -3   38.83    2.96
   2   3  -3   28.81    3.37
  -3  -3   3   21.35    3.46
  -3  -3   3   22.03    3.53
   3   3  -3   20.37    3.34
   3   3  -3   21.80    2.40
   3   3  -3   20.19    2.81
  -4  -3   3    1.65    1.45
  -4  -3   3    1.24    1.48
   4   3  -3    1.37    1.42
   4   3  -3    2.58    1.80
   4   3  -3   -0.53    1.21
  -5  -3   3    3.47    2.48
  -5  -3   3    5.10    2.42
   5   3  -3    1.77    1.74
  -6  -3   3   -0.14    2.93
  -6  -3   3   -1.35    2.14
   6   3  -3   -1.30    2.68
  -7   2  -3    4.21    2.64
  -7   2  -3   -4.30    2.62
  -6   2  -3    0.21    2.03
  -6   2  -3    1.12    1.85
  -5   2  -3    4.26    1.70
  -5   2  -3    0.47    1.51
  -4   2  -3   34.07    3.43
  -4   2  -3   30.31    1.80
  -4   2  -3   34.28    3.10
   3  -2   3   75.63    3.91
  -3   2  -3   72.30    1.93
  -3   2  -3   71.91    1.90
  -3   2  -3   74.63    3.90
  -3   2  -3   75.91    2.65
  -3   2  -3   73.13    4.18
  -3   2  -3   69.74    3.24
  -2   2  -3    0.74    0.41
  -2   2  -3    1.08    0.72
  -2   2  -3    1.25    0.69
  -1   2  -3   17.36    1.44
  -1   2  -3   14.72    1.13
   0  -2   3   18.76    0.96
   0  -2   3   16.95    1.45
   0   2  -3   17.65    1.35
   0   2  -3   16.76    1.48
   0   2  -3   16.00    1.42
   0   2  -3   16.86    0.65
  -1  -2   3   11.50    1.61
  -1  -2   3   11.83    1.66
  -1  -2   3    6.54    0.95
  -1  -2   3    9.18    1.55
   1   2  -3    8.17    1.48
   1   2  -3    7.46    0.89
   1   2  -3    7.78    1.43
   1   2  -3    8.80    1.53
   1   2  -3    9.84    1.49
  -2  -2   3   29.47    2.76
  -2  -2   3   35.77    2.54
  -2  -2   3   31.46    3.05
  -2  -2   3   31.08    2.37
   2   2  -3   29.33    2.22
   2   2  -3   35.59    2.38
   2   2  -3   27.72    2.89
   2   2  -3   29.36    2.47
   2   2  -3   36.85    2.69
   2   2  -3   33.39    2.86
  -3  -2   3   20.11    3.25
  -3  -2   3   18.75    2.26
   3   2  -3   18.64    1.90
   3   2  -3   19.98    2.75
   3   2  -3   16.04    2.93
  -4  -2   3    0.77    1.55
  -4  -2   3   -0.09    1.12
   4   2  -3   -0.72    0.96
   4   2  -3    0.94    0.90
  -5  -2   3   -0.30    1.57
  -5  -2   3    1.18    1.72
   5   2  -3   -2.38    0.96
   5   2  -3    2.28    1.60
  -6  -2   3    4.01    2.83
  -6  -2   3    9.92    4.16
   6   2  -3    1.92    2.64
   7   2  -3  -10.24    5.07
  -7   1  -3    1.74    4.24
  -7   1  -3    1.62    2.74
  -6   1  -3    0.70    1.64
  -6   1  -3    2.76    2.36
   5  -1   3    8.60    1.97
  -5   1  -3    8.43    2.44
  -5   1  -3   10.04    2.52
   4  -1   3   21.87    2.03
  -4   1  -3   23.83    2.00
  -4   1  -3   23.13    3.48
  -4   1  -3   20.45    2.07
  -4   1  -3   23.23    3.38
   3  -1   3    2.61    0.83
  -3   1  -3    1.64    0.90
  -3   1  -3    3.41    1.25
  -3   1  -3    2.09    0.85
  -3   1  -3    3.44    1.77
  -3   1  -3    2.24    0.82
   2  -1   3   59.02    2.42
   2  -1   3   55.60    2.98
  -2   1  -3   60.03    3.14
  -2   1  -3   51.81    2.15
  -2   1  -3   54.40    1.41
  -2   1  -3   52.54    3.04
  -2   1  -3   54.33    2.30
  -1   1  -3  211.11    4.74
  -1   1  -3  208.16    4.97
  -1   1  -3  207.33    5.33
   0  -1   3  116.76    3.01
   0  -1   3  120.48    3.32
   0   1  -3  122.07    3.58
   0   1  -3  116.45    2.91
   0   1  -3  122.39    3.35
   0   1  -3  119.40    3.00
  -1  -1   3    0.24    0.51
  -1  -1   3    0.60    0.59
  -1  -1   3    0.52    0.73
  -1  -1   3   -0.27    0.48
   1   1  -3    0.51    0.55
   1   1  -3    0.73    0.63
   1   1  -3   -0.43    0.56
   1   1  -3   -0.05    0.56
   1   1  -3    0.00    0.45
  -2  -1   3   37.98    2.69
  -2  -1   3   40.70    2.96
  -2  -1   3   37.16    2.51
  -2  -1   3   36.06    2.40
   2   1  -3   34.61    2.62
   2   1  -3   36.50    2.84
   2   1  -3   31.78    2.09
   2   1  -3   33.64    2.28
   2   1  -3   36.52    2.46
   2   1  -3   34.56    2.40
  -3  -1   3   12.80    2.26
  -3  -1   3   11.82    1.81
  -3  -1   3   10.69    2.59
   3   1  -3   11.72    1.65
   3   1  -3   11.58    1.85
   3   1  -3   10.62    1.94
   3   1  -3    8.88    1.92
  -4  -1   3    1.23    1.50
  -4  -1   3    0.06    1.14
   4   1  -3   -0.82    0.93
   4   1  -3    1.06    1.55
   4   1  -3   -0.13    0.74
  -5  -1   3    0.32    1.85
  -5  -1   3    2.07    1.93
   5   1  -3    1.83    1.49
  -6  -1   3    0.99    2.13
   6   1  -3   -4.65    2.14
  -7  -1   3    2.92    5.47
  -7   0  -3   -1.17    3.32
  -6   0  -3    3.90    2.48
  -6   0  -3    2.71    2.49
  -5   0  -3    0.22    1.61
  -5   0  -3   -0.19    1.65
   4   0   3   -2.38    2.39
  -4   0  -3    1.77    1.14
  -4   0  -3    0.78    0.81
  -4   0  -3    3.00    1.15
  -4   0  -3    2.43    1.49
   3   0   3    1.24    0.67
   3   0   3    2.34    0.99
   3   0   3    2.00    1.24
  -3   0  -3    1.95    0.89
  -3   0  -3    2.49    1.19
  -3   0  -3    2.86    1.23
  -3   0  -3    2.79    1.16
  -3   0  -3    1.74    0.72
   2   0   3   25.03    1.78
   2   0   3   23.86    2.17
   2   0   3   23.92    1.35
  -2   0  -3   26.46    2.11
  -2   0  -3   25.65    1.80
  -2   0  -3   22.62    2.20
  -2   0  -3   24.82    1.33
  -2   0  -3   22.75    2.12
   1   0   3   74.08    2.68
   1   0   3   74.32    3.05
   1   0   3   73.00    2.09
  -1   0  -3   73.21    1.58
  -1   0  -3   73.81    2.09
  -1   0  -3   74.63    2.73
  -1   0  -3   74.47    2.60
  -1   0  -3   83.62    3.23
   0   0   3  145.61    3.72
   0   0   3  141.68    3.22
   0   0  -3  143.29    3.73
   0   0  -3  146.06    3.25
  -1   0   3  244.37    6.34
  -1   0   3  252.21    5.99
  -1   0   3  253.09    6.07
  -1   0   3  252.91    6.22
   1   0  -3  260.11    6.21
   1   0  -3  252.34    6.18
   1   0  -3  252.79    6.05
  -2   0   3  136.34    4.18
  -2   0   3  133.61    5.01
  -2   0   3  138.96    5.15
  -2   0   3  137.76    4.77
  -2   0   3  144.17    5.35
   2   0  -3  138.01    4.82
   2   0  -3  134.54    5.07
   2   0  -3  137.32    5.00
   2   0  -3  137.15    4.24
   2   0  -3  137.85    4.28
  -3   0   3   36.53    2.99
  -3   0   3   34.20    3.09
  -3   0   3   40.64    3.16
   3   0  -3   32.73    2.88
   3   0  -3   35.12    3.04
   3   0  -3   33.79    2.70
   3   0  -3   30.32    2.16
   3   0  -3   35.43    2.14
  -4   0   3    0.41    1.16
  -4   0   3    1.10    1.33
   4   0  -3    0.29    1.02
   4   0  -3    2.08    1.27
   4   0  -3    0.85    0.71
  -5   0   3   -1.67    0.86
  -5   0   3    0.07    1.48
   5   0  -3    1.04    0.76
   5   0  -3    7.77    2.08
   5   0  -3   -3.99    1.85
  -6   0   3    0.32    1.94
  -6   0   3   -0.22    2.06
  -7   0   3    3.54    3.21
  -7   0   3   -1.18    2.96
  -6  -1  -3   -0.73    2.40
  -6  -1  -3   -0.73    2.11
   5   1   3    2.23    1.38
  -5  -1  -3    0.34    2.77
   4   1   3    2.21    1.11
  -4  -1  -3    6.03    1.85
  -4  -1  -3    3.34    1.34
  -4  -1  -3    3.45    1.73
  -4  -1  -3    4.00    1.25
   3   1   3   -0.05    0.57
   3   1   3    0.61    0.38
   3   1   3   -0.07    1.09
  -3  -1  -3    0.58    0.62
  -3  -1  -3    0.89    0.93
  -3  -1  -3   -0.94    0.89
  -3  -1  -3    1.03    0.79
  -3  -1  -3    0.58    0.94
   2   1   3   61.85    3.19
   2   1   3   64.41    2.28
   2   1   3   69.07    2.50
   2   1   3   66.98    3.73
   2   1   3   73.90    3.83
  -2  -1  -3   64.67    2.38
  -2  -1  -3   68.30    3.55
  -2  -1  -3   66.61    3.83
  -2  -1  -3   68.39    3.41
   1   1   3   50.22    2.45
   1   1   3   49.15    2.49
   1   1   3   49.17    2.65
   1   1   3   50.58    1.59
   1   1   3   50.53    2.04
  -1  -1  -3   47.44    2.68
  -1  -1  -3   51.83    2.07
  -1  -1  -3   52.06    2.75
  -1  -1  -3   51.80    2.59
   0   1   3  305.19    6.33
   0   1   3  316.72    6.86
   0   1   3  303.86    6.81
   0  -1  -3  301.54    6.85
   0  -1  -3  305.18    6.30
   0  -1  -3  317.10    7.02
   0  -1  -3  307.59    6.87
  -1   1   3  719.08   13.96
  -1   1   3  702.03   14.25
   1  -1  -3  718.30   14.03
   1  -1  -3  749.38   13.42
   1  -1  -3  718.79   14.00
   1  -1  -3  722.92   13.81
   1  -1  -3  700.67   15.12
  -2   1   3   32.03    2.38
  -2   1   3   32.74    2.18
  -2   1   3   32.99    1.92
  -2   1   3   32.80    2.29
   2  -1  -3   34.75    2.00
   2  -1  -3   34.00    2.37
   2  -1  -3   35.38    2.36
   2  -1  -3   32.43    2.19
  -3   1   3    0.85    0.58
  -3   1   3    1.29    1.03
  -3   1   3    1.27    1.05
  -3   1   3   -0.53    0.72
   3  -1  -3    0.49    0.65
   3  -1  -3   -0.24    0.78
   3  -1  -3    0.42    0.57
   3  -1  -3    1.05    0.96
  -4   1   3    4.79    1.61
  -4   1   3    4.64    1.72
   4  -1  -3    6.24    1.31
   4  -1  -3    6.16    1.77
   4  -1  -3    3.96    0.94
  -5   1   3    9.04    2.57
  -5   1   3   10.24    2.71
   5  -1  -3    8.17    1.19
   5  -1  -3    9.93    1.70
   5  -1  -3    5.74    2.00
  -6   1   3   13.29    3.26
  -6   1   3   10.94    3.13
  -7   1   3   -0.91    2.73
  -6  -2  -3   -3.47    2.66
  -6  -2  -3   -1.32    2.37
   5   2   3   -0.44    1.34
  -5  -2  -3    0.53    1.88
  -5  -2  -3    2.04    2.10
  -5  -2  -3    1.67    1.77
   4   2   3    1.52    1.05
   4   2   3    0.17    0.78
  -4  -2  -3    2.51    1.62
  -4  -2  -3    1.07    1.18
  -4  -2  -3    4.76    1.82
  -4  -2  -3   -1.87    1.14
   3   2   3   26.56    2.97
   3   2   3   27.08    2.16
   3   2   3   22.94    1.79
  -3  -2  -3   27.33    3.81
  -3  -2  -3   25.82    1.92
  -3  -2  -3   29.22    3.17
  -3  -2  -3   29.69    2.99
   2   2   3   28.05    3.05
   2   2   3   22.42    2.31
   2   2   3   19.53    1.59
   2   2   3   19.01    2.03
   2   2   3   16.31    1.46
  -2  -2  -3   19.58    2.27
  -2  -2  -3   20.22    1.54
  -2  -2  -3   20.27    2.13
  -2  -2  -3   19.00    2.04
   1   2   3   15.38    1.68
   1   2   3   16.19    1.64
   1   2   3   13.89    1.15
   1   2   3   12.59    1.34
   1   2   3   17.31    1.77
  -1  -2  -3   14.93    1.60
  -1  -2  -3   17.61    1.83
  -1  -2  -3   13.28    1.50
   0   2   3    9.28    1.35
   0   2   3   10.71    1.38
   0   2   3   10.40    1.38
   0  -2  -3   11.41    1.22
   0  -2  -3   12.11    1.76
   0  -2  -3   10.37    1.14
   0  -2  -3   12.26    1.56
   0  -2  -3   11.07    1.47
  -1   2   3  125.52    4.20
  -1   2   3  126.11    3.53
  -1   2   3  123.81    4.18
   1  -2  -3  121.38    4.09
   1  -2  -3  125.65    3.50
   1  -2  -3  121.59    4.17
   1  -2  -3  125.48    3.55
  -2   2   3  153.47    5.27
  -2   2   3  158.00    4.88
  -2   2   3  159.85    5.67
  -2   2   3  161.00    4.91
   2  -2  -3  154.11    3.59
   2  -2  -3  156.12    5.50
   2  -2  -3  153.67    4.94
   2  -2  -3  154.36    4.75
  -3   2   3   39.62    3.15
  -3   2   3   39.97    2.96
  -3   2   3   36.44    2.25
  -3   2   3   37.38    2.69
   3  -2  -3   39.42    1.40
   3  -2  -3   39.56    2.73
   3  -2  -3   35.37    2.86
   3  -2  -3   40.86    2.41
   3  -2  -3   39.10    1.38
  -4   2   3  169.47    5.33
  -4   2   3  178.14    7.90
  -4   2   3  180.89    8.56
   4  -2  -3  177.66    4.03
   4  -2  -3  177.75    5.59
  -5   2   3   10.24    2.59
  -5   2   3   15.14    2.71
   5  -2  -3    8.14    0.75
  -6   2   3    4.96    2.59
  -6   2   3    0.77    1.85
  -7   2   3   -0.20    2.96
  -7   2   3   -4.32    2.26
  -6  -3  -3   -0.14    2.89
   5   3   3    0.34    1.53
  -5  -3  -3   -4.25    1.59
  -5  -3  -3   -1.77    1.97
   4   3   3    1.66    0.97
   4   3   3   -1.85    1.24
   4   3   3    0.98    1.46
  -4  -3  -3    1.51    1.98
  -4  -3  -3    5.03    1.76
  -4  -3  -3    0.34    1.46
   3   3   3   16.51    2.97
   3   3   3   16.23    2.15
  -3  -3  -3   15.35    2.74
  -3  -3  -3   18.71    3.35
  -3  -3  -3   18.28    2.00
  -3  -3  -3   14.88    2.78
   2   3   3   33.67    3.09
   2   3   3   34.12    2.32
   2   3   3   28.56    2.95
   2   3   3   31.74    2.45
  -2  -3  -3   32.73    3.11
  -2  -3  -3   30.27    2.80
   1   3   3    9.03    1.79
   1   3   3    8.36    1.57
   1   3   3    8.62    1.57
   1   3   3    7.19    1.55
   1   3   3    8.97    1.37
  -1  -3  -3    7.57    1.55
  -1  -3  -3    9.53    1.73
  -1  -3  -3    8.28    1.65
   0   3   3   45.47    2.73
   0   3   3   38.67    2.51
   0   3   3   43.52    2.68
   0  -3  -3   40.00    2.20
   0  -3  -3   42.14    2.63
   0  -3  -3   41.96    2.57
   0  -3  -3   41.77    2.34
  -1   3   3  126.91    4.75
  -1   3   3  132.05    4.51
  -1   3   3  123.64    4.71
  -1   3   3  121.53    4.01
   1  -3  -3  123.38    4.33
   1  -3  -3  129.29    4.83
   1  -3  -3  121.12    4.04
  -2   3   3   49.58    2.90
  -2   3   3   50.97    3.05
  -2   3   3   54.73    3.21
  -2   3   3   52.44    1.95
   2  -3  -3   54.42    3.08
   2  -3  -3   54.75    2.33
   2  -3  -3   58.30    3.12
  -3   3   3   -0.34    0.60
  -3   3   3   -0.09    0.73
  -3   3   3   -1.29    0.83
  -3   3   3    0.47    0.77
   3  -3  -3   -0.69    0.67
   3  -3  -3   -0.43    0.71
  -4   3   3    4.29    1.37
  -4   3   3    4.21    1.17
  -4   3   3    1.60    1.22
   4  -3  -3    3.35    0.97
   4  -3  -3    6.34    1.74
  -5   3   3   -1.50    0.89
  -5   3   3    1.10    1.49
  -5   3   3    3.25    1.66
  -6   3   3    0.06    1.89
  -6   3   3    2.58    1.94
  -7   3   3    1.53    2.74
  -6  -4  -3   -0.98    3.53
   5   4   3    3.29    2.21
  -5  -4  -3    1.73    2.39
  -5  -4  -3    0.67    2.54
   4   4   3   -0.85    1.21
   4   4   3   -6.14    2.25
   4   4   3    0.93    1.93
  -4  -4  -3   -1.47    1.56
  -4  -4  -3   -1.32    1.38
  -4  -4  -3    3.00    1.72
   3   4   3    0.62    1.35
   3   4   3   -2.59    1.53
   3   4   3   -0.34    0.88
  -3  -4  -3    2.03    1.85
  -3  -4  -3    1.43    1.25
  -3  -4  -3    0.02    1.49
   2   4   3   -1.24    1.04
   2   4   3    0.61    0.93
   2   4   3   -2.04    1.16
  -2  -4  -3    0.26    1.10
  -2  -4  -3    0.08    1.10
   1   4   3   16.62    2.48
   1   4   3   13.92    2.35
   1   4   3   16.83    1.81
   1   4   3   18.07    2.15
  -1  -4  -3   18.79    2.76
  -1  -4  -3   18.96    2.74
  -1  -4  -3   15.97    1.91
   0   4   3   34.68    2.80
   0   4   3   30.45    2.61
   0   4   3   31.33    2.58
   0  -4  -3   27.95    2.05
   0  -4  -3   29.52    2.04
   0  -4  -3   32.54    2.61
   0  -4  -3   30.06    2.45
  -1   4   3    1.65    1.08
  -1   4   3    0.65    0.64
  -1   4   3    0.37    0.62
  -1   4   3    0.72    0.84
   1  -4  -3    0.32    0.66
   1  -4  -3    1.48    0.79
  -2   4   3    1.35    0.88
  -2   4   3   -0.21    0.76
  -2   4   3    1.66    0.86
  -2   4   3    0.81    0.56
   2  -4  -3    2.46    0.98
   2  -4  -3    0.95    0.63
   2  -4  -3    0.78    0.43
   2  -4  -3    0.80    0.44
   2  -4  -3    1.41    0.71
  -3   4   3    5.57    1.55
  -3   4   3    6.00    1.49
   3  -4  -3    8.96    1.28
   3  -4  -3    5.52    1.55
   3  -4  -3    8.51    1.13
   3  -4  -3    6.33    1.52
  -4   4   3    8.78    2.15
  -4   4   3   10.10    1.79
   4  -4  -3   10.28    1.83
  -5   4   3    2.76    1.31
  -5   4   3    4.35    1.96
  -6   4   3    2.30    1.96
  -6   4   3   -2.27    1.44
  -7   4   3    0.82    4.77
   5   5   3   -1.31    2.84
  -5  -5  -3   -4.97    2.35
  -5  -5  -3   -0.47    4.89
   4   5   3   -2.85    1.47
   4   5   3    1.55    2.01
  -4  -5  -3    2.99    2.16
  -4  -5  -3    1.70    1.92
  -4  -5  -3   -2.57    1.77
   3   5   3    0.95    1.50
   3   5   3    2.20    1.31
  -3  -5  -3   -1.19    1.51
  -3  -5  -3    1.12    1.42
  -3  -5  -3   -0.81    1.52
   2   5   3    5.80    2.04
   2   5   3    7.40    1.78
  -2  -5  -3    5.04    1.66
  -2  -5  -3    4.23    1.73
   1   5   3   15.62    2.78
   1   5   3   13.99    2.10
   1   5   3    9.14    1.85
  -1  -5  -3   16.13    2.70
  -1  -5  -3   15.53    2.41
   0   5   3    3.03    1.49
   0   5   3    4.52    1.88
   0  -5  -3    4.92    1.11
   0  -5  -3    4.83    1.15
   0  -5  -3    4.02    1.36
  -1   5   3  189.62    8.22
  -1   5   3  188.67    7.49
  -1   5   3  189.83    6.60
   1  -5  -3  185.48    5.46
   1  -5  -3  191.35    6.15
   1  -5  -3  200.58    6.78
  -2   5   3  106.35    5.52
  -2   5   3  105.30    5.30
  -2   5   3  110.23    4.84
  -2   5   3  100.39    4.03
   2  -5  -3  105.82    4.68
   2  -5  -3  113.72    4.32
  -3   5   3    1.22    1.32
  -3   5   3    1.17    1.80
  -3   5   3    1.09    0.51
   3  -5  -3    1.59    1.49
   3  -5  -3    2.96    0.68
  -4   5   3    0.86    1.10
   4  -5  -3    0.48    1.00
  -5   5   3   -0.09    1.46
  -5   5   3    0.32    1.36
   5  -5  -3    2.36    2.24
  -6   5   3    2.38    1.57
  -6   5   3    1.72    2.36
  -7   5   3   -2.31    2.66
  -7   5   3   -5.48    2.31
  -5  -6  -3   -3.14    3.61
   4   6   3    2.49    2.97
   4   6   3    2.15    2.24
  -4  -6  -3   -0.67    2.47
  -4  -6  -3   -2.84    2.00
   3   6   3    1.91    1.53
   3   6   3   -1.05    1.76
  -3  -6  -3    0.43    1.32
  -3  -6  -3    0.01    2.09
   2   6   3    6.17    2.29
   2   6   3    1.47    1.26
  -2  -6  -3    3.04    1.33
  -2  -6  -3    4.14    1.90
  -2  -6  -3    0.71    1.53
   1   6   3   90.37    5.02
   1   6   3   85.23    5.74
  -1  -6  -3   85.40    5.70
  -1  -6  -3   71.17    4.90
  -1  -6  -3   89.80    5.87
   0   6   3   34.74    3.54
   0   6   3   43.53    3.38
   0  -6  -3   43.42    2.81
   0  -6  -3   37.70    2.69
   0  -6  -3   48.96    3.89
  -1   6   3   13.92    2.64
  -1   6   3   20.03    3.17
   1  -6  -3   18.90    3.34
   1  -6  -3   16.05    1.28
   1  -6  -3   15.93    1.90
  -2   6   3   17.65    2.25
  -2   6   3   16.84    2.97
  -2   6   3   17.19    2.44
   2  -6  -3   20.69    2.21
   2  -6  -3   14.97    2.24
  -3   6   3   80.17    4.74
  -3   6   3   86.04    5.71
  -3   6   3   76.84    3.17
  -4   6   3    5.56    2.01
  -4   6   3    6.13    1.86
  -5   6   3   30.60    4.61
   5  -6  -3   32.29    3.16
  -6   6   3    8.26    2.70
  -7   6   3    5.43    3.26
   4   7   3    0.38    2.72
   4   7   3    2.31    3.07
  -4  -7  -3   -4.67    2.60
   3   7   3   -0.22    1.69
   3   7   3   -0.88    2.13
  -3  -7  -3    1.65    1.98
  -3  -7  -3    3.44    1.91
  -3  -7  -3    0.31    2.88
   2   7   3    5.25    2.09
   2   7   3    7.50    2.69
  -2  -7  -3    5.86    2.28
  -2  -7  -3    8.56    3.05
   1   7   3   -1.09    1.53
   1   7   3    2.04    1.42
  -1  -7  -3   -2.48    1.46
  -1  -7  -3    0.92    1.59
  -1  -7  -3    1.39    1.41
   0   7   3   11.06    2.85
   0   7   3   10.98    2.11
   0  -7  -3   11.74    1.90
   0  -7  -3   12.68    3.01
   0  -7  -3   10.44    1.96
  -1   7   3   38.86    4.00
   1  -7  -3   43.89    3.89
   1  -7  -3   36.29    2.81
  -2   7   3   -2.26    1.50
  -2   7   3   -0.78    0.73
  -2   7   3    0.02    1.10
   2  -7  -3    3.26    1.29
  -3   7   3   48.21    2.91
  -3   7   3   51.00    4.79
  -3   7   3   53.94    3.95
  -4   7   3   20.57    3.82
  -4   7   3   27.79    3.28
  -5   7   3    8.86    2.62
  -5   7   3    4.19    2.29
  -7   7   3    0.97    3.26
   3   8   3   -4.95    2.27
  -3  -8  -3    2.07    3.05
   2   8   3    0.44    2.07
   2   8   3    1.96    2.35
  -2  -8  -3   -1.76    1.48
  -2  -8  -3    2.48    1.93
  -2  -8  -3    1.03    2.74
   1   8   3   -0.99    1.33
   1   8   3    0.77    1.75
  -1  -8  -3    0.19    1.00
  -1  -8  -3    4.53    2.26
  -1  -8  -3    0.15    1.54
   0   8   3    3.02    2.45
   0   8   3   -1.80    1.30
   0  -8  -3    2.04    1.86
   0  -8  -3   -1.22    1.49
   0  -8  -3   -0.33    1.12
  -1   8   3    5.58    2.23
  -1   8   3    1.62    1.78
   1  -8  -3    6.79    2.18
   1  -8  -3    2.59    1.50
  -2   8   3   18.51    3.85
   2  -8  -3   18.53    2.59
  -3   8   3    8.07    2.04
  -3   8   3    6.79    3.73
  -3   8   3    4.22    1.94
  -4   8   3   -1.74    1.37
  -4   8   3   -0.02    1.48
  -5   8   3   -0.47    2.16
  -5   8   3   -0.27    2.08
  -6   8   3   -1.94    2.35
   3   9   3    1.59    3.95
  -3  -9  -3   -0.73    6.45
   2   9   3   -3.60    2.39
  -2  -9  -3   -3.09    2.56
   1   9   3    0.18    1.72
   1   9   3   -1.77    2.07
  -1  -9  -3   -2.11    1.45
  -1  -9  -3   -2.57    1.89
   0   9   3    6.37    2.60
   0   9   3    4.42    2.22
   0  -9  -3    2.64    1.70
  -1   9   3    3.00    2.05
  -1   9   3   -0.01    1.59
  -2   9   3    2.22    1.95
  -3   9   3    1.91    1.72
  -4   9   3   -2.36    1.50
  -4   9   3   -0.06    2.33
  -5   9   3   -0.52    2.28
  -5   9   3    1.68    2.77
  -6   9   3   -1.75    3.36
  -6   9   3    3.12    3.19
   2  10   3   -6.44    3.52
   1  10   3    0.71    2.83
   1  10   3   -3.47    2.32
   0  10   3   14.33    3.86
   0  10   3   14.67    4.17
  -1  10   3    3.70    2.25
  -1  10   3    9.25    3.02
  -2  10   3   -2.13    1.83
  -2  10   3    1.84    2.38
  -3  10   3    0.79    2.70
  -4  10   3    0.01    2.57
  -5  10   3   -4.55    2.29
  -5  10   3    1.93    2.98
   0  11   3   17.62    4.66
  -1  11   3    4.26    3.31
  -1  11   3   -1.34    2.54
  -2  11   3   -1.57    2.62
  -2  11   3    5.52    3.47
  -3  11   3    1.83    2.94
  -3  11   3   -2.91    2.54
  -3  11  -4    0.76    2.77
  -3  11  -4   -2.44    2.37
  -2  11  -4    4.57    2.81
  -2  11  -4    0.04    2.35
  -1  11  -4    1.25    2.67
  -1  11  -4   -0.85    2.98
  -5  10  -4   -3.20    2.34
  -5  10  -4   -1.64    3.12
  -4  10  -4    0.37    2.31
  -4  10  -4   -0.13    2.35
  -3  10  -4    2.94    2.76
  -3  10  -4    0.90    2.41
  -2  10  -4    0.21    2.23
  -2  10  -4    5.09    2.03
  -1  10  -4   -1.15    1.94
  -1  10  -4    3.88    2.81
   0  10  -4   -1.59    1.96
   0  10  -4    2.27    2.56
   1  10  -4   -6.74    2.26
   1  10  -4    0.89    2.90
  -6   9  -4   -3.60    3.06
  -5   9  -4   -0.36    2.56
  -4   9  -4    4.21    2.41
  -3   9  -4    1.85    1.83
  -3   9  -4    1.02    2.03
  -2   9  -4    4.90    2.36
  -2   9  -4    3.87    2.13
  -1   9  -4   -0.64    1.40
  -1   9  -4    1.00    1.74
   0   9  -4    4.72    2.54
   0   9  -4    9.67    3.14
   1   9  -4    3.86    2.48
   1   9  -4    5.20    3.18
  -2  -9   4   -2.41    2.71
   2   9  -4    1.04    2.30
   3   9  -4    1.76    3.34
   3   9  -4   -2.96    3.41
  -6   8  -4    7.26    3.10
  -5   8  -4    3.96    1.87
  -5   8  -4    7.21    2.59
  -4   8  -4   -1.72    1.08
  -4   8  -4    1.10    1.64
  -3   8  -4   -0.11    1.42
  -3   8  -4    0.34    0.74
  -2   8  -4    1.22    1.54
  -2   8  -4    0.85    1.33
  -1   8  -4   -0.39    1.38
  -1   8  -4    2.13    0.70
  -1   8  -4    4.46    2.04
   0   8  -4    1.36    1.56
   0   8  -4   -0.06    2.45
   0   8  -4    3.48    1.88
  -1  -8   4    5.22    1.96
   1   8  -4    7.10    2.53
   1   8  -4    7.62    2.33
  -2  -8   4    2.99    2.01
   2   8  -4    0.64    2.22
   2   8  -4   -1.74    1.59
  -3  -8   4    4.14    3.14
   3   8  -4    1.89    2.69
   3   8  -4    5.24    2.59
   4   8  -4   -0.07    4.96
  -7   7  -4    8.95    3.55
  -6   7  -4    6.22    2.91
  -6   7  -4   10.09    2.75
  -5   7  -4   -1.24    1.60
  -5   7  -4   -0.43    1.75
  -4   7  -4    4.71    1.72
  -4   7  -4    3.75    2.06
  -4   7  -4    5.37    0.94
  -3   7  -4    1.67    0.98
  -3   7  -4    2.30    1.68
  -2   7  -4    3.66    1.70
  -2   7  -4    4.11    1.54
  -1   7  -4    0.04    1.14
  -1   7  -4    3.50    1.67
   0   7  -4    6.29    2.12
   0   7  -4    6.34    2.18
   0   7  -4    6.22    1.49
  -1  -7   4    1.03    1.37
   1   7  -4   -1.01    1.02
   1   7  -4    0.95    1.12
  -2  -7   4   13.65    3.29
  -2  -7   4    8.96    1.23
   2   7  -4   13.93    3.44
  -3  -7   4   13.60    3.19
  -3  -7   4   11.79    2.86
   3   7  -4   21.95    3.96
   3   7  -4   18.64    4.69
  -4  -7   4   -2.66    2.89
   4   7  -4    3.06    2.60
   4   7  -4    4.94    2.70
   4   7  -4    1.95    2.97
  -7   6  -4   -0.39    2.72
  -6   6  -4    6.03    2.12
  -6   6  -4    3.74    2.24
  -5   6  -4    0.32    1.11
  -5   6  -4   -0.30    1.59
  -4   6  -4    3.64    1.63
  -4   6  -4    2.42    0.84
  -4   6  -4    2.83    1.38
  -3   6  -4   76.17    5.22
  -3   6  -4   73.61    3.42
  -2   6  -4    5.63    1.94
  -2   6  -4    4.95    0.90
  -2   6  -4    4.81    1.58
  -1   6  -4   41.13    3.56
  -1   6  -4   47.59    3.68
   0   6  -4   34.75    2.56
   0   6  -4   34.52    3.53
   0   6  -4   39.76    3.39
  -1  -6   4    8.78    2.36
   1   6  -4    6.76    1.82
   1   6  -4    6.22    1.93
  -2  -6   4    0.81    1.56
  -2  -6   4    0.38    0.71
   2   6  -4    0.10    1.38
   2   6  -4    0.92    1.28
  -3  -6   4   -0.07    1.78
  -3  -6   4   -0.14    1.97
   3   6  -4   -0.60    1.29
   3   6  -4    1.78    1.84
  -4  -6   4   -1.58    1.75
  -4  -6   4    1.00    2.19
   4   6  -4    3.37    2.85
   4   6  -4    4.08    2.27
  -5  -6   4    3.73    4.57
  -5  -6   4    1.13    3.29
   5   6  -4    1.57    3.96
  -7   5  -4   -1.19    2.50
  -7   5  -4   -3.58    2.39
  -6   5  -4    6.25    2.43
  -6   5  -4    2.86    1.84
  -5   5  -4   26.18    2.76
  -5   5  -4   16.71    1.81
  -5   5  -4   23.27    3.74
  -4   5  -4   18.58    2.16
  -4   5  -4   16.31    1.82
  -4   5  -4   15.59    2.58
  -3   5  -4    0.73    0.56
  -3   5  -4    3.64    1.47
  -3   5  -4    1.31    0.73
  -3   5  -4   -0.36    1.05
  -3   5  -4    0.74    0.76
  -2   5  -4   43.07    2.74
  -2   5  -4   50.20    2.52
  -2   5  -4   46.19    1.89
   1  -5   4   37.45    3.17
  -1   5  -4   46.52    3.48
   0  -5   4    1.29    0.80
   0   5  -4    0.37    0.79
   0   5  -4    1.08    0.78
  -1  -5   4    2.53    1.18
   1   5  -4    4.23    1.53
   1   5  -4    3.63    1.48
   1   5  -4    3.78    1.37
  -2  -5   4    3.85    1.67
  -2  -5   4    3.96    1.12
   2   5  -4    3.82    1.61
   2   5  -4    6.30    2.03
  -3  -5   4    9.30    2.63
  -3  -5   4    5.58    1.93
   3   5  -4    5.19    1.87
   3   5  -4    7.42    2.21
   3   5  -4    4.53    2.06
  -4  -5   4   -2.52    1.57
  -4  -5   4    0.34    2.15
   4   5  -4    2.37    2.10
   4   5  -4    2.77    1.99
   4   5  -4    1.03    1.62
  -5  -5   4    1.97    3.81
  -5  -5   4   -1.31    2.41
   5   5  -4   -1.84    2.41
   5   5  -4    0.79    2.71
  -6  -5   4    2.73    5.45
  -7   4  -4    3.87    3.67
  -7   4  -4    7.17    3.30
  -6   4  -4    2.47    1.86
  -6   4  -4   -0.36    1.52
  -5   4  -4    1.36    1.32
  -5   4  -4    4.19    1.46
  -4   4  -4    0.13    0.83
  -4   4  -4   -1.59    0.69
  -4   4  -4   -0.17    0.72
  -3   4  -4    6.54    1.33
  -3   4  -4    6.00    1.24
  -3   4  -4    7.11    1.02
  -3   4  -4    5.76    1.51
  -2   4  -4   31.23    2.08
  -2   4  -4   31.55    1.80
  -2   4  -4   33.23    2.73
  -1   4  -4   15.27    1.64
  -1   4  -4   16.51    0.90
  -1   4  -4   18.81    1.96
  -1   4  -4   14.32    1.38
  -1   4  -4   16.85    1.88
   0  -4   4    7.76    1.59
   0   4  -4    7.25    1.64
   0   4  -4    6.89    1.51
   0   4  -4    7.51    1.60
   0   4  -4    5.50    1.18
  -1  -4   4   17.93    2.08
  -1  -4   4   14.46    2.35
  -1  -4   4   19.23    2.69
  -1  -4   4   15.55    1.16
   1   4  -4   17.63    2.39
   1   4  -4   14.36    2.23
   1   4  -4   18.18    2.67
   1   4  -4   18.14    2.78
  -2  -4   4    9.49    2.25
  -2  -4   4   11.98    1.81
   2   4  -4    9.59    2.07
   2   4  -4    7.89    2.15
  -3  -4   4    1.01    1.73
   3   4  -4    1.92    1.24
   3   4  -4    0.96    1.24
   3   4  -4    3.89    1.70
  -4  -4   4    0.35    1.19
  -4  -4   4    0.44    1.70
   4   4  -4    4.28    2.30
   4   4  -4    6.15    1.77
   4   4  -4    1.91    1.37
  -5  -4   4    6.15    3.40
  -5  -4   4    4.91    2.44
   5   4  -4    4.47    2.07
   5   4  -4    1.77    1.96
   6   4  -4   -4.57    3.84
  -7   3  -4   -3.67    2.82
  -7   3  -4    1.04    2.63
  -6   3  -4    6.97    2.79
  -5   3  -4   21.60    3.76
  -5   3  -4   22.44    3.43
  -4   3  -4    8.57    0.94
  -4   3  -4   10.47    2.45
  -4   3  -4    7.89    1.71
  -3   3  -4    0.50    0.57
  -3   3  -4    0.96    0.75
  -3   3  -4    0.09    0.41
  -3   3  -4    0.41    0.75
  -2   3  -4   42.69    2.33
  -2   3  -4   44.16    2.57
  -1   3  -4    3.02    0.69
  -1   3  -4    4.10    1.05
  -1   3  -4    2.20    0.88
   0  -3   4  250.73    7.09
   0   3  -4  257.35    7.14
   0   3  -4  239.88    6.99
   0   3  -4  240.98    6.53
  -1  -3   4    8.10    1.63
  -1  -3   4    8.02    1.06
  -1  -3   4    8.67    1.65
   1   3  -4    8.34    1.61
   1   3  -4   10.10    1.72
   1   3  -4   10.59    1.76
   1   3  -4    9.65    1.80
  -2  -3   4    4.23    1.03
  -2  -3   4    5.26    1.59
  -2  -3   4    4.20    1.56
  -2  -3   4    4.37    1.51
   2   3  -4    6.54    1.60
   2   3  -4    6.72    1.79
   2   3  -4    4.43    1.55
   2   3  -4    3.86    2.41
  -3  -3   4   16.61    2.56
  -3  -3   4   24.06    3.79
   3   3  -4   17.70    2.94
   3   3  -4   21.23    2.36
   3   3  -4   19.27    3.16
  -4  -3   4   10.80    3.06
  -4  -3   4    9.20    2.31
   4   3  -4   12.35    2.23
   4   3  -4   11.62    3.07
   4   3  -4   11.93    2.44
  -5  -3   4    6.92    2.78
   5   3  -4    2.73    1.84
   5   3  -4    2.66    2.18
  -6  -3   4   10.03    4.10
  -6  -3   4    3.14    2.92
   6   3  -4    0.76    2.95
  -7   2  -4    7.43    4.41
  -7   2  -4   12.55    4.21
  -6   2  -4    2.92    1.89
  -6   2  -4    0.07    2.26
  -5   2  -4    1.23    1.50
  -5   2  -4    1.24    0.80
  -5   2  -4    0.41    1.32
  -4   2  -4   12.30    1.38
  -4   2  -4   11.44    2.38
  -4   2  -4   12.29    1.70
  -4   2  -4   14.30    2.77
   3  -2   4    2.93    1.03
  -3   2  -4    2.82    0.43
  -3   2  -4    3.26    0.78
  -3   2  -4    1.86    1.10
  -3   2  -4    1.97    0.81
  -3   2  -4    2.88    0.47
  -2   2  -4   13.38    1.78
  -2   2  -4   10.32    1.04
  -2   2  -4    8.99    1.49
  -1   2  -4   10.72    1.34
   0  -2   4    6.22    1.09
   0   2  -4    8.84    1.22
   0   2  -4    6.66    1.27
   0   2  -4    8.04    1.24
   0   2  -4    4.83    0.54
  -1  -2   4   22.89    1.92
  -1  -2   4   20.79    1.48
  -1  -2   4   24.60    2.17
  -1  -2   4   21.38    1.87
   1   2  -4   21.54    1.92
   1   2  -4   24.41    1.97
   1   2  -4   20.66    1.40
   1   2  -4   23.25    2.03
  -2  -2   4   57.86    4.64
  -2  -2   4   60.29    3.22
  -2  -2   4   59.71    3.89
   2   2  -4   59.32    3.27
   2   2  -4   58.46    3.47
   2   2  -4   61.27    4.36
   2   2  -4   61.50    3.16
   2   2  -4   55.03    3.35
   2   2  -4   58.62    3.72
  -3  -2   4   46.79    3.41
  -3  -2   4   48.16    4.01
   3   2  -4   44.49    3.07
   3   2  -4   44.96    3.86
   3   2  -4   43.58    3.26
   3   2  -4   43.96    3.39
   3   2  -4   50.24    4.11
  -4  -2   4   23.85    4.17
  -4  -2   4   22.60    3.21
   4   2  -4   19.37    2.29
   4   2  -4   17.13    2.86
  -5  -2   4    1.53    2.05
  -5  -2   4    0.22    1.37
   5   2  -4    1.74    1.27
  -6  -2   4   10.25    3.89
  -6  -2   4    4.63    3.10
   6   2  -4    7.04    2.76
   7   2  -4   -3.75    4.14
  -7   1  -4   -1.50    3.41
  -7   1  -4    0.69    2.98
  -6   1  -4    4.86    2.53
  -6   1  -4    3.23    2.55
  -5   1  -4   -0.63    1.30
  -5   1  -4    2.84    1.27
  -5   1  -4   -2.29    1.38
  -5   1  -4   -1.72    1.17
   4  -1   4   66.13    3.48
  -4   1  -4   75.39    3.64
  -4   1  -4   75.83    3.42
  -4   1  -4   78.00    5.15
  -4   1  -4   67.50    4.75
   3  -1   4   88.26    4.70
   3  -1   4   93.27    3.70
  -3   1  -4   87.20    3.35
  -3   1  -4   96.79    3.77
  -3   1  -4   94.86    4.92
  -3   1  -4   94.54    5.04
   2  -1   4    2.96    0.96
   2  -1   4    3.11    0.84
  -2   1  -4    2.64    0.63
  -2   1  -4    2.41    0.94
  -2   1  -4    2.46    0.45
  -2   1  -4    2.73    0.79
  -1   1  -4  232.94    5.42
  -1   1  -4  227.00    5.72
   0  -1   4  171.37    3.95
   0  -1   4  174.36    4.46
   0   1  -4  177.38    4.88
   0   1  -4  188.71    4.04
   0   1  -4  170.17    4.26
   0   1  -4  171.47    4.48
   0   1  -4  171.11    3.94
  -1  -1   4   23.78    1.62
  -1  -1   4   23.29    1.78
  -1  -1   4   22.97    1.64
  -1  -1   4   22.08    1.91
   1   1  -4   22.99    1.72
   1   1  -4   21.33    1.74
   1   1  -4   22.64    1.86
   1   1  -4   26.11    1.88
  -2  -1   4    0.40    0.79
  -2  -1   4    0.00    0.69
  -2  -1   4    0.31    0.66
  -2  -1   4    1.78    0.98
   2   1  -4    1.51    0.88
   2   1  -4    0.55    0.77
   2   1  -4    1.91    1.00
   2   1  -4    0.79    0.81
   2   1  -4    0.45    0.73
   2   1  -4    0.12    0.67
  -3  -1   4   13.47    2.25
  -3  -1   4   17.69    2.71
  -3  -1   4   14.78    2.31
   3   1  -4   16.73    1.98
   3   1  -4   13.47    2.24
   3   1  -4   14.19    2.30
   3   1  -4   15.56    1.77
  -4  -1   4    9.12    2.32
  -4  -1   4   10.00    2.69
   4   1  -4    6.57    1.35
   4   1  -4    8.48    2.71
   4   1  -4    8.90    2.30
  -5  -1   4    2.16    1.54
  -5  -1   4   -0.09    1.80
   5   1  -4    4.41    1.85
   5   1  -4    0.08    1.08
  -6  -1   4    1.99    2.66
  -6  -1   4    5.97    2.70
   6   1  -4    4.19    2.29
  -7   0  -4   -2.26    5.58
  -6   0  -4    4.58    2.70
  -6   0  -4    3.46    2.78
  -5   0  -4   13.44    3.21
  -5   0  -4    7.76    2.46
  -5   0  -4    8.25    1.81
   4   0   4    5.46    1.55
  -4   0  -4    0.07    1.04
  -4   0  -4    2.50    0.95
  -4   0  -4    3.18    1.24
   3   0   4    5.49    1.39
   3   0   4    6.12    1.91
  -3   0  -4    5.57    1.31
  -3   0  -4    3.73    0.83
  -3   0  -4    4.45    1.73
  -3   0  -4    3.89    1.34
  -3   0  -4    9.84    2.47
   2   0   4    0.93    0.66
   2   0   4    0.77    0.28
   2   0   4    0.52    0.68
  -2   0  -4    0.47    0.95
  -2   0  -4    1.06    0.35
  -2   0  -4    2.10    0.83
  -2   0  -4    1.20    0.76
   1   0   4    4.35    0.94
   1   0   4    6.41    0.82
  -1   0  -4    5.74    1.20
  -1   0  -4    4.56    0.78
  -1   0  -4    6.97    1.18
   0   0   4  222.98    4.84
   0   0   4  221.74    5.52
   0   0  -4  218.88    5.49
   0   0  -4  229.31    5.57
   0   0  -4  223.83    4.86
   0   0  -4  227.35    5.62
  -1   0   4  218.62    5.70
  -1   0   4  216.96    5.70
  -1   0   4  211.40    5.73
  -1   0   4  214.14    5.42
  -1   0   4  208.09    5.96
   1   0  -4  212.08    5.89
   1   0  -4  218.09    5.74
   1   0  -4  214.60    5.70
   1   0  -4  212.83    5.73
  -2   0   4   55.73    3.31
  -2   0   4   49.35    2.98
  -2   0   4   52.79    3.09
  -2   0   4   50.66    2.58
  -2   0   4   50.74    2.84
   2   0  -4   52.19    3.13
   2   0  -4   54.60    2.96
   2   0  -4   54.80    2.73
   2   0  -4   52.53    2.98
  -3   0   4  155.94    6.48
  -3   0   4  152.68    5.97
  -3   0   4  147.74    6.34
  -3   0   4  157.68    6.69
   3   0  -4  160.34    6.62
   3   0  -4  154.14    6.15
   3   0  -4  150.34    5.17
   3   0  -4  147.28    6.18
   3   0  -4  153.66    5.21
  -4   0   4   32.18    3.57
  -4   0   4   33.67    3.35
   4   0  -4   32.28    2.37
   4   0  -4   34.99    2.82
   4   0  -4   36.57    3.36
  -5   0   4    0.91    1.40
  -5   0   4    1.09    1.81
   5   0  -4    1.98    1.00
   5   0  -4   -2.18    1.99
   5   0  -4    0.90    1.34
  -6   0   4    3.38    2.46
  -6   0   4    2.34    2.29
   6   0  -4    1.94    2.22
  -7   0   4   -0.27    2.74
  -7   0   4    2.65    3.14
  -6  -1  -4    0.75    2.54
  -6  -1  -4   -2.13    2.38
  -5  -1  -4    1.54    1.70
  -5  -1  -4   -0.90    1.39
  -5  -1  -4    1.79    2.14
  -5  -1  -4   -3.05    1.33
   4   1   4    4.13    1.10
  -4  -1  -4    3.29    1.34
  -4  -1  -4    1.86    1.29
  -4  -1  -4    1.42    0.95
  -4  -1  -4    1.88    1.66
   3   1   4   53.40    3.61
   3   1   4   56.38    1.78
   3   1   4   53.34    2.56
  -3  -1  -4   55.37    3.52
  -3  -1  -4   54.86    2.44
  -3  -1  -4   57.06    3.86
  -3  -1  -4   52.89    3.87
  -3  -1  -4   59.39    4.29
   2   1   4   52.92    3.01
   2   1   4   54.09    3.47
   2   1   4   54.66    2.72
   2   1   4   52.77    3.19
   2   1   4   54.25    2.13
  -2  -1  -4   55.06    3.11
  -2  -1  -4   51.67    3.47
  -2  -1  -4   51.50    3.01
  -2  -1  -4   49.45    1.87
   1   1   4    1.41    0.61
   1   1   4    1.01    0.28
   1   1   4    0.38    0.45
   1   1   4    1.28    0.66
  -1  -1  -4    0.64    0.81
  -1  -1  -4    0.95    0.72
  -1  -1  -4    1.06    0.69
  -1  -1  -4    1.82    0.66
   0   1   4    2.83    0.59
   0   1   4    2.05    0.54
   0   1   4    2.77    1.07
   0  -1  -4    1.95    0.83
   0  -1  -4    2.00    0.88
   0  -1  -4    2.98    0.59
   0  -1  -4    1.46    0.77
  -1   1   4   72.94    2.86
  -1   1   4   73.64    2.95
  -1   1   4   65.97    3.01
   1  -1  -4   77.07    3.00
   1  -1  -4   70.47    2.98
   1  -1  -4   70.25    2.62
   1  -1  -4   73.68    3.09
  -2   1   4   32.45    2.46
  -2   1   4   29.38    2.17
  -2   1   4   29.73    2.29
  -2   1   4   34.67    2.10
   2  -1  -4   30.04    2.23
   2  -1  -4   35.99    2.40
   2  -1  -4   32.17    2.10
   2  -1  -4   31.36    2.37
  -3   1   4   42.92    3.25
  -3   1   4   43.42    3.30
  -3   1   4   43.62    2.51
  -3   1   4   38.62    2.88
  -3   1   4   46.78    3.33
   3  -1  -4   42.65    3.08
   3  -1  -4   45.25    2.28
   3  -1  -4   42.41    2.55
   3  -1  -4   43.55    3.25
  -4   1   4   20.39    3.21
  -4   1   4   24.07    3.60
   4  -1  -4   21.71    1.95
   4  -1  -4   21.72    1.99
   4  -1  -4   19.17    2.87
  -5   1   4    2.28    1.74
  -5   1   4   -0.10    1.47
   5  -1  -4    0.63    0.84
   5  -1  -4    0.15    1.21
   5  -1  -4    0.59    1.32
  -6   1   4    3.57    2.52
  -6   1   4    3.60    2.58
  -7   1   4    6.65    3.44
  -6  -2  -4   -1.00    2.59
  -5  -2  -4    2.86    2.07
  -5  -2  -4    1.96    2.24
  -5  -2  -4    5.72    2.32
   4   2   4    9.17    0.92
   4   2   4    4.99    1.35
  -4  -2  -4   10.46    2.34
  -4  -2  -4    5.37    1.26
  -4  -2  -4    7.53    2.41
  -4  -2  -4    6.25    2.15
   3   2   4    1.64    0.82
   3   2   4    1.83    0.85
   3   2   4    0.90    1.22
  -3  -2  -4    1.44    1.03
  -3  -2  -4    2.15    0.76
  -3  -2  -4    2.23    1.36
  -3  -2  -4    3.15    1.31
   2   2   4    0.33    0.50
   2   2   4    0.27    0.36
   2   2   4    1.47    0.84
   2   2   4    1.00    1.11
  -2  -2  -4   -0.62    0.80
  -2  -2  -4   -0.47    0.61
  -2  -2  -4   -0.13    0.94
   1   2   4   29.84    1.97
   1   2   4   33.12    2.38
   1   2   4   31.71    2.40
   1   2   4   30.92    2.21
   1   2   4   32.69    1.61
  -1  -2  -4   30.78    2.39
  -1  -2  -4   31.73    2.39
  -1  -2  -4   31.50    2.05
  -1  -2  -4   29.38    2.13
   0   2   4   27.54    1.94
   0   2   4   24.69    1.74
   0   2   4   29.84    2.01
   0  -2  -4   26.40    2.03
   0  -2  -4   27.82    1.88
   0  -2  -4   26.64    1.95
   0  -2  -4   27.05    1.92
   0  -2  -4   26.20    1.73
  -1   2   4  101.04    3.87
  -1   2   4  101.28    3.66
  -1   2   4   99.13    3.92
   1  -2  -4   95.61    3.84
   1  -2  -4  103.53    3.40
   1  -2  -4  101.65    3.87
  -2   2   4   24.25    2.21
  -2   2   4   19.00    1.79
  -2   2   4   28.31    2.25
  -2   2   4   22.62    1.85
   2  -2  -4   21.94    1.32
   2  -2  -4   21.92    1.79
   2  -2  -4   23.91    2.00
   2  -2  -4   22.97    2.06
  -3   2   4   13.37    2.09
  -3   2   4   10.67    1.98
  -3   2   4    9.89    1.54
  -3   2   4   11.01    1.82
   3  -2  -4   13.28    1.58
   3  -2  -4   14.93    2.10
   3  -2  -4   10.68    1.87
   3  -2  -4   13.85    2.30
   3  -2  -4   14.57    1.05
  -4   2   4   26.41    2.82
  -4   2   4   20.32    3.18
  -4   2   4   20.09    1.94
   4  -2  -4   25.52    2.18
   4  -2  -4   22.14    1.40
  -5   2   4   90.21    5.93
  -5   2   4   86.03    6.15
   5  -2  -4   83.30    2.53
   5  -2  -4   83.35    3.80
  -6   2   4    2.18    2.24
  -6   2   4    1.01    1.80
  -7   2   4    3.27    3.45
  -7   2   4   -2.18    2.47
  -6  -3  -4    4.26    3.09
  -6  -3  -4   -5.35    3.06
   5   3   4   -0.85    1.61
  -5  -3  -4   -0.03    1.88
  -5  -3  -4   -1.50    1.83
  -5  -3  -4    1.09    2.06
   4   3   4    4.44    1.49
   4   3   4    3.70    2.12
   4   3   4    3.26    1.45
  -4  -3  -4    2.64    1.85
  -4  -3  -4    4.85    2.30
  -4  -3  -4    1.45    1.56
   3   3   4    2.39    1.22
   3   3   4    3.30    1.66
   3   3   4    5.37    1.30
  -3  -3  -4    2.32    1.42
  -3  -3  -4    0.83    1.34
  -3  -3  -4    2.98    1.39
   2   3   4    0.55    0.59
   2   3   4    1.03    0.97
   2   3   4    0.17    0.76
  -2  -3  -4   -0.11    1.00
  -2  -3  -4    0.64    1.04
   1   3   4    0.28    0.82
   1   3   4   -0.29    0.46
   1   3   4    1.24    0.84
   1   3   4    0.55    0.76
   1   3   4   -0.30    0.88
  -1  -3  -4    0.37    0.71
  -1  -3  -4    0.24    0.71
  -1  -3  -4   -0.14    0.73
   0   3   4    7.45    1.48
   0   3   4    6.85    1.42
   0  -3  -4    9.23    1.61
   0  -3  -4    7.59    1.42
   0  -3  -4    5.34    1.22
   0  -3  -4    9.16    1.64
   0  -3  -4    8.96    1.39
  -1   3   4   14.70    1.65
  -1   3   4   13.35    1.35
  -1   3   4   11.98    1.72
  -1   3   4   14.50    1.72
   1  -3  -4   13.06    1.90
   1  -3  -4   13.04    1.76
   1  -3  -4   12.45    1.36
  -2   3   4   90.62    4.25
  -2   3   4   86.09    2.88
  -2   3   4   83.19    3.97
  -2   3   4   88.69    4.09
   2  -3  -4   85.76    2.92
   2  -3  -4   86.12    4.00
   2  -3  -4   82.88    3.24
   2  -3  -4   84.31    3.98
  -3   3   4   62.06    3.34
  -3   3   4   60.43    4.01
  -3   3   4   61.19    3.34
  -3   3   4   59.93    3.83
   3  -3  -4   55.44    3.31
   3  -3  -4   58.64    3.25
   3  -3  -4   57.49    3.80
   3  -3  -4   60.83    1.67
  -4   3   4    1.61    1.19
  -4   3   4    0.86    1.13
  -4   3   4    1.81    1.08
   4  -3  -4    0.70    1.22
   4  -3  -4    0.77    0.93
  -5   3   4    2.04    1.63
  -5   3   4    1.95    1.37
   5  -3  -4    2.88    1.12
  -6   3   4    0.06    1.86
  -6   3   4   -1.22    1.68
  -7   3   4    5.27    2.91
  -7   3   4    5.65    6.10
  -6  -4  -4   -2.90    4.79
   5   4   4    4.09    2.20
  -5  -4  -4    1.96    2.39
  -5  -4  -4    4.40    3.09
  -5  -4  -4    2.66    2.46
   4   4   4    3.97    2.57
   4   4   4    8.48    2.06
   4   4   4    6.14    2.66
  -4  -4  -4    5.65    3.18
  -4  -4  -4   10.28    2.72
  -4  -4  -4   14.75    3.81
   3   4   4    3.41    1.36
   3   4   4    5.46    1.91
   3   4   4    5.28    1.92
  -3  -4  -4    3.34    1.92
  -3  -4  -4    2.18    1.53
  -3  -4  -4    6.13    1.93
   2   4   4   -0.01    0.72
   2   4   4    3.32    1.32
   2   4   4    0.76    1.02
  -2  -4  -4    0.51    1.22
  -2  -4  -4   -1.25    0.94
   1   4   4    2.68    1.42
   1   4   4    1.62    1.11
   1   4   4    5.73    1.57
   1   4   4    1.95    0.96
  -1  -4  -4    6.60    2.06
  -1  -4  -4    2.65    1.25
  -1  -4  -4    5.52    1.57
   0   4   4   17.45    2.04
   0   4   4   15.65    2.67
   0  -4  -4   19.72    1.91
   0  -4  -4   16.57    1.70
   0  -4  -4   19.07    2.10
   0  -4  -4   15.60    2.28
  -1   4   4   48.63    2.81
  -1   4   4   49.54    2.95
  -1   4   4   47.81    3.17
   1  -4  -4   49.90    2.23
   1  -4  -4   46.75    2.77
   1  -4  -4   50.31    3.34
   1  -4  -4   51.48    2.98
  -2   4   4   18.72    1.55
  -2   4   4   17.75    2.56
  -2   4   4   22.68    2.22
   2  -4  -4   18.45    1.35
   2  -4  -4   19.25    1.57
   2  -4  -4   20.47    1.97
   2  -4  -4   20.79    2.22
  -3   4   4    1.69    1.13
   3  -4  -4    1.03    0.40
   3  -4  -4    2.12    0.81
   3  -4  -4    0.97    0.80
  -4   4   4   30.30    3.37
  -4   4   4   32.26    2.72
  -4   4   4   37.72    2.93
   4  -4  -4   34.40    1.85
   4  -4  -4   33.58    2.88
   4  -4  -4   39.46    3.13
  -5   4   4   29.47    2.72
  -5   4   4   26.07    3.85
  -5   4   4   29.40    3.09
  -6   4   4   -0.95    1.78
  -6   4   4   -0.36    1.60
  -7   4   4   -2.68    2.88
  -7   4   4   -1.39    2.27
   5   5   4   -2.70    4.47
  -5  -5  -4    1.61    2.68
  -5  -5  -4    4.74    3.66
   4   5   4    0.76    2.19
   4   5   4    2.98    1.78
  -4  -5  -4    2.71    2.34
  -4  -5  -4    2.22    2.69
  -4  -5  -4    4.21    1.96
   3   5   4    1.19    1.57
   3   5   4   -0.06    1.00
  -3  -5  -4    0.72    1.17
  -3  -5  -4   -1.11    1.67
  -3  -5  -4    0.87    1.68
   2   5   4    5.31    1.90
  -2  -5  -4    2.76    1.58
  -2  -5  -4    4.55    2.13
   1   5   4   24.64    2.89
   1   5   4   30.43    2.77
   1   5   4   24.71    2.44
  -1  -5  -4   27.73    2.81
  -1  -5  -4   22.73    3.31
   0   5   4   37.57    3.85
   0  -5  -4   33.37    2.56
   0  -5  -4   37.96    2.58
  -1   5   4    0.55    0.94
  -1   5   4    0.72    1.29
   1  -5  -4    1.47    0.60
   1  -5  -4    1.61    1.08
   1  -5  -4    0.83    0.86
  -2   5   4   74.54    4.10
  -2   5   4   66.51    3.33
  -2   5   4   73.28    4.64
   2  -5  -4   69.78    3.43
   2  -5  -4   71.52    2.14
   2  -5  -4   70.82    4.54
   2  -5  -4   71.04    2.17
  -3   5   4   43.22    3.48
  -3   5   4   36.87    3.56
  -3   5   4   39.00    2.63
   3  -5  -4   34.80    1.86
  -4   5   4    0.86    1.27
   4  -5  -4    0.54    1.12
  -5   5   4   -0.22    1.36
  -6   5   4    0.37    1.61
  -7   5   4   -0.72    2.96
  -7   5   4    4.10    2.58
   4   6   4    1.82    2.58
   4   6   4    1.26    1.92
  -4  -6  -4   -0.53    2.69
  -4  -6  -4    0.29    1.96
  -4  -6  -4    2.55    2.53
   3   6   4    2.89    2.23
   3   6   4   -0.53    1.42
  -3  -6  -4    2.87    3.45
  -3  -6  -4    3.54    1.82
  -3  -6  -4    1.92    1.95
   2   6   4   14.23    2.51
   2   6   4   14.46    3.16
  -2  -6  -4    8.54    2.49
  -2  -6  -4    7.88    2.42
   1   6   4   26.24    2.76
   1   6   4   25.52    4.07
  -1  -6  -4   21.83    2.62
  -1  -6  -4   21.43    2.87
  -1  -6  -4   23.50    3.65
   0   6   4    5.92    1.99
   0   6   4    9.66    2.00
   0  -6  -4   10.32    1.71
   0  -6  -4    6.29    1.57
   0  -6  -4   11.61    2.42
  -1   6   4   31.38    3.30
   1  -6  -4   25.92    1.72
   1  -6  -4   28.74    3.31
   1  -6  -4   25.99    2.43
  -2   6   4   12.98    2.23
  -2   6   4   14.80    2.20
  -2   6   4   18.42    2.95
   2  -6  -4   12.01    2.08
   2  -6  -4   15.08    2.37
  -3   6   4    3.54    1.71
  -3   6   4    2.47    1.43
  -3   6   4    1.40    0.91
  -4   6   4    2.63    1.26
  -4   6   4    1.12    1.56
  -5   6   4   11.78    2.86
   5  -6  -4   10.30    2.39
  -6   6   4    4.97    2.84
  -7   6   4    0.86    3.05
   4   7   4    2.79    3.38
   4   7   4   -0.11    2.83
  -4  -7  -4   -1.61    2.87
   3   7   4   -0.12    1.71
   3   7   4   -3.45    1.86
  -3  -7  -4    2.03    2.61
  -3  -7  -4    1.71    2.22
  -3  -7  -4   -1.22    1.74
   2   7   4   -0.08    1.77
  -2  -7  -4   -1.04    1.57
  -2  -7  -4    3.10    1.45
  -2  -7  -4   -1.31    1.77
   1   7   4    0.59    1.24
   1   7   4   -1.95    1.20
  -1  -7  -4    2.50    1.53
  -1  -7  -4    1.17    1.40
   0   7   4   19.07    3.48
   0   7   4   10.89    2.38
   0  -7  -4   13.53    2.07
   0  -7  -4   15.88    2.90
   0  -7  -4   11.61    2.07
  -1   7   4   11.01    2.63
   1  -7  -4   11.03    1.27
   1  -7  -4    9.86    2.25
  -2   7   4    1.65    1.28
   2  -7  -4    2.17    1.63
   2  -7  -4    5.90    1.89
  -3   7   4    5.39    2.05
  -3   7   4    6.78    1.94
  -3   7   4    9.03    1.57
  -4   7   4    8.41    2.76
  -5   7   4    2.64    2.03
  -6   7   4    0.90    2.34
  -7   7   4   -2.75    2.93
   3   8   4   -2.34    2.16
  -3  -8  -4   -3.25    2.84
   2   8   4    2.39    2.39
  -2  -8  -4    1.58    2.23
  -2  -8  -4   -0.55    1.50
   1   8   4    1.55    1.41
   1   8   4    3.18    2.21
  -1  -8  -4    0.65    1.66
  -1  -8  -4    0.06    1.50
   0   8   4    0.34    1.83
   0  -8  -4    1.06    1.64
   0  -8  -4    0.29    1.92
   0  -8  -4    0.32    1.18
  -1   8   4    0.04    1.47
   1  -8  -4    0.94    1.59
   1  -8  -4    0.22    1.55
  -2   8   4    7.53    2.14
   2  -8  -4    5.98    1.86
  -3   8   4   18.32    2.92
  -3   8   4   25.54    3.01
  -4   8   4   11.47    2.62
  -4   8   4    7.89    2.86
  -5   8   4    3.54    1.95
  -5   8   4    6.35    2.92
  -6   8   4    8.39    4.75
  -6   8   4    5.16    3.11
   3   9   4   -0.68    4.09
  -3  -9  -4    3.95    4.79
   2   9   4    0.11    3.41
   2   9   4    0.35    2.82
  -2  -9  -4   -3.36    2.58
   1   9   4   -0.17    2.40
   1   9   4    4.82    2.36
  -1  -9  -4   -1.24    1.70
  -1  -9  -4   -1.58    2.06
  -1  -9  -4    1.44    2.69
   0   9   4    9.61    2.89
   0  -9  -4    8.06    2.61
   0  -9  -4    8.08    1.99
  -1   9   4    4.50    2.22
  -1   9   4    5.70    2.33
   1  -9  -4    7.33    2.88
  -2   9   4   -0.19    1.65
  -3   9   4    3.97    2.50
  -4   9   4    2.48    3.10
  -4   9   4    4.12    1.94
  -5   9   4    3.88    2.71
  -5   9   4   -2.07    1.91
  -6   9   4    5.35    3.40
   2  10   4    3.54    4.06
   1  10   4   -0.63    2.84
   1  10   4    0.17    2.80
   0  10   4    3.26    2.74
   0  10   4    2.79    2.36
  -1  10   4    0.53    2.18
  -1  10   4   -0.81    2.22
  -2  10   4    0.20    2.11
  -2  10   4    2.68    2.76
  -3  10   4    1.16    2.56
  -4  10   4   -1.11    3.56
  -5  10   4   -3.58    2.31
  -5  10   4   -0.87    3.28
  -6  10   4    0.28    3.75
   0  11   4   -0.90    2.88
  -1  11   4   -3.33    2.72
  -1  11   4   -0.94    3.03
  -2  11   4    6.55    3.36
  -2  11   4    3.04    2.98
  -3  11   4    1.97    2.87
  -3  11  -5   -0.53    2.62
  -3  11  -5   -3.32    2.80
  -2  11  -5    3.79    2.99
  -2  11  -5   -3.17    2.20
  -1  11  -5   16.91    3.94
  -5  10  -5    0.05    3.20
  -5  10  -5   -2.57    2.45
  -4  10  -5    2.90    3.15
  -4  10  -5    3.13    2.68
  -3  10  -5    8.45    3.41
  -3  10  -5   19.82    3.91
  -2  10  -5    0.72    2.20
  -2  10  -5   -0.13    2.09
  -1  10  -5   27.78    5.41
  -1  10  -5   12.37    3.54
   0  10  -5    5.20    3.03
   0  10  -5    3.36    2.47
   1  10  -5    2.17    2.72
   1  10  -5   -5.10    2.62
  -5   9  -5    2.80    2.10
  -5   9  -5    6.46    3.39
  -4   9  -5    0.41    2.07
  -4   9  -5   -0.33    2.32
  -4   9  -5   -1.26    1.38
  -3   9  -5    1.40    2.29
  -3   9  -5    0.38    1.86
  -2   9  -5    8.48    2.53
  -2   9  -5    2.84    2.00
  -1   9  -5   10.08    2.80
   0   9  -5    2.77    2.10
   0   9  -5    1.77    1.71
   1   9  -5   -2.97    1.84
   1   9  -5    0.55    2.04
  -2  -9   5    0.14    0.84
  -2  -9   5   -1.62    2.53
   2   9  -5   -0.85    3.66
  -3  -9   5   -4.11    7.08
   3   9  -5   -7.23    3.61
  -6   8  -5   -4.91    2.46
  -6   8  -5   -1.14    4.05
  -5   8  -5    7.65    2.77
  -5   8  -5   10.79    2.61
  -4   8  -5    5.28    1.25
  -4   8  -5    2.98    2.29
  -4   8  -5    5.26    1.54
  -3   8  -5    2.41    0.84
  -3   8  -5    4.95    2.40
  -2   8  -5    0.93    1.39
  -2   8  -5    0.40    1.38
  -1   8  -5    3.36    1.58
  -1   8  -5    5.11    2.10
   0   8  -5   14.81    3.88
   0   8  -5    8.73    2.04
   0   8  -5   14.99    4.74
   1   8  -5    6.98    2.37
  -2  -8   5   -0.32    2.28
   2   8  -5   -0.57    1.97
   2   8  -5   -0.98    2.15
  -3  -8   5    0.14    2.66
   3   8  -5   -3.92    2.68
   3   8  -5    0.92    2.37
   3   8  -5   -0.56    2.23
   4   8  -5   -0.19    3.95
  -7   7  -5    5.48    4.25
  -6   7  -5    8.95    3.00
  -6   7  -5    4.98    2.39
  -5   7  -5    3.74    1.15
  -5   7  -5    3.42    1.82
  -5   7  -5    3.25    2.24
  -4   7  -5   11.99    1.54
  -4   7  -5    8.01    1.95
  -4   7  -5    8.15    1.23
  -4   7  -5   10.11    2.63
  -3   7  -5   31.66    2.45
  -3   7  -5   29.58    2.87
  -3   7  -5   35.19    3.92
  -2   7  -5   12.26    2.48
  -2   7  -5    8.24    2.09
  -1   7  -5    5.68    1.86
  -1   7  -5    4.71    1.95
  -1   7  -5    7.88    1.14
   0   7  -5    2.07    1.37
   0   7  -5   -0.39    1.20
  -1  -7   5   -1.62    1.17
   1   7  -5   -1.46    1.14
   1   7  -5   -0.31    1.31
  -2  -7   5   12.09    2.89
   2   7  -5   10.60    2.90
  -3  -7   5   -2.73    1.74
  -3  -7   5   -1.34    1.43
   3   7  -5   -1.85    1.91
   3   7  -5   -1.15    1.79
   3   7  -5    1.56    1.79
  -4  -7   5    3.15    4.53
   4   7  -5    8.82    3.59
   4   7  -5    2.91    2.69
   4   7  -5    1.83    2.63
  -7   6  -5    3.25    3.22
  -6   6  -5    0.80    2.01
  -6   6  -5    0.61    1.71
  -5   6  -5   12.42    2.06
  -5   6  -5   13.95    2.82
  -4   6  -5    4.90    1.54
  -4   6  -5    3.56    0.98
  -4   6  -5    4.26    1.78
  -4   6  -5    4.86    0.84
  -3   6  -5   13.44    1.80
  -3   6  -5   11.82    2.48
  -3   6  -5   11.73    1.24
  -3   6  -5   13.15    1.57
  -2   6  -5  174.55    7.59
  -2   6  -5  156.58    6.11
  -2   6  -5  163.39    7.15
  -2   6  -5  159.83    4.06
  -2   6  -5  161.47    4.50
  -1   6  -5    9.52    2.10
  -1   6  -5    7.82    2.07
  -1   6  -5    7.39    1.26
   0   6  -5   21.34    2.18
   0   6  -5   28.18    3.93
   0   6  -5   27.66    3.70
  -1  -6   5   12.94    2.45
   1   6  -5   10.10    2.34
   1   6  -5   14.70    2.94
  -2  -6   5    2.61    0.89
  -2  -6   5    1.51    1.58
   2   6  -5    0.24    1.32
   2   6  -5   -1.87    0.94
  -3  -6   5   -1.95    1.66
   3   6  -5   -0.92    1.66
   3   6  -5    4.34    2.01
   3   6  -5    1.98    1.73
  -4  -6   5    1.93    2.59
  -4  -6   5    0.74    2.02
   4   6  -5    0.94    2.17
   4   6  -5    1.53    2.27
   4   6  -5    2.18    2.68
  -7   5  -5    1.10    2.91
  -7   5  -5    0.32    2.89
  -6   5  -5    1.16    1.67
  -6   5  -5    3.56    1.85
  -5   5  -5   -2.32    1.19
  -5   5  -5    1.81    1.31
  -5   5  -5    0.31    1.30
  -5   5  -5    2.82    0.90
  -4   5  -5   26.48    2.63
  -4   5  -5   30.40    1.47
  -4   5  -5   34.35    3.21
  -4   5  -5   33.13    2.59
  -3   5  -5   13.99    2.04
  -3   5  -5   12.39    2.41
  -3   5  -5   16.15    1.62
  -3   5  -5   13.96    1.73
  -3   5  -5   16.34    1.61
  -2   5  -5   30.86    1.98
  -2   5  -5   30.10    1.80
  -2   5  -5   27.93    2.33
   1  -5   5   65.24    3.99
  -1   5  -5   62.95    2.90
  -1   5  -5   68.54    4.07
  -1   5  -5   73.17    4.26
  -1   5  -5   63.42    3.76
   0   5  -5   12.80    1.87
   0   5  -5   14.43    2.41
  -1  -5   5    0.79    0.33
  -1  -5   5    1.30    1.12
   1   5  -5    0.45    1.09
   1   5  -5    1.53    1.53
   1   5  -5    0.49    1.23
  -2  -5   5    0.73    0.80
  -2  -5   5    1.20    1.34
   2   5  -5    0.31    1.01
   2   5  -5   -0.90    1.07
  -3  -5   5   -0.17    1.69
   3   5  -5    0.92    1.44
   3   5  -5    1.48    1.57
   3   5  -5    1.59    1.77
  -4  -5   5    4.75    2.66
  -4  -5   5    6.79    2.28
   4   5  -5    6.55    2.44
   4   5  -5   10.41    2.57
   4   5  -5    4.86    2.23
  -5  -5   5    0.90    2.43
   5   5  -5   -0.84    2.67
   5   5  -5   -2.26    2.34
  -6  -5   5   -7.15    5.07
  -7   4  -5   -2.16    3.16
  -7   4  -5    0.81    2.79
  -6   4  -5   -1.28    1.56
  -5   4  -5    2.48    1.83
  -5   4  -5   -0.41    1.08
  -4   4  -5   -0.21    0.72
  -4   4  -5    0.12    0.91
  -4   4  -5    0.16    0.49
  -4   4  -5   -1.63    1.00
  -3   4  -5   16.96    1.48
  -3   4  -5   16.07    1.75
  -3   4  -5   15.63    2.27
  -2   4  -5   76.74    3.22
  -2   4  -5   79.11    4.17
  -2   4  -5   80.71    3.44
  -1   4  -5   28.92    1.89
  -1   4  -5   28.65    2.31
  -1   4  -5   27.38    1.25
  -1   4  -5   25.10    2.26
   0  -4   5   17.91    2.03
   0   4  -5   17.12    1.98
   0   4  -5   20.67    3.10
   0   4  -5   19.17    2.05
  -1  -4   5    2.42    1.30
  -1  -4   5    4.53    0.79
  -1  -4   5    3.34    1.38
   1   4  -5    2.88    1.39
   1   4  -5    4.26    1.42
  -2  -4   5   20.02    1.95
  -2  -4   5   23.73    3.50
   2   4  -5   22.04    3.17
   2   4  -5   24.48    2.72
  -3  -4   5   34.33    4.00
   3   4  -5   37.48    3.54
   3   4  -5   31.08    3.40
   3   4  -5   32.00    4.46
  -4  -4   5   -0.56    1.34
  -4  -4   5    1.30    1.72
   4   4  -5    3.10    1.41
   4   4  -5    2.21    1.48
   4   4  -5    2.29    1.77
  -5  -4   5    5.31    2.65
  -5  -4   5   10.74    3.55
   5   4  -5    7.95    2.51
   5   4  -5    3.20    2.06
   6   4  -5   -9.29    5.12
  -7   3  -5    4.15    3.09
  -7   3  -5    2.60    3.15
  -6   3  -5    1.89    2.00
  -5   3  -5    7.67    2.46
  -5   3  -5    9.30    2.45
  -4   3  -5   37.42    3.27
  -4   3  -5   41.45    3.49
  -4   3  -5   47.68    3.93
  -4   3  -5   42.74    2.17
  -3   3  -5   30.84    2.71
  -3   3  -5   30.42    2.53
  -3   3  -5   31.60    1.93
  -2   3  -5   14.06    1.36
  -2   3  -5   11.64    1.61
  -2   3  -5   13.74    1.54
  -1   3  -5   96.39    3.88
  -1   3  -5   96.63    3.91
  -1   3  -5   99.18    3.10
   0  -3   5    3.00    0.92
   0  -3   5    2.85    0.92
   0   3  -5    4.19    0.95
   0   3  -5    3.59    0.44
   0   3  -5    2.60    0.86
   0   3  -5    2.66    1.02
  -1  -3   5    6.02    1.24
  -1  -3   5    6.66    1.49
  -1  -3   5    3.42    0.78
   1   3  -5    4.26    1.30
   1   3  -5    4.50    0.81
   1   3  -5    5.23    1.42
   1   3  -5    4.56    1.41
  -2  -3   5   18.56    1.91
  -2  -3   5   14.25    2.59
   2   3  -5   18.83    2.66
   2   3  -5   16.61    2.56
   2   3  -5   17.65    1.78
  -3  -3   5    5.37    1.66
  -3  -3   5    7.70    2.28
   3   3  -5    4.35    1.68
   3   3  -5    2.24    1.34
   3   3  -5    3.13    1.46
  -4  -3   5   10.49    3.10
  -4  -3   5    6.89    2.09
   4   3  -5    6.82    2.04
   4   3  -5    6.12    1.78
   4   3  -5    3.81    1.49
  -5  -3   5    1.67    2.23
   5   3  -5    2.19    1.91
   5   3  -5   -1.23    1.33
  -6  -3   5    6.87    3.48
  -6  -3   5    0.62    2.98
   6   3  -5   -1.62    2.81
  -7   2  -5    9.01    3.90
  -6   2  -5    2.82    2.50
  -6   2  -5    1.91    2.30
  -5   2  -5   -0.99    0.97
  -5   2  -5    1.54    1.60
  -5   2  -5    2.40    1.01
  -5   2  -5    1.66    1.41
  -4   2  -5    1.05    1.09
  -4   2  -5    1.24    1.00
  -4   2  -5    2.40    1.41
  -4   2  -5    1.18    0.87
  -3   2  -5   13.02    2.13
  -3   2  -5   13.06    2.32
  -3   2  -5   10.41    0.81
  -3   2  -5   11.35    0.82
  -3   2  -5   10.11    1.46
  -3   2  -5   13.91    1.45
  -2   2  -5  125.56    3.84
  -2   2  -5  127.89    4.82
  -2   2  -5  127.71    4.90
  -2   2  -5  123.03    4.11
  -1   2  -5   56.00    2.44
  -1   2  -5   57.77    2.50
  -1   2  -5   56.29    2.66
   0  -2   5    2.88    0.89
   0   2  -5    4.15    0.82
   0   2  -5    3.83    1.04
   0   2  -5    4.66    0.70
   0   2  -5    3.87    1.07
   0   2  -5    4.95    1.04
  -1  -2   5   25.18    2.22
  -1  -2   5   27.05    1.70
  -1  -2   5   26.71    2.11
  -1  -2   5   25.48    2.00
   1   2  -5   20.19    1.97
   1   2  -5   24.18    2.10
   1   2  -5   26.71    2.24
   1   2  -5   26.32    2.11
  -2  -2   5    0.19    0.96
  -2  -2   5    0.61    0.96
  -2  -2   5    0.13    0.70
   2   2  -5    1.36    0.78
   2   2  -5   -0.62    0.75
   2   2  -5   -0.21    0.67
   2   2  -5    1.94    1.14
   2   2  -5    0.79    0.79
  -3  -2   5    1.77    1.06
  -3  -2   5    1.19    1.06
   3   2  -5    4.18    1.59
   3   2  -5    0.20    0.86
   3   2  -5    0.86    0.66
   3   2  -5   -1.62    0.86
  -4  -2   5    3.06    1.49
  -4  -2   5    5.13    2.04
   4   2  -5    4.07    1.86
   4   2  -5    2.02    1.15
  -5  -2   5    2.34    1.69
  -5  -2   5    1.57    1.91
   5   2  -5    2.71    1.84
  -6  -2   5   -0.27    2.98
  -6  -2   5    1.27    2.73
   6   2  -5   -0.62    2.18
   7   2  -5    1.17    5.38
  -7   1  -5   -2.13    3.07
  -6   1  -5   -3.17    1.78
  -6   1  -5    0.15    2.15
   5  -1   5   -1.34    1.93
  -5   1  -5    1.24    1.06
  -5   1  -5    2.18    1.69
  -5   1  -5    1.77    1.76
   4  -1   5   34.58    2.73
  -4   1  -5   37.64    2.37
  -4   1  -5   37.11    3.63
  -4   1  -5   34.16    3.62
  -4   1  -5   41.65    2.81
   3  -1   5  111.69    5.42
   3  -1   5  119.33    4.49
  -3   1  -5  115.70    4.45
  -3   1  -5  113.34    5.58
  -3   1  -5  113.66    3.68
   2  -1   5    2.64    0.82
  -2   1  -5    5.22    1.38
  -2   1  -5    3.21    0.65
  -2   1  -5    3.77    0.97
  -2   1  -5    4.28    1.02
  -1   1  -5   21.87    1.68
  -1   1  -5   23.90    1.54
   0  -1   5    3.74    0.57
   0  -1   5    2.83    0.98
   0   1  -5    2.18    0.64
   0   1  -5    4.02    0.60
   0   1  -5    3.93    1.01
   0   1  -5    4.13    0.91
   0   1  -5    3.15    0.63
  -1  -1   5   -0.02    0.51
  -1  -1   5    0.32    0.62
  -1  -1   5    0.86    0.58
  -1  -1   5    1.42    0.76
   1   1  -5    0.29    0.66
   1   1  -5    0.09    0.48
   1   1  -5    0.02    0.58
   1   1  -5    0.18    0.48
   1   1  -5   -0.40    0.47
  -2  -1   5   24.03    2.43
  -2  -1   5   19.88    1.98
  -2  -1   5   20.14    1.99
  -2  -1   5   19.67    2.02
   2   1  -5   19.97    1.87
   2   1  -5   21.17    1.97
   2   1  -5   20.54    2.22
   2   1  -5   20.29    2.19
   2   1  -5   24.07    2.27
  -3  -1   5    8.35    2.00
  -3  -1   5    8.33    1.88
   3   1  -5    6.39    1.79
   3   1  -5    4.03    1.23
   3   1  -5    6.01    1.69
  -4  -1   5    5.24    1.66
  -4  -1   5    5.86    2.04
   4   1  -5    6.95    1.94
   4   1  -5    5.53    1.47
  -5  -1   5   13.62    3.35
   5   1  -5   15.31    3.04
   5   1  -5   14.03    2.08
  -6  -1   5    2.30    2.50
  -6  -1   5    6.08    3.05
   6   1  -5   19.20    4.17
   7   1  -5  -11.22    5.38
  -6   0  -5    2.58    2.56
  -6   0  -5    1.91    2.34
  -5   0  -5    4.62    1.41
  -5   0  -5    6.25    2.20
  -5   0  -5    4.46    1.60
   4   0   5   18.70    2.56
  -4   0  -5   16.50    3.10
  -4   0  -5   19.01    1.68
  -4   0  -5   17.72    2.54
  -4   0  -5   12.69    2.57
   3   0   5    4.06    1.29
  -3   0  -5    3.94    0.99
  -3   0  -5    5.54    1.26
  -3   0  -5    5.65    1.72
  -3   0  -5    5.78    1.63
  -3   0  -5    4.65    1.38
   2   0   5   33.86    2.31
   2   0   5   32.96    2.66
   2   0   5   35.53    1.50
  -2   0  -5   33.38    2.32
  -2   0  -5   33.67    1.13
  -2   0  -5   35.52    1.73
  -2   0  -5   36.89    2.87
   1   0   5  117.62    3.55
   1   0   5  118.81    4.11
  -1   0  -5  120.99    3.62
  -1   0  -5  112.88    3.29
  -1   0  -5  124.47    4.26
  -1   0  -5  116.61    4.45
   0   0   5   53.98    2.52
   0   0   5   56.98    2.05
   0   0  -5   57.81    2.65
   0   0  -5   60.12    2.39
   0   0  -5   54.87    2.57
   0   0  -5   56.35    2.62
  -1   0   5  197.15    5.51
  -1   0   5  192.85    5.63
  -1   0   5  197.92    5.69
  -1   0   5  199.10    5.12
   1   0  -5  193.11    5.81
   1   0  -5  200.42    5.78
   1   0  -5  192.86    5.57
   1   0  -5  190.35    5.52
  -2   0   5    5.14    1.26
  -2   0   5    2.77    1.02
  -2   0   5    3.68    1.03
  -2   0   5    3.96    1.09
  -2   0   5    3.88    1.28
   2   0  -5    4.09    1.12
   2   0  -5    5.31    1.26
   2   0  -5    4.34    1.15
   2   0  -5    4.42    1.08
  -3   0   5   59.53    4.00
  -3   0   5   69.53    3.94
  -3   0   5   65.78    4.13
  -3   0   5   68.00    3.36
  -3   0   5   67.52    4.44
   3   0  -5   62.02    3.31
   3   0  -5   60.66    3.79
   3   0  -5   59.38    3.90
   3   0  -5   60.63    3.26
   3   0  -5   63.04    4.07
  -4   0   5   43.10    3.87
  -4   0   5   51.76    4.41
   4   0  -5   49.38    3.09
   4   0  -5   49.11    3.97
   4   0  -5   44.96    3.70
  -5   0   5    2.78    1.78
  -5   0   5    1.69    1.71
   5   0  -5    2.08    1.75
   5   0  -5    2.42    1.16
  -6   0   5    2.17    2.37
  -6   0   5    0.21    2.48
   6   0  -5   -0.92    1.30
   6   0  -5    0.15    2.26
  -7   0   5    2.53    3.59
  -7   0   5    1.33    3.25
  -6  -1  -5   -6.86    2.31
  -6  -1  -5   -0.82    2.39
  -5  -1  -5    6.73    2.40
  -5  -1  -5    1.12    1.71
  -5  -1  -5    2.37    1.74
  -4  -1  -5    5.28    1.94
  -4  -1  -5    7.84    1.96
  -4  -1  -5    7.90    2.15
  -4  -1  -5    5.94    1.12
   3   1   5   46.90    2.10
   3   1   5   49.02    1.72
   3   1   5   40.07    3.25
  -3  -1  -5   45.35    3.53
  -3  -1  -5   48.20    3.99
  -3  -1  -5   46.49    3.32
  -3  -1  -5   47.09    3.78
   2   1   5   32.82    2.51
   2   1   5   34.15    1.29
   2   1   5   31.02    1.72
   2   1   5   41.28    2.84
  -2  -1  -5   36.51    2.45
  -2  -1  -5   29.89    2.77
  -2  -1  -5   35.01    2.59
   1   1   5   24.76    0.80
   1   1   5   27.56    1.72
   1   1   5   25.95    1.97
   1   1   5   26.95    1.75
  -1  -1  -5   26.37    2.23
  -1  -1  -5   29.58    1.82
  -1  -1  -5   26.71    2.12
   0   1   5  157.65    4.82
   0   1   5  157.65    4.71
   0   1   5  156.53    3.76
   0   1   5  154.71    3.86
   0  -1  -5  152.78    4.80
   0  -1  -5  152.18    4.90
   0  -1  -5  151.50    3.70
   0  -1  -5  155.23    4.81
  -1   1   5   35.72    2.05
  -1   1   5   34.10    2.18
  -1   1   5   31.62    2.25
   1  -1  -5   31.88    2.09
   1  -1  -5   33.32    2.23
   1  -1  -5   35.62    2.12
   1  -1  -5   33.97    2.22
   1  -1  -5   32.17    1.94
  -2   1   5  177.18    5.68
  -2   1   5  183.64    6.18
  -2   1   5  188.57    6.46
  -2   1   5  184.12    5.98
   2  -1  -5  180.42    6.01
   2  -1  -5  182.30    5.80
   2  -1  -5  177.02    6.20
   2  -1  -5  190.74    6.20
  -3   1   5   90.15    3.98
  -3   1   5   97.34    4.70
  -3   1   5   90.09    4.84
  -3   1   5  100.68    5.18
  -3   1   5   96.10    4.94
   3  -1  -5   86.58    4.74
   3  -1  -5   92.98    4.12
   3  -1  -5   99.12    4.89
   3  -1  -5   94.47    4.84
  -4   1   5    2.65    1.08
  -4   1   5    1.83    1.36
  -4   1   5    2.33    1.47
   4  -1  -5    1.90    1.26
   4  -1  -5    0.57    0.92
   4  -1  -5    2.14    0.91
  -5   1   5    6.11    2.08
  -5   1   5    3.27    1.75
   5  -1  -5    3.68    1.21
   5  -1  -5    2.78    1.53
   5  -1  -5    5.74    1.92
  -6   1   5    2.43    2.27
  -6   1   5   -0.43    1.79
   6  -1  -5   -0.84    1.08
  -7   1   5    9.30    3.69
  -6  -2  -5   -5.63    2.91
  -5  -2  -5    5.93    2.19
  -5  -2  -5    4.42    2.17
   4   2   5    5.09    1.27
  -4  -2  -5   10.76    2.82
  -4  -2  -5   15.67    3.15
  -4  -2  -5    9.10    2.25
   3   2   5    7.09    1.24
   3   2   5    7.30    2.05
   3   2   5    6.75    1.17
  -3  -2  -5    8.18    2.01
  -3  -2  -5    5.51    1.70
  -3  -2  -5    7.04    1.79
   2   2   5   -1.15    1.06
   2   2   5    0.37    0.59
   2   2   5   -0.27    0.88
   2   2   5   -0.19    0.72
   2   2   5    0.02    0.37
  -2  -2  -5    0.35    0.79
  -2  -2  -5    0.10    0.76
  -2  -2  -5   -0.17    0.79
   1   2   5    0.70    0.40
   1   2   5    0.21    0.70
   1   2   5   -0.03    0.55
   1   2   5   -0.04    0.65
  -1  -2  -5    0.41    0.66
  -1  -2  -5    2.17    0.90
  -1  -2  -5    0.41    0.59
  -1  -2  -5    0.61    0.76
   0   2   5   52.87    2.81
   0   2   5   50.80    2.45
   0   2   5   53.14    2.80
   0  -2  -5   48.79    2.37
   0  -2  -5   52.99    2.84
   0  -2  -5   50.40    2.78
   0  -2  -5   54.18    2.88
  -1   2   5  469.95   10.48
  -1   2   5  475.28   10.75
  -1   2   5  487.79   11.47
  -1   2   5  496.38   11.37
   1  -2  -5  483.52   11.29
   1  -2  -5  502.79   10.69
   1  -2  -5  496.42   11.48
  -2   2   5    2.47    0.95
  -2   2   5    2.04    0.94
  -2   2   5    3.12    0.94
   2  -2  -5    1.47    0.81
   2  -2  -5    1.40    0.62
   2  -2  -5    2.24    0.88
   2  -2  -5    2.04    0.83
  -3   2   5   52.86    3.86
  -3   2   5   50.92    3.34
  -3   2   5   46.97    3.29
  -3   2   5   46.34    2.91
   3  -2  -5   52.68    3.32
   3  -2  -5   43.58    3.31
   3  -2  -5   48.20    3.41
   3  -2  -5   44.12    2.09
   3  -2  -5   45.82    2.96
  -4   2   5    4.75    1.66
  -4   2   5    8.38    2.00
  -4   2   5    6.72    1.50
   4  -2  -5    7.09    1.07
   4  -2  -5    7.36    1.49
   4  -2  -5    4.57    1.52
  -5   2   5    2.01    1.40
  -5   2   5    3.27    1.84
   5  -2  -5    3.48    0.83
   5  -2  -5    2.28    1.13
  -6   2   5    5.90    2.81
  -6   2   5    7.65    2.76
  -7   2   5   -1.85    2.58
  -7   2   5   -1.91    2.71
  -6  -3  -5    3.50    3.21
  -6  -3  -5   -3.08    2.49
  -5  -3  -5   13.37    3.49
  -5  -3  -5   10.43    3.03
  -5  -3  -5   10.58    3.65
   4   3   5   -0.62    1.18
   4   3   5   -0.51    1.05
   4   3   5   -0.37    1.33
  -4  -3  -5    0.04    1.47
  -4  -3  -5    1.35    1.90
  -4  -3  -5    0.93    1.54
   3   3   5   78.10    3.94
   3   3   5   80.33    3.60
   3   3   5   83.77    5.54
  -3  -3  -5   82.72    5.31
  -3  -3  -5   85.53    5.79
  -3  -3  -5   86.00    5.47
   2   3   5   37.60    2.79
   2   3   5   42.76    3.53
   2   3   5   38.62    2.21
  -2  -3  -5   39.64    3.40
  -2  -3  -5   41.49    3.59
  -2  -3  -5   32.86    2.87
   1   3   5    0.41    0.53
   1   3   5   -0.57    0.81
   1   3   5    0.48    0.79
   1   3   5    0.83    0.71
  -1  -3  -5   -0.05    0.74
  -1  -3  -5    1.12    0.91
  -1  -3  -5   -0.59    0.74
   0   3   5    1.40    0.70
   0   3   5   -0.30    0.71
   0   3   5    1.27    0.90
   0  -3  -5    0.62    0.66
   0  -3  -5    0.41    0.65
   0  -3  -5   -0.16    0.58
   0  -3  -5    0.17    0.70
   0  -3  -5    0.22    0.57
  -1   3   5    0.07    0.73
  -1   3   5   -0.50    0.50
  -1   3   5    1.77    0.88
  -1   3   5   -0.04    0.77
   1  -3  -5    0.12    0.61
   1  -3  -5   -0.12    0.64
   1  -3  -5    1.08    0.78
  -2   3   5   97.55    4.51
  -2   3   5  100.14    4.67
  -2   3   5   93.20    3.32
  -2   3   5   98.19    4.46
   2  -3  -5   92.64    3.62
   2  -3  -5   97.22    3.40
   2  -3  -5  102.59    4.57
   2  -3  -5   99.28    4.52
  -3   3   5   30.79    2.47
  -3   3   5   25.36    2.38
   3  -3  -5   29.27    2.39
   3  -3  -5   30.50    1.73
   3  -3  -5   32.38    2.67
  -4   3   5    8.93    1.95
  -4   3   5    9.34    2.41
   4  -3  -5    9.89    2.13
  -5   3   5   -2.69    2.22
  -5   3   5    4.16    2.11
  -5   3   5    2.67    1.55
   5  -3  -5    3.52    1.38
  -6   3   5    3.12    2.39
  -6   3   5   -1.69    1.64
  -7   3   5    1.53    2.62
  -7   3   5   -4.61    2.69
   5   4   5    2.91    2.19
  -5  -4  -5    2.21    2.67
  -5  -4  -5    3.24    2.86
   4   4   5    2.97    2.47
  -4  -4  -5    2.76    1.85
  -4  -4  -5    4.43    2.18
   3   4   5   -0.10    1.35
   3   4   5   -0.41    0.84
  -3  -4  -5    0.37    1.08
  -3  -4  -5    0.19    1.49
  -3  -4  -5    0.13    1.31
   2   4   5    4.58    1.58
   2   4   5    8.52    2.17
   2   4   5   10.36    1.59
  -2  -4  -5    8.69    2.34
  -2  -4  -5    9.33    2.33
   1   4   5   17.45    1.77
   1   4   5   19.74    2.63
   1   4   5   19.93    2.86
  -1  -4  -5   21.87    2.41
  -1  -4  -5   20.36    2.38
  -1  -4  -5   24.99    3.09
   0   4   5   -0.24    0.86
   0   4   5   -0.09    0.78
   0   4   5   -0.29    0.91
   0  -4  -5    1.13    0.77
   0  -4  -5    1.15    0.71
   0  -4  -5    0.57    0.93
   0  -4  -5    0.67    0.85
  -1   4   5   33.08    2.88
  -1   4   5   34.97    2.77
  -1   4   5   35.22    2.67
  -1   4   5   33.30    2.43
   1  -4  -5   35.06    2.49
   1  -4  -5   34.41    2.82
   1  -4  -5   33.15    2.02
   1  -4  -5   33.12    2.50
  -2   4   5   31.73    2.76
  -2   4   5   37.16    2.93
  -2   4   5   33.93    2.14
  -2   4   5   34.43    2.85
  -2   4   5   30.66    2.87
   2  -4  -5   30.92    2.06
   2  -4  -5   34.02    2.83
   2  -4  -5   30.67    1.91
  -3   4   5    0.74    1.08
   3  -4  -5    0.70    0.53
   3  -4  -5    0.87    1.00
   3  -4  -5    0.66    0.78
  -4   4   5    9.88    1.87
  -4   4   5    7.87    2.16
  -4   4   5    7.92    1.65
   4  -4  -5    7.08    1.81
  -5   4   5   17.55    3.35
  -5   4   5   13.75    2.65
  -6   4   5   11.48    2.66
  -6   4   5    7.23    2.56
  -7   4   5   -0.24    2.67
  -7   4   5   -1.34    2.62
  -5  -5  -5    5.05    3.63
  -5  -5  -5   -0.03    2.93
   4   5   5   -1.55    1.69
   4   5   5    0.96    2.01
  -4  -5  -5    1.91    2.30
  -4  -5  -5    3.43    2.04
  -4  -5  -5   -2.53    1.89
   3   5   5    3.96    1.93
   3   5   5   -0.41    1.07
  -3  -5  -5    0.85    1.42
  -3  -5  -5    0.43    1.71
  -3  -5  -5   -1.69    1.45
   2   5   5    6.03    2.13
  -2  -5  -5    6.65    2.08
  -2  -5  -5    6.10    2.16
   1   5   5   22.95    2.34
   1   5   5   25.16    2.94
  -1  -5  -5   27.80    3.25
  -1  -5  -5   26.55    3.69
  -1  -5  -5   24.58    2.70
   0   5   5   51.41    3.94
   0  -5  -5   51.75    3.18
   0  -5  -5   46.19    3.54
   0  -5  -5   49.54    3.31
  -1   5   5   22.65    4.35
  -1   5   5   17.36    2.43
   1  -5  -5   18.12    2.12
   1  -5  -5   21.42    2.27
   1  -5  -5   18.46    1.57
   1  -5  -5   20.04    1.39
  -2   5   5    5.04    1.63
  -2   5   5    4.27    1.50
  -2   5   5    3.49    1.02
   2  -5  -5    0.56    1.03
   2  -5  -5    2.66    0.69
   2  -5  -5    4.66    1.17
   2  -5  -5    2.70    1.21
  -3   5   5   39.56    3.45
  -3   5   5   35.87    3.59
   3  -5  -5   35.37    2.05
   3  -5  -5   34.51    2.14
   3  -5  -5   39.70    3.55
  -4   5   5   13.22    2.58
   4  -5  -5   12.47    1.31
   4  -5  -5   12.24    1.95
  -5   5   5    2.20    1.72
  -6   5   5   -0.81    1.51
  -7   5   5    0.65    2.98
  -5  -6  -5   -1.44    3.68
   4   6   5    7.67    3.53
   4   6   5    2.00    2.24
  -4  -6  -5    2.70    2.63
  -4  -6  -5    3.16    2.41
  -4  -6  -5    1.08    3.01
   3   6   5    5.73    1.97
   3   6   5    5.63    2.48
  -3  -6  -5   -0.79    2.15
  -3  -6  -5    3.06    2.32
  -3  -6  -5    1.86    1.79
   2   6   5    1.10    1.62
   2   6   5    0.53    1.12
  -2  -6  -5   -0.96    1.33
  -2  -6  -5    0.51    1.46
   1   6   5   21.86    3.54
   1   6   5   18.50    2.78
  -1  -6  -5   15.52    2.62
  -1  -6  -5   16.43    2.95
   0   6   5   37.61    3.18
   0   6   5   47.33    4.07
   0  -6  -5   37.74    3.62
   0  -6  -5   39.52    2.95
   0  -6  -5   38.62    3.16
  -1   6   5    9.97    2.19
   1  -6  -5    9.31    1.87
   1  -6  -5   11.78    2.38
   1  -6  -5    9.53    1.55
  -2   6   5  101.88    5.32
  -2   6   5   88.54    5.20
  -2   6   5   93.55    5.67
   2  -6  -5   94.33    2.47
   2  -6  -5   93.40    2.49
   2  -6  -5   97.48    5.01
   2  -6  -5   98.00    4.75
  -3   6   5   11.66    2.53
  -3   6   5   12.02    1.71
  -3   6   5   16.87    3.07
   3  -6  -5   15.08    1.67
  -4   6   5    2.86    1.64
  -4   6   5    4.77    2.05
   4  -6  -5    2.42    0.98
  -5   6   5   -0.11    1.56
   5  -6  -5    0.59    3.10
  -6   6   5   15.41    3.63
  -7   6   5    7.35    3.80
   4   7   5    5.05    3.51
  -4  -7  -5    3.25    3.22
  -4  -7  -5    3.87    3.65
   3   7   5   -0.74    2.37
   3   7   5    9.90    3.05
  -3  -7  -5   -1.14    1.86
  -3  -7  -5    3.22    2.55
  -3  -7  -5   -1.51    2.22
   2   7   5    1.28    1.68
   2   7   5    0.59    1.79
  -2  -7  -5   -0.58    1.36
  -2  -7  -5   -3.62    1.72
   1   7   5    4.48    1.87
   1   7   5    8.43    2.61
  -1  -7  -5    8.07    2.24
  -1  -7  -5    3.43    2.13
   0   7   5   35.12    3.33
   0   7   5   30.98    3.70
   0  -7  -5   36.02    3.77
   0  -7  -5   37.94    2.95
   0  -7  -5   33.08    3.70
  -1   7   5    1.64    1.47
   1  -7  -5    0.14    1.37
   1  -7  -5    1.73    0.80
   1  -7  -5    3.49    1.53
  -2   7   5    0.20    1.06
   2  -7  -5    1.00    1.12
  -3   7   5    6.18    2.26
  -3   7   5   11.71    2.33
  -3   7   5    7.27    1.53
   3  -7  -5   10.27    1.86
  -4   7   5    0.52    1.38
  -4   7   5    0.18    1.53
  -5   7   5    1.53    1.97
  -5   7   5    1.15    1.91
  -6   7   5    0.09    2.41
  -6   7   5    1.66    2.30
  -7   7   5   -0.50    5.59
   3   8   5    1.18    2.82
   3   8   5   -3.84    3.00
  -3  -8  -5   -1.66    2.93
  -3  -8  -5   -5.38    2.82
  -3  -8  -5    2.44    2.60
   2   8   5    3.55    2.80
   2   8   5   -0.56    2.10
  -2  -8  -5   -0.96    2.55
  -2  -8  -5    3.13    2.58
  -2  -8  -5    0.24    1.87
   1   8   5    7.52    2.63
   1   8   5    1.58    1.73
  -1  -8  -5    3.59    1.94
  -1  -8  -5    3.67    1.71
   0   8   5    3.30    1.69
   0  -8  -5    0.75    1.26
   0  -8  -5    0.79    1.75
  -1   8   5   -1.83    1.14
   1  -8  -5    0.27    0.70
   1  -8  -5    1.45    1.50
  -2   8   5    1.97    1.48
   2  -8  -5   -0.04    1.32
  -3   8   5    2.16    1.35
  -4   8   5   -1.56    1.68
  -4   8   5   -0.25    1.54
  -5   8   5   -0.85    1.90
  -5   8   5    4.59    2.27
  -6   8   5    1.54    3.16
  -6   8   5   -0.83    2.44
  -3  -9  -5   -2.81    4.31
   2   9   5    0.37    2.98
   2   9   5    1.77    2.59
  -2  -9  -5   -3.47    2.50
  -2  -9  -5   -0.68    2.94
  -2  -9  -5   -0.55    2.86
   1   9   5   -0.46    2.19
   1   9   5    0.49    2.14
  -1  -9  -5   -0.89    1.64
  -1  -9  -5    0.97    2.43
  -1  -9  -5   -0.37    2.12
   0   9   5    0.18    1.73
   0   9   5    0.80    2.08
   0  -9  -5   -0.60    1.99
  -1   9   5    0.61    1.88
  -1   9   5    3.14    2.25
  -2   9   5    1.49    1.78
  -3   9   5    1.69    2.22
  -4   9   5    2.93    1.99
  -4   9   5    1.97    2.64
  -5   9   5    0.55    2.80
  -5   9   5   -2.52    2.12
   2  10   5   -0.24    4.55
   1  10   5    1.27    3.14
   1  10   5    1.39    3.10
   0  10   5    0.19    2.78
   0  10   5   -0.46    2.33
  -1  10   5    1.02    2.46
  -1  10   5    6.08    2.39
  -2  10   5   -0.58    2.08
  -2  10   5    5.90    2.65
  -3  10   5   -1.85    2.28
  -5  10   5    3.53    3.71
  -6  10   5    3.32    3.98
   0  11   5   -4.91    3.14
  -1  11   5    3.21    3.18
  -1  11   5    0.25    3.00
  -2  11   5    2.30    2.80
  -2  11   5    3.53    2.84
  -3  11   5    0.94    3.10
  -3  11  -6    9.92    3.85
  -3  11  -6    3.81    3.43
  -2  11  -6    0.63    2.85
  -2  11  -6   -3.10    2.40
  -1  11  -6    5.00    3.81
  -1  11  -6    2.28    3.10
  -5  10  -6    3.33    2.85
  -5  10  -6    2.97    4.00
  -4  10  -6   -0.98    3.81
  -3  10  -6    6.87    3.04
  -3  10  -6    3.67    2.97
  -2  10  -6   12.24    3.82
  -2  10  -6    7.60    2.71
  -1  10  -6   -1.65    2.01
  -1  10  -6    1.35    2.12
   0  10  -6   38.50    5.78
   1  10  -6    3.97    3.14
   1  10  -6    6.02    3.42
  -5   9  -6   -3.13    2.73
  -5   9  -6   -1.91    1.97
  -4   9  -6    0.21    2.37
  -4   9  -6    0.09    2.28
  -3   9  -6    1.10    1.70
  -3   9  -6    1.95    1.98
  -2   9  -6    9.71    2.92
  -2   9  -6    9.92    2.92
  -1   9  -6   11.55    2.90
  -1   9  -6   11.01    2.74
   0   9  -6    3.47    1.89
   0   9  -6    1.25    1.71
   1   9  -6    0.59    1.85
   1   9  -6   -0.25    2.37
   2   9  -6    2.18    2.94
  -3  -9   6   -3.51    4.04
   3   9  -6    0.14    5.94
  -6   8  -6   12.41    4.60
  -5   8  -6   -0.25    2.40
  -5   8  -6   -1.46    1.57
  -4   8  -6    5.97    2.41
  -4   8  -6    2.09    1.31
  -4   8  -6    2.02    1.57
  -4   8  -6    2.05    1.28
  -3   8  -6    5.29    0.96
  -3   8  -6    7.89    2.58
  -2   8  -6    4.05    2.01
  -2   8  -6    2.98    1.62
  -1   8  -6    0.35    2.14
  -1   8  -6    5.01    1.91
  -1   8  -6   -0.58    1.01
   0   8  -6   12.99    3.61
   0   8  -6    7.54    2.52
   0   8  -6   11.07    2.82
   1   8  -6    3.41    1.95
   1   8  -6    2.79    1.97
   2   8  -6   -0.39    2.09
   2   8  -6   -1.28    2.17
  -3  -8   6   -4.07    2.72
   3   8  -6    3.98    2.70
   3   8  -6   -3.93    2.99
   3   8  -6    3.40    3.88
   4   8  -6   -4.58    3.82
  -6   7  -6    6.29    3.06
  -6   7  -6    4.97    2.47
  -5   7  -6    1.02    0.96
  -5   7  -6    2.81    1.85
  -5   7  -6    1.29    1.99
  -4   7  -6    0.89    1.48
  -4   7  -6    0.35    0.81
  -4   7  -6    1.95    1.00
  -4   7  -6   -0.60    1.21
  -4   7  -6    1.39    1.23
  -3   7  -6    1.87    1.50
  -3   7  -6    0.19    1.29
  -3   7  -6    0.23    0.76
  -3   7  -6    3.33    1.64
  -2   7  -6   27.61    1.26
  -2   7  -6   27.30    4.06
  -2   7  -6   24.76    3.48
  -1   7  -6   29.30    3.94
  -1   7  -6   30.29    3.45
  -1   7  -6   28.06    2.14
   0   7  -6    5.92    2.21
   0   7  -6    2.87    1.41
   0   7  -6    2.60    1.64
  -1  -7   6    1.45    0.75
  -1  -7   6    2.44    1.52
   1   7  -6    5.53    2.23
   1   7  -6    2.23    1.59
  -2  -7   6    1.42    1.81
   2   7  -6    4.18    2.28
   2   7  -6    0.33    1.74
  -3  -7   6   -1.47    1.68
  -3  -7   6   -0.52    1.61
   3   7  -6   -0.22    1.81
   3   7  -6   -3.19    2.00
   3   7  -6    7.00    2.54
   4   7  -6    2.92    3.39
   4   7  -6    4.02    2.85
  -7   6  -6   -1.91    2.69
  -6   6  -6    6.59    2.57
  -6   6  -6    6.52    2.14
  -5   6  -6    1.80    1.54
  -5   6  -6    0.83    1.78
  -5   6  -6    0.21    1.15
  -4   6  -6   24.36    2.14
  -4   6  -6   27.24    4.25
  -4   6  -6   25.03    2.77
  -4   6  -6   23.08    1.87
  -4   6  -6   24.85    1.80
  -3   6  -6    1.78    1.37
  -3   6  -6    1.63    0.71
  -3   6  -6   -1.27    1.05
  -3   6  -6    1.92    0.97
  -2   6  -6    8.13    1.03
  -2   6  -6    7.75    1.74
  -2   6  -6    7.26    1.26
  -2   6  -6   10.84    2.17
  -2   6  -6    7.52    1.96
  -2   6  -6    7.57    1.12
  -1   6  -6    5.52    1.67
  -1   6  -6    7.47    2.21
   0   6  -6   23.49    3.15
   0   6  -6   15.18    2.76
   0   6  -6   17.66    3.09
  -1  -6   6   18.75    3.00
   1   6  -6   25.46    3.74
   1   6  -6   22.35    3.69
  -2  -6   6    4.26    1.77
  -2  -6   6    6.11    1.14
   2   6  -6   11.29    2.82
   2   6  -6    5.15    2.25
  -3  -6   6    7.35    1.73
  -3  -6   6    5.74    2.99
   3   6  -6   11.95    3.08
   3   6  -6   10.53    2.75
   3   6  -6    6.34    2.57
  -4  -6   6    5.03    2.72
  -4  -6   6    0.58    1.86
   4   6  -6   -2.54    2.11
   4   6  -6   -1.95    2.23
   4   6  -6    0.59    2.40
   5   6  -6    0.32    3.92
   5   6  -6    5.37    3.98
  -7   5  -6   -3.91    2.55
  -7   5  -6    5.49    3.26
  -6   5  -6    6.36    2.47
  -6   5  -6    7.75    2.65
  -5   5  -6    0.90    1.28
  -5   5  -6   -1.62    1.12
  -5   5  -6    0.92    0.69
  -4   5  -6   -1.14    0.96
  -4   5  -6   -0.08    0.83
  -4   5  -6    1.53    0.72
  -4   5  -6   -1.95    1.13
  -3   5  -6   29.92    2.25
  -3   5  -6   30.28    2.61
  -3   5  -6   27.00    2.87
  -3   5  -6   31.38    2.30
  -2   5  -6    0.94    0.91
  -2   5  -6    2.81    0.88
  -2   5  -6    3.41    1.95
  -2   5  -6    2.00    0.77
  -1   5  -6   53.36    2.82
  -1   5  -6   58.94    3.80
  -1   5  -6   54.82    3.60
  -1   5  -6   57.53    3.77
   0   5  -6   34.86    2.72
   0   5  -6   43.56    3.36
   1   5  -6   33.58    3.13
   1   5  -6   34.72    3.37
   1   5  -6   29.41    3.76
  -2  -5   6   23.58    2.03
  -2  -5   6   28.80    3.35
   2   5  -6   26.64    3.95
   2   5  -6   26.83    3.80
  -3  -5   6   -1.44    1.74
   3   5  -6    2.38    1.34
   3   5  -6    0.04    1.25
   3   5  -6    1.46    2.04
  -4  -5   6    3.30    1.99
  -4  -5   6    2.25    2.52
   4   5  -6    8.09    2.34
   4   5  -6    2.48    2.55
   4   5  -6    1.90    2.18
  -5  -5   6    7.07    5.91
  -5  -5   6    3.54    2.83
   5   5  -6    5.39    2.89
   5   5  -6    0.92    2.55
  -6  -5   6   -8.18    8.42
  -7   4  -6    3.06    3.05
  -7   4  -6    0.66    2.98
  -6   4  -6   -0.71    1.67
  -5   4  -6    8.40    2.28
  -5   4  -6    5.03    1.79
  -4   4  -6   11.32    1.35
  -4   4  -6   13.32    2.60
  -4   4  -6   11.83    1.31
  -4   4  -6   13.49    1.52
  -3   4  -6    1.07    0.71
  -3   4  -6    0.23    0.74
  -3   4  -6    0.57    0.96
  -2   4  -6   75.46    3.46
  -2   4  -6   77.34    3.46
  -2   4  -6   77.56    4.14
  -1   4  -6   80.23    3.98
  -1   4  -6   82.83    4.06
  -1   4  -6   75.18    3.41
   0  -4   6    3.81    1.23
   0   4  -6    2.48    1.00
   0   4  -6    1.15    0.98
   0   4  -6    5.20    1.48
  -1  -4   6    3.33    0.73
  -1  -4   6    2.66    1.27
  -1  -4   6    3.27    1.36
   1   4  -6    3.37    1.37
   1   4  -6    3.86    1.32
   1   4  -6    4.91    1.55
  -2  -4   6    1.67    1.48
  -2  -4   6    1.63    0.84
   2   4  -6    1.80    1.20
   2   4  -6    0.09    1.11
  -3  -4   6    3.68    2.15
   3   4  -6    8.29    2.50
   3   4  -6    6.56    1.90
   3   4  -6    5.51    1.96
  -4  -4   6   18.42    3.99
  -4  -4   6   11.83    2.45
   4   4  -6    7.40    2.60
   4   4  -6   13.03    2.74
   4   4  -6   15.30    3.21
  -5  -4   6    3.15    2.73
  -5  -4   6   -1.43    2.15
   5   4  -6    3.01    2.33
   5   4  -6    1.80    2.00
   6   4  -6   -6.42    3.70
  -7   3  -6    5.57    3.40
  -7   3  -6    2.77    3.32
  -6   3  -6    0.00    2.01
  -6   3  -6    0.53    2.19
  -5   3  -6    2.75    1.77
  -5   3  -6   -0.54    1.39
  -5   3  -6   -0.49    0.73
  -4   3  -6   -1.66    0.91
  -4   3  -6   -0.18    1.50
  -4   3  -6   -0.36    0.66
  -4   3  -6   -1.80    0.80
  -3   3  -6    1.41    0.81
  -3   3  -6    3.93    1.16
  -3   3  -6    2.18    1.09
  -3   3  -6    2.05    0.77
  -2   3  -6    0.59    0.62
  -2   3  -6    0.44    0.66
  -1   3  -6   13.75    1.47
  -1   3  -6   16.35    1.63
   0  -3   6    1.27    0.93
   0  -3   6    0.93    0.72
   0   3  -6    1.56    0.94
   0   3  -6    1.45    0.41
   0   3  -6    1.09    0.75
   0   3  -6    0.71    0.73
  -1  -3   6    8.39    1.71
  -1  -3   6    6.97    1.05
  -1  -3   6    8.33    1.64
  -1  -3   6    9.30    1.84
   1   3  -6    5.65    1.37
   1   3  -6    7.99    1.70
   1   3  -6    9.32    1.82
   1   3  -6    9.09    1.65
  -2  -3   6   77.31    3.76
  -2  -3   6   78.25    4.95
   2   3  -6   87.74    4.77
   2   3  -6   77.40    3.68
   2   3  -6   68.72    4.25
  -3  -3   6   42.90    4.10
  -3  -3   6   36.08    3.84
   3   3  -6   37.84    3.54
   3   3  -6   34.13    3.69
   3   3  -6   42.39    3.44
  -4  -3   6   12.92    3.46
  -4  -3   6    3.79    1.93
   4   3  -6    4.24    1.86
   4   3  -6    8.17    2.05
  -5  -3   6    7.00    3.08
   5   3  -6    4.00    2.03
  -6  -3   6    1.07    2.95
  -6  -3   6   -0.36    2.81
   6   3  -6   -3.26    2.81
  -7   2  -6    4.42    4.56
  -7   2  -6   -0.36    2.90
  -6   2  -6   -3.42    1.99
  -6   2  -6   -0.19    2.07
  -5   2  -6   14.46    2.99
  -5   2  -6    5.41    2.07
  -5   2  -6    5.81    1.28
  -4   2  -6   14.15    2.59
  -4   2  -6   11.23    2.45
  -4   2  -6   17.78    1.75
  -3   2  -6    0.28    0.74
  -3   2  -6   -0.18    0.64
  -3   2  -6    0.93    0.71
  -2   2  -6  159.54    5.74
  -2   2  -6  151.97    4.61
  -2   2  -6  153.07    5.01
  -1   2  -6  253.07    6.36
  -1   2  -6  246.60    6.82
  -1   2  -6  251.84    6.17
   0  -2   6    2.07    0.86
   0   2  -6    1.13    0.76
   0   2  -6    1.90    0.65
   0   2  -6    0.81    0.73
   0   2  -6    1.74    0.89
   0   2  -6    1.05    0.51
  -1  -2   6    2.84    1.04
  -1  -2   6    1.72    0.88
  -1  -2   6    2.41    0.78
  -1  -2   6    2.72    0.87
   1   2  -6    3.36    1.07
   1   2  -6    4.18    1.14
   1   2  -6    2.63    1.04
   1   2  -6    1.76    0.96
   1   2  -6    2.45    0.71
  -2  -2   6   17.27    1.87
  -2  -2   6   18.00    2.49
  -2  -2   6   22.15    2.56
   2   2  -6   20.45    2.99
   2   2  -6   18.17    2.58
   2   2  -6   16.31    2.11
   2   2  -6   22.70    2.89
   2   2  -6   19.49    2.17
   2   2  -6   19.97    2.62
  -3  -2   6   54.70    4.41
  -3  -2   6   57.67    4.57
   3   2  -6   56.20    4.11
   3   2  -6   55.39    4.35
   3   2  -6   56.38    3.74
   3   2  -6   58.61    4.21
  -4  -2   6    2.18    1.65
  -4  -2   6    3.97    1.69
   4   2  -6    1.93    1.62
   4   2  -6    1.34    1.10
  -5  -2   6    3.45    2.59
  -5  -2   6    1.32    1.86
   5   2  -6    2.31    1.41
  -6  -2   6    3.28    3.92
  -6  -2   6    3.72    2.79
   6   2  -6   -0.93    2.65
  -7   1  -6    2.98    3.57
  -6   1  -6   -1.58    2.00
  -6   1  -6   -3.96    1.83
  -5   1  -6    0.70    1.01
  -5   1  -6    2.47    1.68
   4  -1   6    4.85    2.81
  -4   1  -6    3.02    1.47
  -4   1  -6    2.97    1.56
   3  -1   6  106.71    4.43
  -3   1  -6   97.40    4.25
  -3   1  -6  102.94    5.43
  -3   1  -6  105.58    4.45
   2  -1   6   23.25    1.95
  -2   1  -6   25.12    1.93
  -2   1  -6   22.23    2.25
  -2   1  -6   27.04    1.54
  -2   1  -6   28.20    1.30
  -2   1  -6   29.12    2.15
   1  -1   6  384.34    8.81
  -1   1  -6  386.17    7.88
  -1   1  -6  392.22    9.42
  -1   1  -6  387.70    8.91
   0  -1   6   58.39    1.83
   0  -1   6   55.24    2.46
   0  -1   6   56.02    2.87
   0   1  -6   59.56    2.57
   0   1  -6   61.32    2.69
   0   1  -6   58.84    1.83
   0   1  -6   60.75    3.02
  -1  -1   6    1.15    0.78
  -1  -1   6    1.05    0.65
  -1  -1   6    0.66    0.84
  -1  -1   6   -0.15    0.49
   1   1  -6   -0.26    0.48
   1   1  -6    1.03    0.70
   1   1  -6    0.55    0.65
   1   1  -6    1.51    0.72
   1   1  -6    2.14    0.75
  -2  -1   6   44.03    2.90
  -2  -1   6   48.18    3.08
  -2  -1   6   45.90    3.35
   2   1  -6   49.55    3.19
   2   1  -6   47.17    2.90
   2   1  -6   48.17    3.02
   2   1  -6   51.64    3.26
  -3  -1   6   53.16    3.90
  -3  -1   6   50.99    4.20
   3   1  -6   65.13    4.11
   3   1  -6   53.67    3.40
   3   1  -6   61.71    4.00
   3   1  -6   57.79    3.74
  -4  -1   6   23.70    3.90
  -4  -1   6   25.85    3.84
   4   1  -6   24.57    2.60
   4   1  -6   21.82    3.29
  -5  -1   6   -0.59    1.68
  -5  -1   6    1.64    1.94
   5   1  -6    1.14    1.69
  -6  -1   6    8.21    3.31
  -6  -1   6    6.58    3.17
   6   1  -6   -2.25    1.98
   6   1  -6    3.28    2.48
   7   1  -6   -2.77    3.68
  -6   0  -6    1.65    1.74
  -6   0  -6    4.44    3.08
  -6   0  -6    1.21    2.36
  -5   0  -6   -0.64    1.09
  -5   0  -6    2.22    1.69
  -5   0  -6    0.79    1.34
  -4   0  -6   12.71    2.79
  -4   0  -6    8.17    1.07
  -4   0  -6   10.83    2.37
  -4   0  -6    7.62    2.10
  -3   0  -6    3.82    1.48
  -3   0  -6    3.24    0.57
  -3   0  -6    2.92    1.48
  -3   0  -6    3.73    1.20
  -3   0  -6    3.65    1.31
   2   0   6    0.80    0.47
   2   0   6    1.15    0.64
  -2   0  -6    1.31    0.93
  -2   0  -6    0.52    0.95
  -2   0  -6    0.36    0.70
  -2   0  -6    1.15    0.52
   1   0   6    8.05    1.41
   1   0   6    7.30    1.06
  -1   0  -6    7.88    0.39
  -1   0  -6    7.35    0.81
  -1   0  -6    8.59    1.26
  -1   0  -6    6.68    1.38
   0   0   6  353.69    7.54
   0   0   6  348.06    8.47
   0   0  -6  354.02    7.60
   0   0  -6  355.00    8.64
   0   0  -6  360.04    8.68
   0   0  -6  356.77    8.71
  -1   0   6  326.47    8.38
  -1   0   6  330.60    7.42
  -1   0   6  314.26    7.97
  -1   0   6  320.95    8.34
   1   0  -6  332.03    8.76
   1   0  -6  317.50    8.20
   1   0  -6  326.05    8.14
   1   0  -6  330.74    8.53
  -2   0   6   52.19    3.07
  -2   0   6   49.56    3.35
  -2   0   6   46.58    3.05
  -2   0   6   44.55    2.80
  -2   0   6   44.65    2.80
   2   0  -6   53.51    3.06
   2   0  -6   52.07    3.24
   2   0  -6   50.02    3.07
   2   0  -6   47.90    2.93
  -3   0   6   10.67    1.78
  -3   0   6    9.78    2.00
  -3   0   6   13.87    2.73
   3   0  -6   10.04    2.26
   3   0  -6    9.66    1.69
   3   0  -6    9.82    1.78
   3   0  -6   10.78    1.96
  -4   0   6   13.58    2.94
  -4   0   6   13.30    2.80
   4   0  -6   10.89    1.89
   4   0  -6   13.82    2.70
   4   0  -6   15.74    2.48
  -5   0   6   -0.48    1.37
  -5   0   6    1.24    1.72
   5   0  -6    0.90    1.14
   5   0  -6    0.33    1.71
  -6   0   6   -0.29    2.20
  -6   0   6    5.11    2.85
   6   0  -6    0.22    1.63
   6   0  -6    3.45    2.08
  -7   0   6   -7.21    3.09
  -7   0   6   -0.69    3.29
  -6  -1  -6    4.34    2.79
  -6  -1  -6    2.58    3.20
  -5  -1  -6    2.37    2.02
  -5  -1  -6    3.62    2.01
  -5  -1  -6    0.05    1.52
  -4  -1  -6   -0.96    1.26
  -4  -1  -6    1.27    0.82
  -4  -1  -6   -0.20    1.17
  -4  -1  -6   -0.51    1.17
   3   1   6   12.10    1.03
   3   1   6   11.07    2.28
  -3  -1  -6   12.33    2.49
  -3  -1  -6   11.17    2.41
  -3  -1  -6   10.14    1.94
   2   1   6    6.33    1.33
   2   1   6    4.64    1.15
   2   1   6    3.90    0.82
  -2  -1  -6    5.20    0.98
  -2  -1  -6    4.36    1.36
  -2  -1  -6    4.43    1.35
  -2  -1  -6    4.56    1.17
   1   1   6    6.83    1.40
   1   1   6    6.76    1.09
   1   1   6    4.36    0.93
   1   1   6    6.41    0.45
  -1  -1  -6    9.00    1.67
  -1  -1  -6    6.58    1.55
  -1  -1  -6    6.69    1.20
   0   1   6   37.09    2.29
   0   1   6   33.25    1.61
   0   1   6   32.94    1.44
   0   1   6   37.80    2.32
   0  -1  -6   36.73    2.34
   0  -1  -6   33.03    2.32
   0  -1  -6   33.67    2.27
  -1   1   6  158.47    4.93
  -1   1   6  161.86    5.55
  -1   1   6  170.73    5.48
   1  -1  -6  165.92    5.52
   1  -1  -6  170.64    5.20
   1  -1  -6  164.50    5.50
   1  -1  -6  163.29    5.14
  -2   1   6    4.98    1.18
  -2   1   6    6.94    1.61
  -2   1   6    6.76    1.53
  -2   1   6    6.86    1.26
   2  -1  -6    5.41    1.31
   2  -1  -6    5.56    1.41
   2  -1  -6    4.53    1.13
   2  -1  -6    6.08    1.45
  -3   1   6  118.44    4.82
  -3   1   6  114.64    5.54
  -3   1   6  118.05    5.67
  -3   1   6  114.75    7.71
   3  -1  -6  112.39    5.37
   3  -1  -6  122.43    5.05
  -4   1   6   45.54    4.01
  -4   1   6   48.07    3.70
  -4   1   6   45.46    4.18
   4  -1  -6   44.53    3.73
   4  -1  -6   45.88    3.20
   4  -1  -6   55.32    3.03
  -5   1   6    0.54    1.69
  -5   1   6   -1.28    1.45
   5  -1  -6    2.05    1.76
   5  -1  -6    2.43    1.30
  -6   1   6   -1.40    1.98
  -6   1   6    2.70    2.11
   6  -1  -6    2.19    1.52
   6  -1  -6    4.26    2.09
  -7   1   6   -1.09    3.65
  -7   1   6   -1.38    2.98
  -6  -2  -6    0.87    3.13
  -6  -2  -6    1.44    4.14
  -5  -2  -6    1.12    1.94
  -5  -2  -6    0.56    1.83
  -5  -2  -6    2.44    1.57
   4   2   6    0.46    0.80
  -4  -2  -6    2.46    1.98
  -4  -2  -6    1.76    1.42
  -4  -2  -6    1.43    1.30
   3   2   6    1.82    1.15
   3   2   6    1.96    0.73
   3   2   6    3.99    1.00
  -3  -2  -6    6.49    1.92
  -3  -2  -6    3.50    1.74
   2   2   6    1.42    1.53
   2   2   6    2.42    0.82
   2   2   6    1.23    0.81
   2   2   6    1.26    0.96
   2   2   6    1.25    1.13
  -2  -2  -6    0.90    0.90
  -2  -2  -6    1.46    1.08
   1   2   6   -0.13    0.31
   1   2   6    1.27    0.65
   1   2   6    0.56    0.88
   1   2   6    0.16    0.74
  -1  -2  -6   -0.05    0.52
  -1  -2  -6   -0.20    0.68
  -1  -2  -6    0.07    0.67
  -1  -2  -6   -0.18    0.76
   0   2   6    0.30    0.50
   0   2   6    2.14    0.95
   0   2   6    1.50    0.62
   0   2   6    0.16    0.69
   0  -2  -6    1.39    0.81
   0  -2  -6   -0.05    0.61
   0  -2  -6    1.07    0.75
  -1   2   6  176.20    6.10
  -1   2   6  181.16    5.95
  -1   2   6  171.22    5.33
  -1   2   6  172.36    5.25
  -1   2   6  171.18    5.34
   1  -2  -6  186.97    6.12
   1  -2  -6  182.09    6.08
   1  -2  -6  176.41    5.48
  -2   2   6  352.74   10.12
  -2   2   6  359.82    9.54
  -2   2   6  338.14    9.28
   2  -2  -6  335.87    9.04
   2  -2  -6  364.50    9.75
   2  -2  -6  345.27    9.78
   2  -2  -6  361.06    9.67
   2  -2  -6  350.76    8.36
  -3   2   6    3.62    1.70
  -3   2   6    0.90    0.96
  -3   2   6    0.95    0.91
   3  -2  -6    1.13    0.68
   3  -2  -6    1.75    1.00
   3  -2  -6    1.01    0.88
  -4   2   6   44.27    4.16
  -4   2   6   45.25    3.76
   4  -2  -6   41.06    2.22
   4  -2  -6   38.49    2.23
   4  -2  -6   45.84    3.75
   4  -2  -6   41.01    3.15
  -5   2   6    0.18    1.44
  -5   2   6   -0.90    1.35
  -5   2   6    1.05    1.41
   5  -2  -6    3.02    1.17
   5  -2  -6    1.32    0.97
   5  -2  -6    0.14    0.74
  -6   2   6    2.43    1.99
  -6   2   6   -2.87    1.94
   6  -2  -6   -2.04    1.29
  -7   2   6   -2.48    2.39
  -7   2   6    0.39    2.67
  -6  -3  -6   11.75    4.25
  -5  -3  -6    0.86    1.81
  -5  -3  -6    2.39    2.24
  -5  -3  -6    5.59    2.91
   4   3   6   17.44    1.93
  -4  -3  -6   17.65    3.59
  -4  -3  -6   18.13    3.30
   3   3   6    2.73    1.30
   3   3   6    4.34    1.69
   3   3   6    2.21    0.85
  -3  -3  -6    5.73    1.65
  -3  -3  -6    3.07    1.50
   2   3   6   70.31    3.76
   2   3   6   72.39    4.55
   2   3   6   69.67    2.90
  -2  -3  -6   78.71    4.99
  -2  -3  -6   68.93    4.11
  -2  -3  -6   68.62    4.59
   1   3   6   25.58    2.36
   1   3   6   24.85    1.63
   1   3   6   24.67    2.31
   1   3   6   22.81    2.41
  -1  -3  -6   25.59    2.22
  -1  -3  -6   25.90    2.27
  -1  -3  -6   25.71    2.53
  -1  -3  -6   24.67    2.53
   0   3   6    3.81    1.10
   0   3   6    3.04    1.06
   0   3   6    3.11    1.21
   0  -3  -6    2.18    0.88
   0  -3  -6    3.41    1.17
   0  -3  -6    3.10    1.12
   0  -3  -6    3.82    1.15
  -1   3   6    3.27    1.00
  -1   3   6    3.60    1.09
  -1   3   6    3.52    1.15
  -1   3   6    6.05    1.40
  -1   3   6    3.69    1.05
   1  -3  -6    4.96    1.30
   1  -3  -6    4.14    1.11
   1  -3  -6    6.93    1.35
  -2   3   6  127.76    5.39
  -2   3   6  143.86    5.98
  -2   3   6  142.20    6.40
   2  -3  -6  127.56    4.70
   2  -3  -6  134.63    5.56
   2  -3  -6  131.64    4.44
  -3   3   6    3.33    1.23
  -3   3   6   -0.18    0.89
   3  -3  -6    0.36    0.90
   3  -3  -6    0.62    0.54
   3  -3  -6    0.42    0.86
  -4   3   6   -0.36    1.29
  -4   3   6    0.27    0.92
  -4   3   6    0.20    1.15
   4  -3  -6   -0.44    0.88
   4  -3  -6   -0.22    0.50
  -5   3   6   29.17    4.59
  -5   3   6   15.61    2.59
  -5   3   6   22.68    3.37
  -6   3   6    6.72    2.89
  -7   3   6    3.37    3.09
  -7   3   6   -6.51    2.23
  -5  -4  -6   -1.79    2.46
  -5  -4  -6    2.96    2.72
  -5  -4  -6   -0.46    2.34
   4   4   6   10.65    1.85
   4   4   6   20.48    4.13
  -4  -4  -6   11.93    3.59
  -4  -4  -6   21.58    3.59
  -4  -4  -6   18.56    3.57
   3   4   6    6.54    2.22
   3   4   6    1.92    1.08
   3   4   6    1.84    1.50
  -3  -4  -6    4.52    1.73
  -3  -4  -6    5.51    2.06
   2   4   6    7.07    2.01
   2   4   6    7.90    2.02
   2   4   6    8.24    1.50
  -2  -4  -6    6.13    1.90
  -2  -4  -6    6.79    1.94
   1   4   6    0.38    1.15
   1   4   6    0.66    0.94
   1   4   6    0.88    0.65
  -1  -4  -6    2.84    1.12
  -1  -4  -6    0.48    0.99
  -1  -4  -6    0.91    1.03
   0   4   6    1.68    1.14
   0   4   6    0.62    0.93
   0   4   6    0.72    0.83
   0  -4  -6    1.46    1.23
   0  -4  -6    0.63    0.82
   0  -4  -6    1.62    1.11
   0  -4  -6    0.86    0.92
   0  -4  -6    0.56    0.80
  -1   4   6   84.16    4.53
  -1   4   6   77.23    4.22
  -1   4   6   79.58    4.17
   1  -4  -6   83.36    4.05
   1  -4  -6   80.79    4.46
   1  -4  -6   84.60    4.20
  -2   4   6   67.63    4.14
  -2   4   6   60.14    3.75
  -2   4   6   69.40    3.27
  -2   4   6   69.48    4.15
  -2   4   6   62.16    3.96
   2  -4  -6   66.26    4.12
   2  -4  -6   68.39    3.26
   2  -4  -6   65.11    3.05
   2  -4  -6   67.46    3.96
  -3   4   6    7.15    1.96
  -3   4   6   10.51    2.21
   3  -4  -6   10.10    1.30
   3  -4  -6   10.26    1.72
  -4   4   6    0.21    0.92
   4  -4  -6    0.92    1.13
   4  -4  -6    2.08    1.58
  -5   4   6    1.06    1.07
  -5   4   6    4.26    1.44
   5  -4  -6    3.91    1.55
  -6   4   6    1.82    1.85
  -6   4   6   -0.15    1.88
  -7   4   6    6.51    3.41
  -7   4   6    2.35    2.89
  -5  -5  -6   18.97    7.71
   4   5   6   -0.76    2.05
   4   5   6   -2.41    1.40
  -4  -5  -6   -0.05    2.35
  -4  -5  -6   -0.56    1.56
  -4  -5  -6   -3.56    2.16
   3   5   6   -1.50    1.30
  -3  -5  -6   -0.45    1.57
  -3  -5  -6    0.94    1.28
   2   5   6   -1.13    1.29
   2   5   6   -0.11    0.88
  -2  -5  -6   -1.27    1.35
   1   5   6    0.79    1.22
   1   5   6    0.01    0.90
  -1  -5  -6    1.26    1.17
  -1  -5  -6   -0.42    0.94
   0   5   6   25.88    2.79
   0  -5  -6   27.16    2.81
   0  -5  -6   28.30    2.70
   0  -5  -6   27.89    2.55
  -1   5   6   67.61    4.09
   1  -5  -6   62.89    4.39
   1  -5  -6   65.74    3.19
   1  -5  -6   66.46    3.93
   1  -5  -6   62.44    3.94
  -2   5   6   13.59    1.82
  -2   5   6   16.52    2.64
  -2   5   6   11.76    2.30
   2  -5  -6   13.95    2.57
   2  -5  -6   13.38    2.31
   2  -5  -6   15.86    2.12
  -3   5   6    0.87    1.28
  -3   5   6    0.85    1.01
   3  -5  -6    1.02    0.75
   3  -5  -6   -0.84    0.79
   3  -5  -6    1.89    1.17
  -4   5   6    9.87    2.24
   4  -5  -6    9.79    1.87
   4  -5  -6    7.08    2.17
  -5   5   6   11.38    2.98
  -6   5   6    0.23    2.07
  -7   5   6   -1.26    3.05
  -5  -6  -6    0.58    3.85
   4   6   6   -6.38    2.17
   4   6   6   -2.35    2.60
  -4  -6  -6   -2.77    1.83
  -4  -6  -6   -0.66    2.82
  -4  -6  -6    3.93    3.05
   3   6   6   -0.34    1.91
   3   6   6   -0.92    1.36
  -3  -6  -6   -0.39    1.87
  -3  -6  -6    0.38    1.91
  -3  -6  -6   -0.90    1.38
   2   6   6   -2.69    1.26
   2   6   6    1.23    1.46
  -2  -6  -6   -1.75    1.46
  -2  -6  -6   -0.74    1.46
   1   6   6    2.96    1.74
   1   6   6    2.61    1.44
  -1  -6  -6    1.45    1.37
  -1  -6  -6    3.87    1.93
   0   6   6    4.83    1.80
   0  -6  -6    2.63    1.30
   0  -6  -6    4.38    1.74
  -1   6   6    0.81    1.07
   1  -6  -6    1.34    1.15
   1  -6  -6   -0.35    0.99
   1  -6  -6    0.68    0.74
  -2   6   6   24.97    2.50
  -2   6   6   21.64    3.02
  -2   6   6   29.96    3.33
   2  -6  -6   23.27    1.53
   2  -6  -6   24.67    2.51
  -3   6   6   23.47    3.57
  -3   6   6   21.71    1.98
  -3   6   6   20.40    3.24
   3  -6  -6   24.10    2.12
   3  -6  -6   26.99    2.16
  -4   6   6    6.56    2.27
  -4   6   6    7.48    2.42
   4  -6  -6    4.30    1.47
  -5   6   6   10.50    3.93
  -6   6   6    0.08    2.15
  -7   6   6    3.07    3.44
   4   7   6    0.36    3.77
  -4  -7  -6   -7.90    3.28
  -4  -7  -6   -4.16    4.74
  -4  -7  -6   -1.94    2.84
   3   7   6    2.70    2.06
   3   7   6   -3.64    1.94
  -3  -7  -6    3.95    2.75
  -3  -7  -6   -0.68    2.11
   2   7   6    2.18    1.98
   2   7   6   -0.19    1.42
  -2  -7  -6    2.21    2.18
  -2  -7  -6   -0.74    1.77
   1   7   6   -0.26    1.17
   1   7   6    1.96    1.66
  -1  -7  -6   -0.11    1.47
  -1  -7  -6   -2.09    1.33
   0   7   6    6.21    1.98
   0   7   6    7.64    2.22
   0  -7  -6    6.61    1.67
   0  -7  -6    6.84    2.30
  -1   7   6   34.19    3.69
   1  -7  -6   29.92    3.40
   1  -7  -6   31.08    2.24
  -2   7   6    2.27    1.60
   2  -7  -6    2.72    1.48
  -3   7   6   -1.10    2.27
  -3   7   6    1.76    1.56
  -3   7   6    1.85    1.61
   3  -7  -6    6.49    1.68
  -4   7   6    3.00    1.74
  -5   7   6   10.06    2.77
  -5   7   6   12.76    3.26
  -6   7   6    8.93    3.15
  -6   7   6    0.26    2.50
   3   8   6    6.97    3.34
   3   8   6   -2.90    2.71
  -3  -8  -6    3.28    2.94
  -3  -8  -6   -0.57    2.92
  -3  -8  -6   -3.60    2.77
   2   8   6   -2.85    2.42
   2   8   6   -1.28    1.83
  -2  -8  -6   -0.20    1.73
  -2  -8  -6    4.33    2.75
   1   8   6    7.56    2.70
   1   8   6    7.17    2.21
  -1  -8  -6    3.66    1.90
  -1  -8  -6   -1.02    1.83
   0   8   6    6.32    1.91
   0  -8  -6    3.71    2.52
  -1   8   6   -1.48    1.42
   1  -8  -6   -0.32    0.78
   1  -8  -6    0.08    1.48
  -2   8   6    8.44    2.45
   2  -8  -6    9.19    2.33
  -3   8   6   10.40    3.38
  -3   8   6   16.34    3.01
   3  -8  -6   17.07    2.54
  -4   8   6    2.22    1.72
  -4   8   6    0.28    1.77
  -5   8   6    0.72    2.46
  -5   8   6   -3.03    1.69
  -6   8   6    2.05    3.14
  -6   8   6    6.42    3.05
   2   9   6   -0.36    3.16
   2   9   6    0.71    2.79
  -2  -9  -6    5.19    3.21
  -2  -9  -6   -2.86    2.97
  -2  -9  -6    0.48    3.29
   1   9   6   -3.38    2.22
   1   9   6   -1.33    2.30
  -1  -9  -6    4.24    2.24
  -1  -9  -6    1.40    2.47
   0   9   6    9.64    3.04
   0  -9  -6    6.93    2.85
  -1   9   6    3.71    2.17
  -1   9   6    5.51    2.84
   1  -9  -6    7.20    2.95
  -2   9   6    2.89    2.14
   2  -9  -6    3.92    2.02
  -3   9   6    3.32    2.07
  -4   9   6    4.98    2.36
  -4   9   6    2.76    2.59
  -5   9   6   -0.58    2.11
  -6   9   6   -1.69    3.96
   2  10   6    4.87    5.32
   1  10   6   -3.44    2.66
  -1 -10  -6    2.63    2.99
   0  10   6    4.53    3.32
   0  10   6    3.33    2.72
   0 -10  -6    2.36    3.22
  -1  10   6    2.09    2.48
  -1  10   6    4.93    3.14
   1 -10  -6   -3.70    2.54
  -2  10   6    2.36    2.61
  -3  10   6   -2.61    2.11
  -5  10   6    6.51    4.91
  -6  10   6    1.53    4.87
   0  11   6   -5.31    2.99
  -1  11   6    4.43    3.51
  -1  11   6    3.77    4.11
  -2  11   6    2.16    3.02
  -2  11   6    6.01    3.26
  -3  11   6   -1.59    3.35
  -3  11  -7   -3.79    2.75
  -2  11  -7    2.20    3.15
  -2  11  -7    8.45    3.70
  -1  11  -7   -2.41    2.64
  -5  10  -7   -5.68    2.44
  -3  10  -7    0.54    2.57
  -3  10  -7    2.35    2.65
  -2  10  -7    8.23    3.19
  -2  10  -7    8.46    3.34
  -1  10  -7    4.12    2.24
  -1  10  -7    2.16    2.83
   0  10  -7   -1.46    3.51
   0  10  -7    1.15    2.81
   1  10  -7    9.12    3.52
   1  10  -7    1.86    3.11
  -6   9  -7   -4.77    2.80
  -5   9  -7    3.62    2.57
  -5   9  -7   -1.19    2.97
  -4   9  -7    2.20    2.19
  -4   9  -7    0.46    1.89
  -4   9  -7   -3.67    2.06
  -3   9  -7    2.12    2.21
  -3   9  -7    4.92    2.37
  -2   9  -7    5.76    2.74
  -2   9  -7    5.92    2.50
  -1   9  -7   15.43    3.58
  -1   9  -7   17.14    3.32
   0   9  -7    4.19    2.85
   0   9  -7    3.35    2.40
   1   9  -7    0.93    2.40
   1   9  -7   -3.10    1.97
   2   9  -7    2.82    2.77
   2   9  -7    0.66    2.54
  -3  -9   7    1.17    1.31
  -6   8  -7   -1.66    2.99
  -6   8  -7   -2.29    2.43
  -5   8  -7    2.99    1.95
  -5   8  -7   -2.68    2.41
  -5   8  -7   -3.63    1.56
  -4   8  -7   -0.30    1.26
  -4   8  -7    4.45    2.30
  -4   8  -7   -0.62    1.89
  -4   8  -7   -0.50    1.23
  -3   8  -7    8.62    2.92
  -3   8  -7   11.99    2.80
  -2   8  -7   11.74    3.12
  -1   8  -7    2.78    1.23
  -1   8  -7    1.08    1.43
   0   8  -7    7.10    2.28
   1   8  -7   10.67    2.75
   1   8  -7    4.99    2.37
   2   8  -7    0.38    2.09
   2   8  -7    1.47    2.26
   2   8  -7    1.75    2.01
  -3  -8   7   -3.23    2.70
   3   8  -7   -5.23    2.35
   3   8  -7    1.95    3.16
   3   8  -7    1.20    2.61
   4   8  -7    7.24    7.10
  -6   7  -7    4.25    2.43
  -6   7  -7    3.23    2.66
  -5   7  -7    8.08    2.44
  -5   7  -7    8.23    1.62
  -5   7  -7    9.08    2.23
  -5   7  -7    8.30    2.63
  -4   7  -7    5.03    1.65
  -4   7  -7    2.57    1.88
  -4   7  -7    6.07    1.39
  -4   7  -7    3.96    0.88
  -3   7  -7    7.69    2.28
  -3   7  -7   10.40    1.67
  -3   7  -7   11.15    2.33
  -2   7  -7    8.70    1.31
  -2   7  -7    4.29    1.80
  -2   7  -7    7.19    2.08
  -2   7  -7    6.14    1.01
  -1   7  -7    3.24    1.22
  -1   7  -7    6.65    1.89
  -1   7  -7    6.40    1.72
   0   7  -7    8.41    2.21
   0   7  -7   11.85    2.69
   1   7  -7    2.47    2.63
   1   7  -7    3.00    1.69
  -2  -7   7    4.40    1.90
   2   7  -7   -1.52    1.24
   2   7  -7   -2.16    1.46
   2   7  -7   -1.52    1.55
  -3  -7   7    0.15    2.01
   3   7  -7    0.28    2.29
   3   7  -7    0.04    1.99
   3   7  -7    3.35    2.41
  -4  -7   7   -0.54    2.93
   4   7  -7    2.79    3.17
   4   7  -7   -0.74    2.77
   4   7  -7    3.37    3.10
  -6   6  -7    6.03    2.74
  -6   6  -7    2.15    2.03
  -5   6  -7   27.77    4.12
  -5   6  -7   38.57    2.71
  -5   6  -7   42.78    4.04
  -5   6  -7   36.50    3.21
  -4   6  -7    6.85    1.27
  -4   6  -7    5.71    1.39
  -4   6  -7    6.29    1.58
  -4   6  -7    5.79    1.38
  -4   6  -7    3.37    1.98
  -3   6  -7   17.62    2.74
  -3   6  -7   23.68    2.17
  -3   6  -7   19.75    1.75
  -3   6  -7   23.31    2.39
  -3   6  -7   21.39    3.40
  -2   6  -7   38.40    3.50
  -2   6  -7   29.00    1.69
  -2   6  -7   29.81    2.18
  -2   6  -7   30.71    3.08
  -1   6  -7    4.30    1.55
  -1   6  -7    8.53    1.57
  -1   6  -7    7.51    1.93
   0   6  -7    3.74    1.61
   0   6  -7    7.24    2.17
   0   6  -7    2.04    1.28
  -1  -6   7   16.95    1.66
   1   6  -7   20.97    3.47
   1   6  -7   20.81    3.48
  -2  -6   7   -0.01    0.68
  -2  -6   7   -0.86    1.15
   2   6  -7   -0.29    1.32
   2   6  -7    2.21    1.72
   2   6  -7    1.19    1.39
  -3  -6   7    0.20    1.57
  -3  -6   7   -1.69    1.20
   3   6  -7   -0.76    1.55
   3   6  -7    0.55    1.65
  -4  -6   7   -0.88    1.91
  -4  -6   7    1.39    2.13
   4   6  -7    0.15    2.35
   4   6  -7    4.11    2.91
   4   6  -7    3.59    2.44
   5   6  -7   -1.92    3.70
   5   6  -7   -5.80    4.10
  -7   5  -7   -1.26    3.28
  -7   5  -7    0.60    3.17
  -6   5  -7    0.33    2.04
  -5   5  -7    8.61    2.05
  -5   5  -7    7.63    1.20
  -5   5  -7   10.59    2.73
  -4   5  -7   -1.85    0.75
  -4   5  -7   -1.81    0.86
  -4   5  -7    0.07    1.28
  -4   5  -7   -0.97    0.77
  -3   5  -7    3.02    1.42
  -3   5  -7    2.68    1.03
  -3   5  -7    1.99    0.91
  -2   5  -7   41.45    2.43
  -2   5  -7   49.40    3.42
  -2   5  -7   44.49    3.83
  -1   5  -7    0.50    0.87
  -1   5  -7   -0.10    0.71
  -1   5  -7    0.18    0.81
   0   5  -7   16.43    2.32
   0   5  -7   16.49    2.66
  -1  -5   7    0.14    0.83
   1   5  -7    1.44    1.38
   1   5  -7    0.65    1.13
  -2  -5   7    3.68    1.12
   2   5  -7    3.21    1.63
   2   5  -7    4.49    1.68
   2   5  -7    4.99    1.75
  -3  -5   7    1.91    1.47
  -3  -5   7   -1.83    1.34
   3   5  -7   -0.10    1.54
   3   5  -7    2.00    1.57
   3   5  -7    2.35    1.50
  -4  -5   7    2.67    1.92
  -4  -5   7    4.18    2.61
   4   5  -7    6.89    2.48
   4   5  -7   12.21    3.17
   4   5  -7    3.02    2.05
  -5  -5   7    0.07    2.53
  -5  -5   7    4.84    2.49
   5   5  -7    3.29    3.03
   5   5  -7   -3.30    2.65
  -7   4  -7    4.59    3.84
  -7   4  -7   -3.62    3.26
  -6   4  -7    1.15    2.11
  -6   4  -7   -1.77    1.86
  -5   4  -7    2.70    0.79
  -5   4  -7   -0.66    1.42
  -5   4  -7    2.61    1.47
  -4   4  -7   10.53    1.51
  -4   4  -7   10.97    2.21
  -4   4  -7   10.06    1.48
  -4   4  -7   12.05    1.38
  -4   4  -7   12.95    2.55
  -4   4  -7   13.04    2.17
  -3   4  -7    0.53    0.80
  -3   4  -7    1.29    0.76
  -3   4  -7    0.33    0.81
  -3   4  -7   -0.53    0.78
  -2   4  -7   14.91    2.04
  -2   4  -7    9.07    1.61
  -2   4  -7   12.66    1.99
  -2   4  -7   13.46    1.81
  -1   4  -7    4.94    0.77
  -1   4  -7    3.76    1.07
  -1   4  -7    5.31    0.87
  -1   4  -7    4.47    1.27
  -1   4  -7    2.61    0.92
   0  -4   7    8.50    1.81
   0   4  -7   11.60    2.09
   0   4  -7    9.30    1.70
   0   4  -7    7.77    0.48
   0   4  -7    4.86    1.42
  -1  -4   7    0.00    0.44
  -1  -4   7    0.81    0.99
  -1  -4   7    0.57    0.89
   1   4  -7    0.14    0.70
   1   4  -7   -0.19    0.60
   1   4  -7   -0.30    0.35
   1   4  -7   -2.38    1.04
   1   4  -7   -0.89    0.73
  -2  -4   7   12.98    1.91
  -2  -4   7    7.41    2.12
   2   4  -7    7.02    2.09
   2   4  -7   10.49    2.39
   2   4  -7   10.03    2.36
  -3  -4   7    9.35    2.81
   3   4  -7   11.61    2.46
   3   4  -7   10.31    2.59
   3   4  -7   10.15    2.30
  -4  -4   7    6.44    2.27
  -4  -4   7   11.18    2.98
   4   4  -7    8.23    2.71
   4   4  -7    5.28    2.45
   4   4  -7    5.36    1.93
  -5  -4   7    2.67    2.08
  -5  -4   7    3.90    3.05
   5   4  -7    3.22    2.40
   5   4  -7    5.50    2.56
   6   4  -7   -2.74    4.10
  -6   3  -7   -2.12    1.83
  -6   3  -7    2.67    2.72
  -5   3  -7    2.19    1.43
  -5   3  -7    6.02    2.14
  -5   3  -7    4.39    1.61
  -5   3  -7    5.56    1.24
  -4   3  -7    8.67    1.57
  -4   3  -7   10.25    2.17
  -4   3  -7    9.43    0.60
  -4   3  -7    9.46    1.57
  -4   3  -7    9.30    2.32
  -4   3  -7   10.13    0.77
  -3   3  -7    4.78    1.52
  -3   3  -7    7.90    1.51
  -2   3  -7   14.30    1.64
  -2   3  -7   10.86    1.81
  -2   3  -7   15.21    2.03
  -2   3  -7   16.95    1.63
  -2   3  -7   13.56    1.52
  -2   3  -7   11.14    1.67
  -1   3  -7    0.65    0.44
  -1   3  -7    1.39    0.69
  -1   3  -7    0.13    0.64
   0  -3   7    0.60    0.70
   0  -3   7    0.45    0.78
   0   3  -7    2.03    0.86
   0   3  -7    1.21    0.48
   0   3  -7    0.49    0.65
   0   3  -7    1.18    0.74
   0   3  -7    1.28    0.82
  -1  -3   7    9.92    1.96
  -1  -3   7   11.05    1.83
  -1  -3   7   10.03    1.40
  -1  -3   7    8.97    1.90
   1   3  -7    9.22    1.11
   1   3  -7   12.68    1.95
   1   3  -7    7.23    1.75
   1   3  -7    8.42    1.75
  -2  -3   7   13.05    1.87
  -2  -3   7   12.05    2.47
   2   3  -7   12.30    2.27
   2   3  -7   10.06    1.65
   2   3  -7   14.65    2.45
   2   3  -7   15.62    3.75
  -3  -3   7   60.74    4.99
   3   3  -7   57.19    4.20
   3   3  -7   53.39    4.51
   3   3  -7   55.07    4.29
  -4  -3   7    4.11    1.81
  -4  -3   7    2.03    2.22
   4   3  -7    7.75    2.30
   4   3  -7    5.54    1.86
  -5  -3   7    5.89    2.89
  -5  -3   7   11.08    3.55
   5   3  -7    8.71    2.89
   5   3  -7   10.52    2.50
  -6  -3   7    8.94    3.45
  -6  -3   7   -3.58    2.77
   6   3  -7   -7.26    5.21
  -7   2  -7   -2.14    3.10
  -6   2  -7   -1.51    2.00
  -6   2  -7    8.06    3.60
  -5   2  -7    1.97    1.57
  -5   2  -7    5.96    1.39
  -4   2  -7   41.66    2.47
  -4   2  -7   57.14    4.57
  -4   2  -7   50.88    4.13
  -4   2  -7   54.50    3.10
  -3   2  -7   60.62    2.69
  -3   2  -7   75.84    4.61
  -3   2  -7   65.96    2.52
  -3   2  -7   66.17    3.42
  -3   2  -7   73.98    4.49
  -2   2  -7    1.80    0.97
  -2   2  -7    0.96    0.67
  -2   2  -7    0.48    0.48
  -2   2  -7    0.51    0.69
  -1   2  -7   57.41    2.40
  -1   2  -7   59.67    3.10
  -1   2  -7   60.81    2.69
   0  -2   7   17.50    1.63
   0   2  -7   20.09    1.94
   0   2  -7   18.52    1.96
   0   2  -7   17.45    1.74
   0   2  -7   17.53    1.40
   0   2  -7   18.71    1.37
  -1  -2   7    1.08    0.81
  -1  -2   7   -0.08    0.59
  -1  -2   7   -0.04    0.55
   1   2  -7    0.40    0.72
   1   2  -7    0.59    0.61
   1   2  -7   -1.08    0.68
   1   2  -7   -0.16    0.44
   1   2  -7    0.34    0.57
  -2  -2   7    3.10    0.99
  -2  -2   7    2.41    1.36
  -2  -2   7    3.14    1.74
   2   2  -7    5.01    1.39
   2   2  -7    2.99    1.48
   2   2  -7    3.95    1.11
   2   2  -7    3.45    1.24
  -3  -2   7    5.30    1.60
   3   2  -7    4.91    1.63
   3   2  -7    4.59    1.71
   3   2  -7    6.21    1.90
  -4  -2   7   36.78    3.85
  -4  -2   7   39.63    4.52
   4   2  -7   41.05    3.56
   4   2  -7   41.51    3.89
  -5  -2   7   -2.59    1.80
   5   2  -7    1.43    1.56
   5   2  -7    1.53    1.97
  -6  -2   7   -1.62    2.41
   6   2  -7   -2.28    2.40
  -6   1  -7   11.13    3.32
  -6   1  -7   10.03    3.35
  -5   1  -7    4.62    2.39
  -5   1  -7    2.00    1.66
  -5   1  -7    2.75    1.07
  -5   1  -7    3.54    1.36
   4  -1   7   16.31    2.47
  -4   1  -7   20.52    3.37
  -4   1  -7   16.46    1.69
  -4   1  -7   14.60    2.88
  -4   1  -7   17.38    2.46
   3  -1   7    2.05    1.13
  -3   1  -7    1.32    0.48
  -3   1  -7    2.04    0.41
  -3   1  -7    0.82    1.18
  -3   1  -7    0.43    1.12
  -3   1  -7    1.35    0.99
   2  -1   7  162.01    5.64
  -2   1  -7  168.68    5.73
  -2   1  -7  163.78    4.76
  -2   1  -7  159.51    5.15
  -2   1  -7  156.93    3.82
  -2   1  -7  164.04    6.42
   1  -1   7   90.77    3.58
  -1   1  -7   82.67    3.78
  -1   1  -7   82.79    2.70
  -1   1  -7   89.15    3.61
   0  -1   7   71.08    2.93
   0  -1   7   70.15    3.37
   0  -1   7   66.58    1.96
   0   1  -7   64.70    2.87
   0   1  -7   70.09    3.11
   0   1  -7   65.88    2.50
   0   1  -7   69.23    1.99
   0   1  -7   78.43    3.63
  -1  -1   7   11.13    1.24
  -1  -1   7   13.47    1.50
  -1  -1   7   13.32    1.82
  -1  -1   7   13.45    1.96
   1   1  -7   12.56    1.77
   1   1  -7   16.69    2.23
   1   1  -7   12.92    1.99
   1   1  -7   12.79    1.48
   1   1  -7   12.84    1.34
  -2  -1   7   55.14    3.42
  -2  -1   7   53.92    3.77
  -2  -1   7   53.40    3.31
  -2  -1   7   53.29    3.23
   2   1  -7   51.35    3.60
   2   1  -7   52.65    3.20
   2   1  -7   54.73    3.49
   2   1  -7   51.20    3.34
  -3  -1   7   27.10    3.09
   3   1  -7   25.54    2.70
   3   1  -7   23.28    2.48
   3   1  -7   27.92    2.67
  -4  -1   7    5.33    1.84
  -4  -1   7    7.10    2.16
   4   1  -7    3.46    1.61
   4   1  -7    4.63    1.77
  -5  -1   7    0.91    1.59
  -5  -1   7   -1.06    1.93
   5   1  -7   -1.84    1.14
   5   1  -7    2.37    1.96
  -6  -1   7    1.51    2.43
  -6  -1   7    1.22    2.56
   6   1  -7   -0.23    1.94
   6   1  -7   -2.98    2.09
   7   1  -7    1.23    4.22
  -6   0  -7    2.86    2.32
  -6   0  -7    1.96    2.61
  -5   0  -7    2.79    2.03
  -5   0  -7    5.51    2.34
  -5   0  -7    3.23    1.59
  -4   0  -7   47.02    4.41
  -4   0  -7   45.11    1.72
  -4   0  -7   43.49    3.53
  -4   0  -7   58.08    4.82
   3   0   7   65.80    3.89
  -3   0  -7   67.57    3.94
  -3   0  -7   71.73    4.80
  -3   0  -7   62.66    3.88
   2   0   7   45.27    2.24
   2   0   7   45.56    2.95
  -2   0  -7   36.19    2.40
  -2   0  -7   45.10    3.36
  -2   0  -7   45.31    2.23
  -2   0  -7   46.35    3.05
   1   0   7   19.59    1.85
   1   0   7   21.04    1.66
  -1   0  -7   19.10    1.90
  -1   0  -7   20.09    1.14
  -1   0  -7   23.40    1.82
  -1   0  -7   18.40    0.78
   0   0   7  127.30    4.60
   0   0  -7  140.77    4.92
   0   0  -7  127.97    4.65
   0   0  -7  127.67    4.78
   0   0  -7  132.25    3.91
  -1   0   7   22.39    2.03
  -1   0   7   21.62    1.46
  -1   0   7   19.76    1.37
  -1   0   7   19.46    1.73
  -1   0   7   24.73    2.09
   1   0  -7   22.34    2.05
   1   0  -7   22.26    2.06
   1   0  -7   20.96    1.85
   1   0  -7   19.57    1.82
  -2   0   7   27.53    2.42
  -2   0   7   26.24    2.25
  -2   0   7   21.65    1.95
  -2   0   7   24.24    2.49
   2   0  -7   20.51    2.08
   2   0  -7   20.77    2.23
   2   0  -7   24.11    2.28
   2   0  -7   22.84    2.19
  -3   0   7    3.55    1.34
  -3   0   7    2.94    1.37
  -3   0   7    2.76    1.48
   3   0  -7    1.58    1.20
   3   0  -7    3.29    1.26
  -4   0   7   14.66    2.95
  -4   0   7   10.81    2.66
   4   0  -7   13.09    2.59
   4   0  -7   10.25    1.83
   4   0  -7   14.92    2.43
  -5   0   7   13.12    3.09
  -5   0   7    5.71    2.44
   5   0  -7    4.69    2.00
   5   0  -7    3.93    1.94
  -6   0   7    1.58    2.47
   6   0  -7    5.66    2.55
  -7   0   7    2.37    4.55
  -7   0   7    0.45    4.23
  -6  -1  -7   -0.17    4.41
  -6  -1  -7    1.48    3.73
  -6  -1  -7    1.31    2.54
  -5  -1  -7    6.85    2.37
  -5  -1  -7    1.47    1.85
  -5  -1  -7    2.59    2.01
  -4  -1  -7   -0.33    1.12
  -4  -1  -7    2.72    1.85
  -4  -1  -7   -1.64    1.23
   3   1   7    1.28    0.75
  -3  -1  -7    1.96    1.06
  -3  -1  -7   -0.26    0.98
  -3  -1  -7    1.72    1.19
   2   1   7    6.17    1.12
   2   1   7    5.04    1.25
   2   1   7    7.65    1.60
  -2  -1  -7    4.82    1.18
  -2  -1  -7    7.77    1.78
  -2  -1  -7    6.46    1.69
  -2  -1  -7    6.42    1.19
   1   1   7   16.54    1.56
   1   1   7   18.30    1.42
   1   1   7   15.91    0.69
   1   1   7   14.71    1.73
  -1  -1  -7   18.48    2.40
  -1  -1  -7   16.73    2.00
  -1  -1  -7   16.73    1.69
   0   1   7   13.85    1.17
   0   1   7   15.68    1.69
   0   1   7   13.71    1.56
   0   1   7   13.78    0.94
   0  -1  -7   14.86    1.21
   0  -1  -7   12.63    1.81
   0  -1  -7   13.47    1.93
   0  -1  -7   14.05    1.63
  -1   1   7  101.91    4.32
  -1   1   7   99.33    4.41
  -1   1   7   99.95    3.87
   1  -1  -7   99.05    4.11
   1  -1  -7  106.33    4.06
   1  -1  -7  107.21    4.50
   1  -1  -7   97.07    4.23
  -2   1   7    0.90    0.78
  -2   1   7   -0.09    0.78
  -2   1   7    1.03    0.79
   2  -1  -7    1.00    0.90
   2  -1  -7    1.97    1.00
   2  -1  -7    1.82    0.98
   2  -1  -7    0.63    0.62
  -3   1   7   76.01    4.73
  -3   1   7   66.20    4.20
  -3   1   7   74.15    4.67
   3  -1  -7   67.96    3.92
   3  -1  -7   71.52    4.36
   3  -1  -7   73.55    4.48
  -4   1   7   58.12    4.60
  -4   1   7   55.80    4.49
  -4   1   7   57.90    3.65
   4  -1  -7   66.86    3.93
   4  -1  -7   48.45    4.07
   4  -1  -7   48.85    3.21
  -5   1   7    8.88    2.64
  -5   1   7   19.56    3.59
   5  -1  -7   12.77    3.07
  -6   1   7    0.90    1.97
  -6   1   7   -1.14    2.00
   6  -1  -7    1.84    2.20
  -7   1   7   -2.69    2.37
  -7   1   7   -4.09    2.42
  -6  -2  -7    4.15    3.46
  -6  -2  -7   -4.71    2.65
  -6  -2  -7   -1.54    2.33
  -5  -2  -7   -1.61    1.42
  -5  -2  -7    0.03    2.00
  -5  -2  -7   -3.65    1.79
  -4  -2  -7    3.36    1.96
  -4  -2  -7    4.57    1.75
   3   2   7   19.58    3.06
  -3  -2  -7   14.43    2.99
  -3  -2  -7   17.98    2.96
   2   2   7    8.48    1.67
   2   2   7   11.35    0.70
   2   2   7   16.13    1.77
  -2  -2  -7   12.51    2.44
  -2  -2  -7   10.82    2.47
  -2  -2  -7   12.84    2.02
   1   2   7    0.06    0.74
   1   2   7    1.15    0.80
  -1  -2  -7    2.11    0.81
  -1  -2  -7    0.42    0.57
  -1  -2  -7    0.91    0.90
  -1  -2  -7    1.09    0.96
   0   2   7    0.73    0.52
   0   2   7    0.19    0.53
   0   2   7    0.71    0.81
   0   2   7    1.54    0.71
   0  -2  -7    0.32    0.74
   0  -2  -7    1.23    0.88
   0  -2  -7    1.40    0.94
   0  -2  -7    1.67    0.59
  -1   2   7    0.38    0.55
  -1   2   7   -0.47    0.66
  -1   2   7    0.86    0.68
  -1   2   7    0.10    0.73
  -1   2   7    1.31    0.73
   1  -2  -7   -0.51    0.58
   1  -2  -7    0.19    0.76
   1  -2  -7    0.63    0.80
  -2   2   7   15.35    2.11
  -2   2   7   17.11    2.54
   2  -2  -7   15.82    2.22
   2  -2  -7   15.15    2.65
   2  -2  -7   19.71    2.15
   2  -2  -7   15.92    1.61
   2  -2  -7   15.48    1.79
  -3   2   7   14.26    2.53
  -3   2   7   15.11    2.54
  -3   2   7   16.33    2.47
   3  -2  -7   16.33    1.58
   3  -2  -7   14.55    2.21
   3  -2  -7   12.42    2.20
   3  -2  -7   11.87    2.05
  -4   2   7    1.16    1.14
  -4   2   7   -0.58    1.29
  -4   2   7    0.17    1.15
   4  -2  -7    0.04    0.94
   4  -2  -7   -0.02    1.23
   4  -2  -7    0.01    0.91
   4  -2  -7    0.89    0.78
  -5   2   7    1.31    1.73
  -5   2   7   -0.75    1.04
   5  -2  -7    1.56    0.90
   5  -2  -7   -0.18    1.14
   5  -2  -7    1.41    1.52
  -6   2   7    1.03    1.86
  -6   2   7    0.49    1.69
  -7   2   7    0.99    3.78
  -7   2   7    8.46    3.73
  -6  -3  -7   -1.09    4.02
  -5  -3  -7    4.88    2.59
  -5  -3  -7    5.94    2.74
   4   3   7    2.69    1.47
   4   3   7    2.43    0.94
  -4  -3  -7    2.42    2.18
  -4  -3  -7    5.57    2.17
  -4  -3  -7    3.38    2.03
   3   3   7   11.96    1.27
   3   3   7    8.44    1.60
   3   3   7   12.74    2.82
  -3  -3  -7    9.46    2.41
  -3  -3  -7   12.59    2.54
   2   3   7    5.12    0.88
   2   3   7    3.26    1.29
  -2  -3  -7    8.02    1.94
  -2  -3  -7    3.54    1.63
  -2  -3  -7    3.87    1.66
   1   3   7    4.44    1.13
   1   3   7    1.34    0.54
   1   3   7    2.48    1.52
   1   3   7    2.28    1.09
  -1  -3  -7    1.67    0.97
  -1  -3  -7    4.89    1.35
  -1  -3  -7    2.09    1.19
   0   3   7    2.41    1.52
   0   3   7    2.83    0.95
   0   3   7    0.84    0.75
   0  -3  -7    2.19    0.99
   0  -3  -7    1.18    0.75
   0  -3  -7    3.27    1.21
   0  -3  -7    3.06    1.16
   0  -3  -7    1.32    0.74
  -1   3   7  106.99    4.38
  -1   3   7  107.22    4.44
  -1   3   7  109.59    5.12
  -1   3   7  108.47    4.45
   1  -3  -7  108.04    4.54
   1  -3  -7  104.70    4.79
   1  -3  -7  105.04    4.92
  -2   3   7    1.59    1.13
  -2   3   7    1.20    1.00
  -2   3   7    1.55    1.01
   2  -3  -7    0.73    0.94
   2  -3  -7   -0.15    0.79
   2  -3  -7   -0.23    0.57
   2  -3  -7    0.64    0.64
  -3   3   7   72.33    4.22
  -3   3   7   78.91    4.89
   3  -3  -7   85.42    4.42
   3  -3  -7   89.88    4.78
   3  -3  -7   76.33    3.24
  -4   3   7   13.68    2.78
  -4   3   7   14.34    2.59
   4  -3  -7   14.47    3.68
   4  -3  -7   11.99    1.24
  -5   3   7   10.58    2.64
  -5   3   7    7.55    2.51
  -6   3   7    6.52    2.92
  -6   3   7   11.82    2.99
   6  -3  -7    5.03    1.98
  -7   3   7   -2.87    2.77
  -7   3   7    2.57    3.04
  -5  -4  -7   20.37    4.25
   4   4   7    1.72    2.13
   4   4   7    3.31    1.38
  -4  -4  -7    6.40    2.41
  -4  -4  -7    3.85    2.12
  -4  -4  -7    4.71    2.23
   3   4   7   20.52    3.41
   3   4   7   30.80    2.26
   3   4   7   29.52    4.32
  -3  -4  -7   38.47    4.23
  -3  -4  -7   27.97    4.33
   2   4   7   21.22    3.47
   2   4   7   16.93    3.08
   2   4   7   21.27    1.87
  -2  -4  -7   18.54    3.27
  -2  -4  -7   17.92    3.05
   1   4   7    2.65    1.57
   1   4   7    2.49    0.93
   1   4   7    3.14    1.23
  -1  -4  -7    1.74    0.52
  -1  -4  -7    3.15    1.15
  -1  -4  -7    1.38    0.94
   0   4   7    4.43    1.37
   0   4   7    5.53    1.70
   0   4   7    5.49    1.56
   0  -4  -7    4.58    1.45
   0  -4  -7    6.35    1.62
   0  -4  -7    6.94    1.69
   0  -4  -7    6.45    1.57
   0  -4  -7    8.19    1.65
  -1   4   7   49.68    3.77
  -1   4   7   44.73    3.12
  -1   4   7   35.78    2.98
  -1   4   7   39.12    3.19
   1  -4  -7   40.88    3.05
   1  -4  -7   41.93    3.02
   1  -4  -7   41.06    3.96
  -2   4   7   79.40    4.71
  -2   4   7   72.77    3.54
  -2   4   7   67.93    4.23
   2  -4  -7   72.22    3.52
   2  -4  -7   72.02    3.59
   2  -4  -7   75.81    4.48
  -3   4   7    1.66    1.45
   3  -4  -7    1.82    1.06
   3  -4  -7    1.77    1.37
   3  -4  -7    2.78    0.90
  -4   4   7    3.86    1.65
   4  -4  -7    2.62    1.53
  -5   4   7    1.01    1.80
   5  -4  -7    0.46    1.40
  -6   4   7    1.07    2.02
  -6   4   7   -1.24    1.59
  -7   4   7   -0.04    2.86
  -5  -5  -7    5.70    3.72
  -5  -5  -7    1.58    3.29
  -5  -5  -7    6.52    4.18
   4   5   7    8.65    3.11
  -4  -5  -7    9.53    3.52
  -4  -5  -7    3.12    2.40
  -4  -5  -7    6.59    3.16
   3   5   7   -0.56    1.01
   3   5   7   -1.17    1.47
  -3  -5  -7    0.32    1.62
   2   5   7    0.69    1.25
   2   5   7    0.71    0.89
  -2  -5  -7   -0.12    1.28
  -2  -5  -7    0.05    1.18
   1   5   7   10.74    2.54
  -1  -5  -7    9.71    2.26
  -1  -5  -7    8.50    2.06
   0   5   7    0.44    0.95
   0  -5  -7    0.24    0.45
   0  -5  -7    0.58    1.05
   0  -5  -7    0.13    1.03
   0  -5  -7   -1.09    1.19
  -1   5   7   11.66    2.15
   1  -5  -7   13.80    2.59
   1  -5  -7   10.44    1.73
   1  -5  -7   12.99    2.22
   1  -5  -7   11.40    2.33
  -2   5   7    9.84    2.11
  -2   5   7   10.48    2.25
  -2   5   7    8.47    1.61
   2  -5  -7    9.51    1.56
   2  -5  -7   10.48    1.84
   2  -5  -7    8.60    2.23
  -3   5   7    0.22    1.07
  -3   5   7   -0.46    1.28
   3  -5  -7    0.92    0.79
   3  -5  -7   -1.28    0.82
   3  -5  -7    0.61    1.19
  -4   5   7    3.48    1.88
   4  -5  -7    2.23    1.48
   5  -5  -7   10.41    1.55
   5  -5  -7   13.53    2.59
  -6   5   7   19.27    4.29
  -7   5   7    3.66    3.44
   4   6   7   -3.53    2.65
  -4  -6  -7    4.21    3.12
  -4  -6  -7   -4.21    2.07
  -4  -6  -7    5.14    3.99
   3   6   7   -3.17    1.30
   3   6   7    2.88    2.26
  -3  -6  -7    3.91    2.35
  -3  -6  -7   -3.99    1.75
   2   6   7    4.59    2.08
   2   6   7    3.08    1.48
  -2  -6  -7    8.13    2.43
   1   6   7    0.82    1.19
   1   6   7    1.66    1.68
  -1  -6  -7    1.79    1.43
  -1  -6  -7    1.10    1.64
   0   6   7   37.46    3.71
   0  -6  -7   32.45    2.90
   0  -6  -7   32.98    3.47
  -1   6   7    2.50    1.47
   1  -6  -7    0.55    1.51
   1  -6  -7    1.19    0.89
  -2   6   7   24.98    2.66
  -2   6   7   25.95    3.69
  -2   6   7   19.04    2.96
   2  -6  -7   24.56    2.69
   2  -6  -7   21.55    1.71
   2  -6  -7   21.52    1.83
   2  -6  -7   23.67    1.74
  -3   6   7   15.85    3.04
  -3   6   7    9.79    1.60
  -3   6   7   13.13    2.67
   3  -6  -7   10.13    1.75
   3  -6  -7    9.21    1.68
  -4   6   7    1.58    1.73
  -4   6   7    3.58    1.77
   4  -6  -7    3.10    1.46
  -5   6   7    5.23    2.44
  -6   6   7    5.94    3.19
  -7   6   7   -3.32    2.92
   4   7   7    1.85    3.44
  -4  -7  -7   -7.19    3.36
  -4  -7  -7   -4.85    2.80
   3   7   7    1.16    2.65
   3   7   7    1.75    2.02
  -3  -7  -7   -1.50    2.35
  -3  -7  -7   -0.83    2.04
   2   7   7   -0.85    1.45
   2   7   7    2.49    2.08
  -2  -7  -7    2.99    1.99
  -2  -7  -7   -0.54    1.86
   1   7   7    2.01    1.35
   1   7   7    2.04    1.78
  -1  -7  -7    1.35    1.54
   0   7   7   -1.22    1.20
   0   7   7    1.48    1.62
   0  -7  -7    4.15    1.86
  -1   7   7    1.13    1.48
   1  -7  -7   -0.20    1.22
   1  -7  -7   -0.76    0.79
  -2   7   7    0.32    1.24
   2  -7  -7   -0.32    1.34
   2  -7  -7   -0.29    0.55
  -3   7   7    0.21    1.97
  -3   7   7   -1.86    1.36
  -3   7   7   -0.54    1.33
   3  -7  -7    1.20    1.17
  -4   7   7   15.27    3.06
  -5   7   7    1.61    2.01
  -5   7   7    0.05    1.67
  -6   7   7   10.71    3.30
  -6   7   7   13.14    3.89
   3   8   7   -4.87    3.14
  -3  -8  -7   -1.75    3.31
  -3  -8  -7    1.29    3.49
  -3  -8  -7    2.08    3.13
   2   8   7    0.41    2.67
   2   8   7   -0.24    2.00
  -2  -8  -7   -3.68    2.29
  -2  -8  -7    3.50    2.72
   1   8   7   -1.01    1.38
   1   8   7    0.46    1.98
  -1  -8  -7   -2.78    1.59
  -1  -8  -7   -1.89    1.59
   0   8   7   -1.96    2.27
   0   8   7    4.49    1.77
   0  -8  -7    0.73    1.96
   0  -8  -7    4.71    1.64
  -1   8   7   -0.28    1.77
   1  -8  -7    1.06    1.70
   1  -8  -7    1.89    1.07
  -2   8   7   -1.67    1.43
   2  -8  -7    0.19    1.31
  -3   8   7    2.60    1.92
  -3   8   7   -0.65    1.27
   3  -8  -7   -2.17    1.44
  -4   8   7    9.53    2.48
  -4   8   7   11.93    3.12
  -5   8   7    8.92    2.69
  -5   8   7    6.80    3.22
  -6   8   7   -0.92    2.59
  -6   8   7    4.36    4.75
   2   9   7   -0.89    2.95
   2   9   7    0.86    3.44
  -2  -9  -7   -0.84    2.80
  -2  -9  -7    0.01    3.07
  -2  -9  -7    2.57    3.49
   1   9   7    1.15    2.27
   1   9   7    3.96    2.73
  -1  -9  -7    6.85    2.67
  -1  -9  -7    5.08    2.88
   0   9   7    1.12    2.40
   0   9   7    1.22    2.02
   0  -9  -7   -2.01    2.07
   0  -9  -7   -1.84    1.92
  -1   9   7    4.71    2.19
  -1   9   7    9.48    2.98
   1  -9  -7    5.11    2.60
   1  -9  -7    3.82    1.35
  -2   9   7    5.05    2.45
   2  -9  -7    6.57    2.51
  -3   9   7   -3.55    1.63
  -4   9   7    1.49    2.66
  -4   9   7   -2.55    1.85
  -5   9   7   -2.69    2.27
  -6   9   7   -1.40    3.24
   1  10   7   -3.33    3.14
  -1 -10  -7    2.43    3.56
   0  10   7   -0.38    2.37
   0 -10  -7   -1.27    3.33
  -1  10   7    0.34    2.62
  -1  10   7    4.09    2.46
   1 -10  -7    3.99    3.22
  -2  10   7   -3.39    2.40
   2 -10  -7    1.23    2.51
  -3  10   7    0.70    2.68
  -4  10   7   -6.68    2.91
  -5  10   7   -1.14    3.00
   0  11   7    0.29    3.44
  -1  11   7   -5.54    2.62
  -2  11   7   -2.49    2.76
  -2  11   7   -0.77    3.35
  -3  11   7    0.25    4.37
  -3  11  -8   -0.48    3.41
  -2  11  -8    8.09    3.81
  -1  11  -8   10.10    5.35
  -5  10  -8   11.46    4.78
  -4  10  -8   -0.56    2.99
  -3  10  -8   24.91    4.78
  -3  10  -8   23.86    4.48
  -2  10  -8   10.39    3.43
  -2  10  -8   13.43    3.63
  -1  10  -8    1.71    2.68
  -1  10  -8   -3.42    2.47
   0  10  -8   -0.14    3.84
   0  10  -8    1.29    2.41
   1  10  -8   -1.37    3.12
   1  10  -8    0.03    2.72
  -6   9  -8   -4.59    2.91
  -5   9  -8    2.23    2.41
  -5   9  -8    3.30    2.71
  -5   9  -8    2.74    4.14
  -4   9  -8    0.82    2.64
  -4   9  -8   -3.77    2.70
  -4   9  -8    9.82    2.92
  -3   9  -8    0.84    1.83
  -3   9  -8   -1.95    1.61
  -2   9  -8   20.55    4.38
  -1   9  -8    1.96    1.94
  -1   9  -8    7.15    2.59
   0   9  -8    2.25    2.10
   0   9  -8    5.11    2.62
   1   9  -8    0.92    2.48
   1   9  -8   -0.53    2.19
   2   9  -8   -3.18    2.72
   2   9  -8    0.62    2.66
   2   9  -8    2.29    2.59
  -4  -9   8   -3.48    1.60
  -6   8  -8    0.95    2.57
  -6   8  -8    3.07    2.99
  -6   8  -8   -0.88    2.95
  -5   8  -8   -0.89    2.43
  -5   8  -8   -1.84    1.49
  -5   8  -8   -0.39    1.68
  -5   8  -8    2.51    1.74
  -4   8  -8    1.70    1.63
  -4   8  -8    0.58    1.90
  -4   8  -8   -0.65    2.01
  -4   8  -8   -0.67    1.21
  -3   8  -8    0.68    1.63
  -2   8  -8    2.09    1.81
  -2   8  -8    0.96    1.64
  -1   8  -8   -2.87    1.22
  -1   8  -8   -1.34    1.32
  -1   8  -8   -0.47    1.20
   0   8  -8   -0.70    1.09
   1   8  -8    1.06    1.76
   1   8  -8   -0.14    1.70
   2   8  -8    1.93    2.65
   2   8  -8    0.07    2.08
   2   8  -8    0.92    2.20
  -3  -8   8    1.82    3.05
   3   8  -8   -2.95    2.24
   3   8  -8   -1.71    2.72
   3   8  -8    0.92    4.61
  -6   7  -8   -2.12    2.29
  -6   7  -8   -0.81    2.35
  -5   7  -8    5.47    2.22
  -5   7  -8   -0.76    1.48
  -5   7  -8    3.44    1.61
  -5   7  -8    2.93    1.87
  -5   7  -8    3.61    1.97
  -4   7  -8   14.24    2.37
  -4   7  -8   11.61    2.59
  -4   7  -8   10.87    1.45
  -4   7  -8   11.42    2.58
  -3   7  -8    3.84    1.19
  -3   7  -8    0.76    0.84
  -3   7  -8    2.60    1.58
  -3   7  -8    2.76    0.90
  -3   7  -8    3.83    1.62
  -2   7  -8   -0.20    1.22
  -2   7  -8    0.80    0.74
  -2   7  -8    2.81    1.15
  -1   7  -8    1.61    1.58
  -1   7  -8    5.08    1.31
  -1   7  -8    1.78    1.41
   0   7  -8   12.88    3.18
   0   7  -8   16.20    3.21
   1   7  -8    2.56    1.55
   1   7  -8    3.59    2.34
  -2  -7   8   -2.48    1.56
   2   7  -8   -0.80    1.49
   2   7  -8   -0.58    1.45
   2   7  -8   -1.09    1.51
  -3  -7   8   -0.29    2.02
   3   7  -8   -2.44    1.88
   3   7  -8    0.66    2.06
   3   7  -8   -0.31    2.00
  -4  -7   8    0.02    3.27
   4   7  -8    0.81    2.95
   4   7  -8    0.06    2.81
   4   7  -8    2.97    2.93
  -6   6  -8    2.87    2.29
  -6   6  -8    5.07    2.50
  -5   6  -8    0.50    1.16
  -5   6  -8    2.64    1.93
  -5   6  -8    2.83    1.55
  -4   6  -8    1.19    1.19
  -4   6  -8    5.38    1.48
  -4   6  -8    0.08    1.08
  -4   6  -8    2.39    1.29
  -4   6  -8    1.89    1.39
  -4   6  -8    1.18    1.02
  -4   6  -8    5.11    1.98
  -3   6  -8   -0.42    1.08
  -3   6  -8    0.86    0.92
  -3   6  -8   -0.28    0.80
  -3   6  -8    7.14    1.99
  -3   6  -8   -0.65    1.02
  -2   6  -8   30.02    2.31
  -2   6  -8   36.74    3.52
  -2   6  -8   34.98    3.27
  -2   6  -8   28.81    1.73
  -1   6  -8   55.27    3.44
  -1   6  -8   67.04    4.55
  -1   6  -8   64.47    4.45
   0   6  -8   44.90    3.91
   0   6  -8   41.38    3.41
   0   6  -8   46.89    3.90
   1   6  -8    9.16    2.44
   1   6  -8    7.52    1.90
  -2  -6   8    1.51    1.61
   2   6  -8    3.25    1.70
   2   6  -8    2.70    2.08
   2   6  -8    0.92    1.59
  -3  -6   8    1.08    1.38
  -3  -6   8    4.72    2.36
   3   6  -8    3.91    2.17
   3   6  -8    2.32    1.61
   3   6  -8    1.05    2.29
  -4  -6   8   -1.96    2.05
  -4  -6   8    0.10    2.18
   4   6  -8    1.68    2.24
   4   6  -8    3.98    2.73
   4   6  -8   10.45    3.71
   5   6  -8   -3.62    4.10
  -7   5  -8   -1.83    3.38
  -6   5  -8    2.99    2.34
  -5   5  -8   -0.45    1.27
  -5   5  -8    2.58    1.83
  -4   5  -8   12.10    2.36
  -4   5  -8   16.56    2.58
  -4   5  -8   12.15    2.79
  -4   5  -8   15.43    2.09
  -4   5  -8   15.70    2.10
  -4   5  -8   13.19    3.36
  -3   5  -8   21.46    2.18
  -3   5  -8   19.74    3.06
  -3   5  -8   21.94    2.20
  -3   5  -8   23.91    2.43
  -3   5  -8   24.27    2.59
  -2   5  -8  110.38    4.18
  -2   5  -8  111.07    6.19
  -2   5  -8  110.70    5.32
  -1   5  -8  115.21    5.35
  -1   5  -8  123.02    5.72
  -1   5  -8  109.37    2.57
  -1   5  -8  108.55    4.78
  -1   5  -8  109.10    2.56
   0   5  -8    9.68    1.99
   0   5  -8    9.56    2.24
  -1  -5   8   36.97    2.43
   1   5  -8   37.83    3.42
   1   5  -8   38.77    3.68
   1   5  -8   38.09    3.68
  -2  -5   8    3.37    1.00
  -2  -5   8    1.84    1.55
   2   5  -8    2.42    1.39
   2   5  -8   -0.13    0.98
   2   5  -8    2.43    1.48
  -3  -5   8    1.01    1.54
  -3  -5   8    3.49    1.66
   3   5  -8   -0.56    1.58
   3   5  -8   -1.19    1.32
  -4  -5   8    2.10    1.88
  -4  -5   8    1.73    1.78
   4   5  -8    0.52    1.83
   4   5  -8   -3.14    2.87
   4   5  -8    1.76    1.75
  -5  -5   8   -1.84    1.88
  -5  -5   8   -3.88    2.67
   5   5  -8   -1.62    2.68
  -6   4  -8    4.73    2.78
  -6   4  -8    6.58    2.40
  -5   4  -8    7.14    2.48
  -5   4  -8    5.91    1.34
  -5   4  -8    7.66    2.18
  -4   4  -8   16.34    2.13
  -4   4  -8   16.12    1.87
  -4   4  -8    9.88    1.97
  -4   4  -8   16.25    2.71
  -4   4  -8   10.72    2.38
  -4   4  -8   15.53    1.61
  -3   4  -8    9.14    1.95
  -3   4  -8   10.97    1.85
  -3   4  -8   14.63    2.07
  -3   4  -8   13.75    1.96
  -2   4  -8   19.93    1.89
  -2   4  -8   17.94    2.48
  -2   4  -8   15.94    2.16
  -2   4  -8   17.19    2.37
  -1   4  -8   12.28    1.77
  -1   4  -8   14.13    2.27
  -1   4  -8   10.54    1.66
  -1   4  -8   10.93    1.89
  -1   4  -8   14.43    2.03
   0  -4   8   29.09    2.56
   0   4  -8   25.97    3.65
   0   4  -8   25.82    2.33
   0   4  -8   27.69    2.75
   0   4  -8   27.77    2.50
   0   4  -8   25.73    1.26
  -1  -4   8    6.95    1.83
   1   4  -8    6.39    1.90
   1   4  -8    4.12    1.40
   1   4  -8    3.97    1.50
  -2  -4   8   42.72    4.07
  -2  -4   8   48.81    3.01
   2   4  -8   50.14    4.10
   2   4  -8   53.72    4.14
   2   4  -8   50.47    4.07
   2   4  -8   43.46    2.77
  -3  -4   8    3.49    1.69
  -3  -4   8    1.58    1.42
   3   4  -8    1.29    1.67
   3   4  -8   -0.15    1.00
   3   4  -8    2.74    1.80
  -4  -4   8    0.54    1.29
  -4  -4   8    3.07    1.73
   4   4  -8    3.35    2.28
   4   4  -8    3.11    1.74
   4   4  -8    3.09    2.23
  -5  -4   8    0.78    1.77
  -5  -4   8    1.24    2.12
   5   4  -8    3.40    2.58
  -6  -4   8   -8.81    6.18
  -7   3  -8   -8.95    3.36
  -6   3  -8   -2.01    2.04
  -6   3  -8    2.06    2.04
  -5   3  -8    0.05    1.09
  -5   3  -8    2.32    1.83
  -4   3  -8    1.76    1.25
  -4   3  -8    2.68    1.21
  -4   3  -8    0.98    1.07
  -4   3  -8   -0.43    0.89
  -4   3  -8    1.37    0.55
  -3   3  -8    8.37    1.59
  -3   3  -8    8.27    1.84
  -3   3  -8    6.70    1.64
  -3   3  -8   11.70    1.67
  -2   3  -8    7.37    1.31
  -2   3  -8    6.91    1.42
  -2   3  -8    5.78    1.16
  -2   3  -8    6.12    1.29
  -2   3  -8    6.82    1.47
  -1   3  -8   11.37    1.52
  -1   3  -8   12.06    2.04
  -1   3  -8   12.87    1.86
   0  -3   8    9.76    1.54
   0   3  -8   11.09    1.98
   0   3  -8    9.11    1.75
   0   3  -8    9.98    1.81
   0   3  -8    8.19    1.33
   0   3  -8   11.08    1.91
  -1  -3   8    1.43    0.72
  -1  -3   8    3.36    1.42
  -1  -3   8    3.05    1.05
   1   3  -8    3.08    1.43
   1   3  -8    3.31    1.07
   1   3  -8    2.59    0.83
  -2  -3   8   -0.40    0.96
   2   3  -8    2.09    0.95
   2   3  -8    1.20    0.98
   2   3  -8    1.77    1.04
  -3  -3   8    2.21    1.19
  -3  -3   8    1.29    1.16
   3   3  -8    2.39    1.40
   3   3  -8    1.05    1.02
   3   3  -8    2.05    1.24
  -4  -3   8   -1.16    1.16
   4   3  -8    4.08    2.00
   4   3  -8   -0.16    1.34
  -5  -3   8   -0.54    1.58
  -5  -3   8    1.60    1.93
   5   3  -8    0.89    1.74
   5   3  -8    0.94    2.22
  -6  -3   8   -0.44    1.94
  -6  -3   8   -1.37    2.88
   6   3  -8   -7.65    3.21
  -6   2  -8    4.17    2.22
  -6   2  -8    5.09    2.58
  -5   2  -8    7.45    1.38
  -5   2  -8   10.20    2.78
  -5   2  -8   12.25    3.09
  -4   2  -8    6.19    1.12
  -4   2  -8   10.86    1.90
  -4   2  -8    9.54    2.36
  -4   2  -8    6.22    1.93
  -3   2  -8    3.55    0.80
  -3   2  -8    2.55    1.20
  -3   2  -8    8.20    1.78
  -3   2  -8    2.80    1.26
  -3   2  -8    4.04    0.91
  -3   2  -8    4.69    1.30
  -2   2  -8   10.72    1.13
  -2   2  -8    9.64    1.57
  -2   2  -8   11.74    1.73
  -2   2  -8    8.98    1.92
  -1   2  -8   57.15    3.16
  -1   2  -8   44.41    2.04
  -1   2  -8   48.15    2.46
  -1   2  -8   49.87    3.09
   0  -2   8   15.22    1.66
   0  -2   8   14.48    1.93
   0   2  -8   15.54    2.21
   0   2  -8   16.42    1.68
   0   2  -8   14.38    1.18
   0   2  -8   16.24    1.49
  -1  -2   8    3.75    1.04
  -1  -2   8    1.54    0.51
  -1  -2   8    1.35    0.77
   1   2  -8    3.90    1.04
   1   2  -8    1.93    0.94
   1   2  -8    2.97    1.11
   1   2  -8    2.45    0.75
  -2  -2   8   12.75    2.50
  -2  -2   8   12.51    1.94
  -2  -2   8   11.60    2.35
   2   2  -8   11.74    1.91
   2   2  -8   19.35    2.77
   2   2  -8   10.96    2.17
   2   2  -8   12.27    2.10
  -3  -2   8    6.91    2.00
  -3  -2   8   13.56    2.53
   3   2  -8   11.29    2.52
   3   2  -8   12.43    2.43
  -4  -2   8    1.20    1.49
  -4  -2   8   -0.20    1.94
   4   2  -8    0.42    1.20
   4   2  -8    2.70    1.52
  -5  -2   8    8.29    3.21
   5   2  -8    5.63    2.12
   5   2  -8    9.42    2.45
  -6  -2   8   -1.16    1.98
  -6  -2   8   -1.93    2.41
   6   2  -8   -2.05    2.73
   6   2  -8    2.21    2.73
  -6   1  -8   -0.92    1.84
  -6   1  -8    0.02    2.01
  -6   1  -8    3.91    2.92
  -5   1  -8    0.01    1.39
  -5   1  -8   -2.56    1.22
  -4   1  -8    1.59    1.39
  -4   1  -8    5.27    1.87
  -4   1  -8    2.72    1.53
   3  -1   8    0.58    1.35
  -3   1  -8    0.24    1.03
  -3   1  -8    1.49    0.46
  -3   1  -8    1.25    1.20
  -3   1  -8    1.12    0.29
  -3   1  -8    2.06    1.22
  -3   1  -8    0.66    0.32
  -2   1  -8   10.11    1.46
  -2   1  -8   11.38    1.86
  -2   1  -8   12.95    1.42
  -2   1  -8   10.43    0.73
  -2   1  -8   10.72    2.17
   1  -1   8  453.06   10.62
  -1   1  -8  442.68   10.65
  -1   1  -8  448.13    9.10
  -1   1  -8  432.14    8.43
  -1   1  -8  437.45    8.48
  -1   1  -8  436.66   11.10
   0  -1   8  462.59   11.40
   0  -1   8  466.71    8.55
   0  -1   8  477.41   10.47
   0   1  -8  468.84   10.99
   0   1  -8  426.94    9.89
   0   1  -8  480.51    8.59
   0   1  -8  484.96   10.58
   0   1  -8  470.70   11.58
  -1  -1   8   35.44    2.04
  -1  -1   8   35.20    2.00
  -1  -1   8   40.41    2.61
  -1  -1   8   37.66    2.57
   1   1  -8   35.27    2.39
   1   1  -8   32.62    2.69
   1   1  -8   36.34    2.80
   1   1  -8   37.54    2.59
   1   1  -8   36.66    2.12
  -2  -1   8   12.68    2.14
  -2  -1   8   13.77    2.19
  -2  -1   8   16.90    2.64
  -2  -1   8   13.34    2.03
  -2  -1   8   13.69    2.16
   2   1  -8   11.40    1.83
   2   1  -8   14.32    2.51
   2   1  -8   11.54    2.06
   2   1  -8   12.18    2.13
  -3  -1   8   71.96    5.11
  -3  -1   8   79.06    4.81
   3   1  -8   93.48    5.28
  -4  -1   8    8.80    2.44
  -4  -1   8   14.11    3.11
   4   1  -8   10.51    2.23
   4   1  -8    7.44    2.32
  -5  -1   8    5.23    2.44
  -5  -1   8    6.54    3.04
   5   1  -8    6.57    2.59
   5   1  -8    7.46    2.01
   6   1  -8    5.41    2.97
   6   1  -8    5.24    2.51
  -6   0  -8   -3.07    2.52
  -6   0  -8    0.19    2.24
  -6   0  -8    3.48    2.21
  -5   0  -8    0.88    1.59
  -5   0  -8    1.25    1.76
  -5   0  -8    0.35    1.72
  -4   0  -8   -0.41    1.39
  -4   0  -8   -1.81    1.09
  -4   0  -8    2.83    1.48
   3   0   8  217.26    8.85
  -3   0  -8  222.53    9.06
  -3   0  -8  211.83    7.44
   2   0   8  261.59    6.85
  -2   0  -8  252.63    7.09
  -2   0  -8  286.99    8.68
  -2   0  -8  268.53    6.95
  -2   0  -8  257.61    9.02
   1   0   8   47.37    2.67
   1   0   8   47.76    3.00
  -1   0  -8   45.69    2.74
  -1   0  -8   46.42    1.50
  -1   0  -8   45.92    1.66
  -1   0  -8   45.37    2.98
   0   0   8   17.11    1.87
   0   0   8   19.47    1.47
   0   0  -8   18.02    1.86
   0   0  -8   20.64    1.49
   0   0  -8   21.37    2.02
   0   0  -8   19.42    1.90
  -1   0   8    3.49    1.01
  -1   0   8    2.61    0.67
  -1   0   8    2.86    1.06
  -1   0   8    1.93    0.91
   1   0  -8    1.93    0.83
   1   0  -8    3.99    1.26
   1   0  -8    4.45    1.16
   1   0  -8    2.40    0.96
  -2   0   8   24.88    2.06
  -2   0   8   26.24    2.46
  -2   0   8   23.43    2.29
   2   0  -8   21.92    2.34
   2   0  -8   28.56    2.93
   2   0  -8   28.00    2.50
   2   0  -8   28.20    2.47
  -3   0   8   13.53    2.55
  -3   0   8    7.69    1.93
  -3   0   8   10.15    2.31
  -3   0   8   10.01    2.01
   3   0  -8   10.42    2.22
   3   0  -8    7.64    1.67
  -4   0   8    0.68    1.01
  -4   0   8   -0.29    1.18
   4   0  -8    0.28    0.85
   4   0  -8   -0.33    1.19
  -5   0   8    2.17    1.68
   5   0  -8    0.79    1.32
   5   0  -8    0.92    1.95
  -6   0   8    1.66    2.15
  -6   0   8    6.43    2.82
   6   0  -8    1.16    2.13
   6   0  -8    0.07    2.06
  -6  -1  -8    2.49    3.01
  -6  -1  -8    0.12    2.35
  -6  -1  -8   -0.18    3.31
  -5  -1  -8    9.60    2.97
  -5  -1  -8    8.85    2.36
  -5  -1  -8    8.32    2.84
  -4  -1  -8   12.94    2.47
  -4  -1  -8   18.00    3.48
  -4  -1  -8   21.41    3.87
   3   1   8    1.75    0.77
  -3  -1  -8    3.76    1.37
  -3  -1  -8    2.58    1.24
  -3  -1  -8    4.84    1.82
   2   1   8    1.64    0.79
   2   1   8   -0.35    1.05
  -2  -1  -8    1.12    1.01
  -2  -1  -8    2.90    1.42
  -2  -1  -8    1.20    0.72
  -2  -1  -8    1.69    0.66
   1   1   8   20.60    2.17
   1   1   8   21.00    0.73
   1   1   8   20.58    1.53
   1   1   8   20.88    1.89
  -1  -1  -8   22.12    1.96
  -1  -1  -8   20.77    1.62
  -1  -1  -8   22.64    2.30
  -1  -1  -8   26.53    2.51
   0   1   8    6.24    0.63
   0   1   8    6.88    1.04
   0   1   8    5.84    1.33
   0   1   8    6.02    1.34
   0  -1  -8    8.05    1.11
   0  -1  -8    7.30    1.55
   0  -1  -8    5.27    1.29
   0  -1  -8    8.12    1.63
  -1   1   8  139.23    4.87
  -1   1   8  140.82    5.42
  -1   1   8  154.87    5.84
   1  -1  -8  140.09    5.54
   1  -1  -8  144.82    5.08
   1  -1  -8  138.76    5.51
   1  -1  -8  147.89    5.40
  -2   1   8   44.42    3.55
  -2   1   8   46.70    3.35
  -2   1   8   42.68    2.96
   2  -1  -8   46.96    3.21
   2  -1  -8   47.28    3.70
   2  -1  -8   51.65    3.43
   2  -1  -8   43.91    3.13
   2  -1  -8   49.30    3.01
  -3   1   8    1.48    1.29
  -3   1   8    1.48    1.06
  -3   1   8    0.95    1.05
  -3   1   8    0.91    1.08
   3  -1  -8    1.65    1.05
   3  -1  -8    1.29    0.98
  -4   1   8    6.30    1.89
  -4   1   8    7.31    2.06
   4  -1  -8    7.59    2.02
   4  -1  -8   11.53    2.19
   4  -1  -8    9.66    2.45
  -5   1   8    4.26    1.96
  -5   1   8    2.19    1.62
   5  -1  -8   -2.11    1.97
   5  -1  -8    3.26    1.68
   5  -1  -8    3.75    2.03
  -6   1   8    1.83    1.90
  -6   1   8    0.53    2.17
   6  -1  -8    0.69    2.11
   6  -1  -8    1.56    2.00
  -7   1   8    1.37    3.14
  -7   1   8   -2.27    2.66
  -6  -2  -8    2.33    2.62
  -6  -2  -8    0.64    3.25
  -6  -2  -8    1.01    3.25
  -5  -2  -8   -1.95    1.82
  -5  -2  -8   -1.27    1.67
  -5  -2  -8    0.46    2.13
  -4  -2  -8    6.07    2.37
  -4  -2  -8    3.51    2.23
   3   2   8    7.69    1.95
   3   2   8    6.87    1.50
  -3  -2  -8    6.15    2.03
  -3  -2  -8    8.65    1.96
   2   2   8    8.21    1.78
   2   2   8    5.34    1.25
  -2  -2  -8    4.74    1.29
  -2  -2  -8    6.81    1.98
  -2  -2  -8    6.59    1.69
  -2  -2  -8    6.15    1.30
   1   2   8    0.33    0.40
   1   2   8    0.04    0.51
   1   2   8   -0.68    0.76
   1   2   8    4.06    1.26
  -1  -2  -8    0.03    0.53
  -1  -2  -8   -0.92    0.60
  -1  -2  -8   -0.55    0.81
  -1  -2  -8   -0.67    0.61
   0   2   8   13.33    1.26
   0   2   8   12.62    1.96
   0   2   8   12.59    1.23
   0   2   8   12.73    1.91
   0  -2  -8   17.58    2.35
   0  -2  -8   14.61    2.17
   0  -2  -8   13.81    2.12
  -1   2   8    9.04    1.78
  -1   2   8    8.46    1.30
  -1   2   8    8.69    1.40
  -1   2   8    9.40    1.71
  -1   2   8    8.44    1.55
   1  -2  -8    8.48    1.63
   1  -2  -8   11.43    1.83
   1  -2  -8    6.44    1.57
  -2   2   8    3.57    1.38
  -2   2   8    3.61    1.05
  -2   2   8    6.09    1.59
   2  -2  -8    3.66    1.25
   2  -2  -8    5.34    1.52
   2  -2  -8    5.58    1.57
   2  -2  -8    2.33    1.00
   2  -2  -8    6.50    1.27
  -3   2   8    6.15    1.76
  -3   2   8    3.38    1.41
   3  -2  -8    3.67    1.19
   3  -2  -8    5.21    1.56
   3  -2  -8    4.93    1.62
   3  -2  -8    6.15    1.76
  -4   2   8    2.70    1.51
  -4   2   8    0.79    1.11
   4  -2  -8   -0.15    0.79
   4  -2  -8    0.13    1.13
   4  -2  -8   -0.48    1.02
  -5   2   8   -2.29    1.47
  -5   2   8    1.63    1.49
   5  -2  -8    0.72    1.56
   5  -2  -8   -0.41    1.39
   5  -2  -8   -0.47    1.17
   5  -2  -8    1.11    0.95
  -6   2   8    0.47    2.02
  -6   2   8   -3.33    1.66
   6  -2  -8   -3.86    1.57
   6  -2  -8   -3.66    1.38
  -7   2   8   -3.34    3.01
  -6  -3  -8   -9.27    5.13
  -5  -3  -8    2.13    2.33
  -5  -3  -8    3.23    3.03
  -5  -3  -8    1.50    2.68
   4   3   8    1.35    1.69
  -4  -3  -8    5.31    2.50
  -4  -3  -8    7.33    2.50
  -4  -3  -8    1.77    1.83
   3   3   8    0.90    1.31
   3   3   8    1.48    1.45
  -3  -3  -8   -1.71    1.24
  -3  -3  -8    0.28    1.49
   2   3   8    1.63    1.08
   2   3   8    0.67    0.53
  -2  -3  -8   -0.26    1.01
  -2  -3  -8    0.63    1.35
  -2  -3  -8    1.32    1.43
   1   3   8    4.31    1.58
   1   3   8    3.07    1.10
   1   3   8    3.17    0.78
  -1  -3  -8    3.26    1.03
  -1  -3  -8    2.82    1.17
  -1  -3  -8    2.54    1.15
  -1  -3  -8    2.55    1.26
   0   3   8   12.11    2.03
   0   3   8   13.66    2.11
   0   3   8   10.68    1.67
   0   3   8    8.91    1.37
   0  -3  -8   14.33    2.28
   0  -3  -8   14.21    2.22
   0  -3  -8   12.27    1.76
   0  -3  -8    8.81    1.85
   0  -3  -8   12.39    1.91
  -1   3   8   33.40    2.82
  -1   3   8   27.69    2.27
  -1   3   8   31.56    2.35
  -1   3   8   25.34    2.28
  -1   3   8   30.87    2.76
   1  -3  -8   30.09    2.48
   1  -3  -8   30.91    2.73
   1  -3  -8   35.61    2.94
  -2   3   8   44.08    3.42
  -2   3   8   44.31    3.57
  -2   3   8   42.59    3.10
   2  -3  -8   49.08    3.04
   2  -3  -8   45.22    3.49
   2  -3  -8   47.56    3.54
   2  -3  -8   48.10    2.90
  -3   3   8    2.31    1.04
   3  -3  -8    0.23    1.11
   3  -3  -8    1.47    0.92
   3  -3  -8    2.57    1.14
  -4   3   8    0.56    1.17
   4  -3  -8    3.03    0.86
   4  -3  -8    3.80    1.57
  -5   3   8    0.79    1.48
  -5   3   8    0.99    1.48
   5  -3  -8   -1.29    1.28
  -6   3   8    1.28    2.40
  -6   3   8    7.32    2.56
   6  -3  -8    3.74    2.02
  -7   3   8   -2.50    2.43
  -7   3   8    3.42    3.44
  -5  -4  -8    1.70    3.32
  -5  -4  -8    6.73    3.33
  -5  -4  -8    2.55    2.98
   4   4   8    0.93    1.88
   4   4   8    0.56    1.39
  -4  -4  -8    2.72    2.35
  -4  -4  -8   -0.88    1.96
  -4  -4  -8    3.62    2.39
   3   4   8    1.11    0.78
   3   4   8    0.49    1.70
  -3  -4  -8    5.15    2.24
  -3  -4  -8    1.10    1.67
   2   4   8   50.22    2.63
   2   4   8   51.29    4.24
  -2  -4  -8   56.12    4.49
  -2  -4  -8   47.17    4.34
   1   4   8   52.97    2.80
   1   4   8   53.24    3.71
  -1  -4  -8   51.73    4.04
  -1  -4  -8   49.07    3.57
  -1  -4  -8   53.61    4.10
   0   4   8   57.44    3.58
   0  -4  -8   47.52    3.75
   0  -4  -8   53.89    3.81
   0  -4  -8   45.44    3.37
   0  -4  -8   48.49    3.52
  -1   4   8   21.31    2.29
  -1   4   8   20.02    2.24
  -1   4   8   18.93    2.13
   1  -4  -8   22.85    2.41
   1  -4  -8   21.07    3.03
   1  -4  -8   21.72    2.42
  -2   4   8   19.37    1.95
  -2   4   8   19.22    2.87
  -2   4   8   16.43    2.42
   2  -4  -8   19.51    2.06
   2  -4  -8   24.02    2.73
   2  -4  -8   20.59    2.04
  -3   4   8    4.90    1.82
   3  -4  -8   10.25    1.60
   3  -4  -8   10.19    2.30
   3  -4  -8    7.88    1.71
  -4   4   8    3.86    1.47
   4  -4  -8    3.60    0.90
   4  -4  -8    4.29    1.49
   5  -4  -8    7.51    2.13
  -6   4   8    1.91    2.43
   6  -4  -8   -2.08    1.87
   6  -4  -8    0.14    0.71
  -7   4   8    5.30    3.52
  -5  -5  -8   -2.61    3.49
  -5  -5  -8   -3.36    2.49
   4   5   8   12.76    3.32
  -4  -5  -8   13.60    3.73
  -4  -5  -8   12.49    3.29
  -4  -5  -8    6.62    3.04
   3   5   8    5.23    1.33
   3   5   8    8.17    2.67
  -3  -5  -8    7.03    2.38
  -3  -5  -8    6.72    2.81
   2   5   8    2.84    1.54
   2   5   8    1.90    1.04
  -2  -5  -8   -0.16    1.46
  -2  -5  -8    4.95    1.84
   1   5   8   26.22    3.71
   1   5   8   21.76    2.14
  -1  -5  -8   21.25    3.28
  -1  -5  -8   17.55    3.23
   0   5   8    1.83    1.26
   0  -5  -8    0.74    0.92
   0  -5  -8    0.93    0.99
  -1   5   8   52.15    4.52
   1  -5  -8   62.03    4.03
   1  -5  -8   54.56    3.43
   1  -5  -8   50.68    4.15
  -2   5   8   45.18    3.74
  -2   5   8   32.12    2.71
  -2   5   8   41.99    3.74
   2  -5  -8   40.34    2.79
   2  -5  -8   41.63    3.73
   2  -5  -8   37.38    2.96
  -3   5   8    2.07    1.49
  -3   5   8    3.94    1.52
   3  -5  -8    2.87    1.30
   3  -5  -8    1.77    0.96
   3  -5  -8    1.66    1.40
  -4   5   8   -0.32    1.36
   4  -5  -8    0.01    1.37
   4  -5  -8    0.99    0.71
   4  -5  -8   -2.43    1.53
  -5   5   8    4.29    2.05
  -6   5   8    1.63    2.78
  -7   5   8   -1.98    3.46
   4   6   8    1.62    2.99
  -4  -6  -8    0.55    2.80
   3   6   8    1.65    2.08
  -3  -6  -8    2.03    2.28
  -3  -6  -8    1.30    1.95
  -3  -6  -8   -0.76    2.15
   2   6   8    1.71    1.22
   2   6   8    2.17    1.78
  -2  -6  -8   -1.66    1.66
  -2  -6  -8    0.93    1.82
   1   6   8    0.84    1.31
   1   6   8    0.83    1.13
  -1  -6  -8   -0.48    1.28
  -1  -6  -8   -0.50    1.16
   0   6   8    6.33    1.83
   0  -6  -8    7.13    2.27
  -1   6   8   37.78    3.67
   1  -6  -8   30.67    2.59
   1  -6  -8   36.66    3.53
   1  -6  -8   28.11    1.93
  -2   6   8    9.74    2.30
  -2   6   8   10.38    2.44
   2  -6  -8    6.48    1.95
   2  -6  -8    8.39    1.51
   2  -6  -8    5.17    1.65
   2  -6  -8    9.47    1.59
  -3   6   8   -1.06    1.42
  -3   6   8    1.13    1.23
   3  -6  -8    1.47    1.36
   3  -6  -8   -0.30    1.06
   3  -6  -8    3.84    1.42
  -4   6   8   -0.78    1.15
  -4   6   8    1.43    1.44
   4  -6  -8    3.74    2.08
   4  -6  -8    1.61    0.83
   4  -6  -8   -1.75    1.63
  -5   6   8    3.79    2.22
  -6   6   8    2.62    2.72
   4   7   8   -5.03    6.27
  -4  -7  -8   -9.61    4.59
   3   7   8   -3.24    2.22
   3   7   8   -6.08    2.28
  -3  -7  -8    2.88    2.35
  -3  -7  -8    0.60    2.97
  -3  -7  -8   -1.90    2.53
   2   7   8   -0.87    1.51
   2   7   8    1.61    1.98
  -2  -7  -8    0.65    1.72
   1   7   8   10.08    2.23
   1   7   8    7.59    2.40
  -1  -7  -8    8.71    2.17
  -1  -7  -8    8.73    3.05
   0   7   8    5.58    2.01
   0   7   8    0.40    1.20
   0  -7  -8    5.23    1.61
   0  -7  -8    2.15    1.97
  -1   7   8    6.08    1.86
   1  -7  -8    3.81    1.80
  -2   7   8    6.76    2.11
   2  -7  -8    2.86    1.01
   2  -7  -8    3.86    1.79
   2  -7  -8    1.63    1.19
  -3   7   8    1.79    1.77
  -3   7   8   -1.98    1.15
   3  -7  -8    0.97    0.79
  -4   7   8    1.87    2.02
   4  -7  -8   -0.88    0.95
  -5   7   8    8.07    2.61
  -5   7   8    5.56    2.67
  -6   7   8    3.21    2.97
  -6   7   8   -0.17    2.65
   3   8   8   -5.68    2.99
  -3  -8  -8   -5.22    3.02
   2   8   8   -1.68    2.75
   2   8   8    5.39    2.46
  -2  -8  -8    1.01    2.51
   1   8   8    2.68    2.17
   1   8   8   -1.88    1.52
  -1  -8  -8    0.58    1.88
  -1  -8  -8   -2.90    1.91
   0   8   8    6.24    2.78
   0   8   8    3.50    1.81
   0  -8  -8    3.30    1.76
   0  -8  -8   -0.26    2.11
  -1   8   8    3.94    2.39
   1  -8  -8    2.49    1.23
   1  -8  -8    2.37    1.90
  -2   8   8    2.21    2.12
   2  -8  -8    2.16    1.70
  -3   8   8    2.28    2.16
  -3   8   8    1.82    1.61
   3  -8  -8    2.87    1.75
  -4   8   8    8.85    3.20
  -4   8   8   12.50    3.31
  -5   8   8    3.52    2.70
  -5   8   8   -0.78    2.30
  -6   8   8   11.22    3.64
  -6   8   8   10.07    5.89
   2   9   8   -3.18    3.10
   2   9   8   -1.76    3.15
  -2  -9  -8    3.03    3.19
   1   9   8    3.08    2.50
   1   9   8    3.22    3.01
  -1  -9  -8    7.44    3.04
  -1  -9  -8   -0.83    2.43
   0   9   8    7.27    2.46
   0   9   8   24.11    4.62
   0  -9  -8   11.29    2.56
   0  -9  -8   10.34    3.16
  -1   9   8    2.17    1.99
  -1   9   8    3.72    2.47
   1  -9  -8    0.33    1.60
   1  -9  -8   -2.68    2.08
  -2   9   8    2.68    1.95
   2  -9  -8   -0.48    2.04
  -3   9   8    4.92    2.76
   3  -9  -8    6.00    2.54
  -4   9   8    7.35    2.95
  -4   9   8    1.91    2.75
  -5   9   8    7.87    3.27
  -5   9   8   -2.86    3.52
  -6   9   8    0.73    3.37
   1  10   8   -0.02    5.28
   1  10   8    1.40    3.37
   0  10   8   -1.77    2.34
   0  10   8    5.36    4.46
  -1  10   8   -2.25    2.14
  -1  10   8   -1.96    2.80
   1 -10  -8    3.21    3.16
  -2  10   8   -2.97    2.46
   2 -10  -8    4.43    2.96
  -3  10   8   23.52    5.43
  -4  10   8   -4.02    2.68
  -5  10   8    0.13    3.58
   0  11   8    0.03    4.06
  -1  11   8   -1.17    3.20
  -2  11   8   -3.51    2.53
  -2  11  -9    2.30    3.66
  -4  10  -9   -2.41    2.29
  -4  10  -9   -0.19    3.09
  -3  10  -9   -1.23    2.55
  -2  10  -9    4.17    2.72
  -1  10  -9    8.46    3.38
   0  10  -9   -3.04    2.13
   1  10  -9    2.56    3.29
  -6   9  -9    0.87    5.58
  -5   9  -9    0.97    2.70
  -5   9  -9   -0.65    2.36
  -4   9  -9   11.10    2.99
  -4   9  -9   14.24    3.76
  -3   9  -9    3.81    1.97
  -3   9  -9    5.63    2.90
  -2   9  -9    4.68    2.43
  -2   9  -9    8.22    2.74
  -1   9  -9   -0.11    2.22
  -1   9  -9   -2.94    1.81
   0   9  -9   -0.26    1.70
   0   9  -9    8.37    2.79
   1   9  -9   19.96    4.44
   1   9  -9   21.35    4.92
   1   9  -9   17.14    4.16
   2   9  -9    3.37    2.99
   2   9  -9   -2.89    2.32
   2   9  -9    1.68    3.43
  -6   8  -9   -0.20    2.73
  -6   8  -9    2.88    3.65
  -6   8  -9    4.73    3.64
  -5   8  -9    1.57    1.98
  -5   8  -9    3.56    2.80
  -5   8  -9    3.43    2.11
  -5   8  -9    2.72    2.13
  -4   8  -9   -1.68    1.56
  -4   8  -9   -2.16    1.54
  -4   8  -9   -3.25    1.70
  -4   8  -9   -1.01    1.58
  -4   8  -9   -2.16    1.91
  -3   8  -9    3.45    1.92
  -2   8  -9    6.47    1.28
  -2   8  -9    3.78    2.09
  -2   8  -9    5.83    1.99
  -1   8  -9   13.04    3.02
  -1   8  -9   16.36    3.28
   0   8  -9   -1.56    1.29
   0   8  -9    2.26    2.51
   1   8  -9    1.28    1.62
   1   8  -9    2.66    1.89
   1   8  -9    0.81    2.14
   2   8  -9    6.16    2.82
   2   8  -9    6.45    3.01
   2   8  -9    3.86    2.60
  -3  -8   9    2.00    1.18
   3   8  -9    3.19    3.03
   3   8  -9   -0.20    2.30
   3   8  -9    1.50    3.40
  -6   7  -9   -1.85    2.00
  -6   7  -9    0.44    2.59
  -6   7  -9    4.78    2.80
  -5   7  -9   -0.49    1.82
  -5   7  -9    0.17    1.92
  -5   7  -9    3.33    2.16
  -5   7  -9    1.65    2.07
  -5   7  -9    4.96    1.96
  -4   7  -9    2.72    1.44
  -4   7  -9    3.78    1.29
  -4   7  -9    2.83    1.81
  -4   7  -9    4.32    1.52
  -4   7  -9    4.27    1.76
  -3   7  -9   32.61    3.59
  -3   7  -9   27.62    2.19
  -3   7  -9   23.85    3.81
  -3   7  -9   27.41    2.18
  -3   7  -9   26.30    2.29
  -2   7  -9    3.60    1.43
  -2   7  -9    2.45    1.35
  -2   7  -9    3.26    1.43
  -1   7  -9   -2.26    1.29
  -1   7  -9    1.53    1.41
  -1   7  -9    0.52    1.23
   0   7  -9   -0.11    1.30
   0   7  -9    1.11    1.20
   1   7  -9    2.99    2.01
   1   7  -9    7.69    2.55
   1   7  -9   11.21    2.77
  -2  -7   9    1.48    0.96
   2   7  -9    2.42    1.98
   2   7  -9    4.23    2.18
   2   7  -9    2.43    1.97
  -3  -7   9    0.20    2.14
   3   7  -9   -5.27    2.11
   3   7  -9    5.92    3.06
   3   7  -9    1.62    2.58
   4   7  -9    6.01    5.32
   4   7  -9    3.09    3.51
  -6   6  -9    3.82    2.88
  -6   6  -9   -0.50    1.94
  -6   6  -9    0.59    2.65
  -5   6  -9   10.67    1.84
  -5   6  -9    7.27    1.94
  -5   6  -9    5.36    1.79
  -5   6  -9   15.02    3.35
  -5   6  -9    8.99    3.17
  -4   6  -9   -0.46    1.13
  -4   6  -9   -0.68    1.15
  -4   6  -9    0.44    1.18
  -4   6  -9    0.15    1.36
  -4   6  -9   -0.73    1.36
  -3   6  -9    7.05    1.87
  -3   6  -9    7.36    2.18
  -3   6  -9    4.37    1.48
  -3   6  -9    2.61    1.21
  -3   6  -9    3.55    1.24
  -3   6  -9    5.43    1.87
  -2   6  -9   -0.85    0.87
  -2   6  -9    0.69    0.94
  -2   6  -9    0.47    0.54
  -2   6  -9   -0.25    0.97
  -1   6  -9    2.19    1.33
  -1   6  -9    1.12    1.29
  -1   6  -9   -0.89    1.22
   0   6  -9    3.46    1.32
   0   6  -9    2.17    1.34
   1   6  -9   10.41    2.53
   1   6  -9   11.02    2.85
   1   6  -9   13.24    2.97
   2   6  -9   -0.07    1.50
   2   6  -9    2.90    1.74
   2   6  -9    3.32    1.72
  -3  -6   9    3.69    2.26
  -3  -6   9   -0.02    1.46
   3   6  -9    7.57    2.62
   3   6  -9    0.97    2.13
   3   6  -9    3.11    2.20
  -4  -6   9    3.62    2.53
  -4  -6   9    1.97    2.55
   4   6  -9    4.95    2.62
   4   6  -9   -2.43    2.59
   4   6  -9    3.92    2.81
  -6   5  -9    2.09    1.99
  -6   5  -9   -0.68    2.09
  -5   5  -9    4.17    1.67
  -5   5  -9    5.48    1.28
  -4   5  -9    1.62    1.30
  -4   5  -9   -0.14    1.19
  -4   5  -9    0.83    0.97
  -4   5  -9    1.53    0.96
  -4   5  -9   -1.02    0.91
  -4   5  -9    0.08    1.16
  -3   5  -9    2.75    1.39
  -3   5  -9    1.30    1.10
  -3   5  -9    2.50    1.21
  -3   5  -9    0.37    0.89
  -3   5  -9    1.19    1.06
  -3   5  -9    1.90    1.30
  -2   5  -9    1.09    1.04
  -2   5  -9   -0.28    0.56
  -2   5  -9    0.52    1.02
  -2   5  -9    0.84    1.13
  -1   5  -9   29.24    1.42
  -1   5  -9   31.85    2.83
  -1   5  -9   26.58    2.91
  -1   5  -9   28.20    2.80
   0   5  -9   20.95    3.31
   0   5  -9   20.41    2.94
   0   5  -9   17.73    2.82
   1   5  -9   61.93    4.53
   1   5  -9   74.37    4.96
   1   5  -9   65.57    4.91
  -2  -5   9   75.85    5.65
   2   5  -9   75.74    5.42
   2   5  -9   83.77    5.58
   2   5  -9   72.09    5.24
   3   5  -9    7.75    2.42
   3   5  -9    7.15    2.38
   3   5  -9    6.77    2.76
  -4  -5   9   -0.47    1.83
  -4  -5   9    0.16    1.79
   4   5  -9    3.14    1.93
   4   5  -9    4.14    2.35
   4   5  -9    6.58    2.67
  -5  -5   9   -1.83    2.98
  -5  -5   9   -3.05    1.88
   5   5  -9    2.44    3.18
   5   5  -9   -5.27    2.29
  -6   4  -9   11.57    3.27
  -6   4  -9    0.28    2.58
  -5   4  -9    6.50    2.11
  -5   4  -9    3.72    2.43
  -5   4  -9    4.86    1.32
  -4   4  -9   -0.92    0.68
  -4   4  -9    0.81    0.96
  -4   4  -9    1.60    0.89
  -4   4  -9    2.36    1.40
  -4   4  -9    0.89    1.35
  -4   4  -9   -1.59    1.16
  -3   4  -9    4.32    1.28
  -3   4  -9    3.92    1.18
  -3   4  -9    5.38    1.43
  -3   4  -9    2.72    1.31
  -3   4  -9    3.83    1.31
  -2   4  -9   14.43    2.15
  -2   4  -9   15.62    2.24
  -2   4  -9   12.64    2.13
  -2   4  -9   12.27    1.81
  -1   4  -9   87.10    4.06
  -1   4  -9   94.68    5.09
  -1   4  -9   90.51    4.52
  -1   4  -9   87.60    4.53
   0  -4   9  181.35    6.41
   0   4  -9  172.89    6.23
   0   4  -9  162.46    7.11
   0   4  -9  172.35    4.54
   0   4  -9  163.99    6.64
   0   4  -9  172.48    6.85
  -1  -4   9    3.28    1.52
   1   4  -9    5.38    1.57
   1   4  -9    4.37    1.61
   1   4  -9    6.74    1.87
   1   4  -9    5.38    0.98
  -2  -4   9    8.64    1.63
  -2  -4   9   11.28    2.67
   2   4  -9    9.37    2.15
   2   4  -9    9.83    2.19
   2   4  -9    7.11    2.16
  -3  -4   9   14.78    2.94
  -3  -4   9   19.84    2.78
   3   4  -9   19.71    3.10
   3   4  -9   17.91    3.48
   3   4  -9   15.16    3.09
  -4  -4   9    0.80    1.59
  -4  -4   9    3.19    1.69
   4   4  -9    0.15    1.44
   4   4  -9   -0.18    1.52
  -5  -4   9    0.90    2.61
  -5  -4   9   -1.17    1.57
   5   4  -9    2.19    2.26
   5   4  -9    5.35    2.70
  -6  -4   9   -7.14    4.37
  -7   3  -9   -3.27    3.45
  -6   3  -9    4.69    2.39
  -6   3  -9    3.26    2.59
  -5   3  -9    3.93    1.55
  -5   3  -9    8.81    2.68
  -5   3  -9    8.24    2.44
  -4   3  -9    4.73    0.94
  -4   3  -9    4.77    1.77
  -4   3  -9    5.97    1.20
  -4   3  -9    4.78    1.38
  -4   3  -9    5.65    1.34
  -4   3  -9    8.77    2.08
  -3   3  -9   14.46    2.21
  -3   3  -9   15.00    1.65
  -3   3  -9   21.44    3.11
  -3   3  -9   16.80    2.15
  -3   3  -9   14.58    2.59
  -2   3  -9   69.76    3.86
  -2   3  -9   66.60    3.25
  -2   3  -9   68.19    3.69
  -2   3  -9   72.03    3.49
  -1   3  -9   12.29    1.79
  -1   3  -9   11.58    1.29
  -1   3  -9   10.80    1.96
   0  -3   9   10.31    1.52
   0  -3   9   18.66    1.98
   0   3  -9   12.53    1.41
   0   3  -9   11.76    2.22
   0   3  -9   15.42    2.26
  -1  -3   9   10.25    1.91
  -1  -3   9    9.51    1.49
   1   3  -9   12.37    2.64
   1   3  -9    7.98    1.33
   1   3  -9   10.33    2.10
   1   3  -9   14.44    2.52
   1   3  -9   10.24    1.84
  -2  -3   9    3.34    1.51
  -2  -3   9    3.11    1.09
   2   3  -9    1.93    1.40
   2   3  -9    2.85    1.15
   2   3  -9    1.87    1.11
   2   3  -9    4.11    1.17
  -3  -3   9    2.37    1.53
  -3  -3   9    4.38    1.48
   3   3  -9    2.32    1.27
   3   3  -9    4.79    1.94
   3   3  -9    4.42    1.89
  -4  -3   9    0.93    1.68
  -4  -3   9    3.68    2.09
   4   3  -9    2.64    1.51
  -5  -3   9   -1.37    2.33
  -5  -3   9   -0.47    1.27
   5   3  -9    7.42    2.93
   5   3  -9    1.51    2.04
  -6  -3   9    1.56    3.49
   6   3  -9   -3.40    3.05
  -6   2  -9    3.37    2.53
  -6   2  -9    5.82    2.25
  -6   2  -9    7.61    3.12
  -5   2  -9   -1.43    1.37
  -5   2  -9    2.77    2.27
  -5   2  -9    6.25    2.17
  -4   2  -9   23.51    1.49
  -4   2  -9   21.58    3.48
  -4   2  -9   24.84    3.64
  -3   2  -9    5.52    0.90
  -3   2  -9    5.05    1.38
  -3   2  -9    8.13    2.07
  -3   2  -9    7.45    1.25
  -3   2  -9    7.39    1.70
  -3   2  -9    5.75    1.14
  -2   2  -9    1.81    0.84
  -2   2  -9    0.33    0.46
  -2   2  -9    0.71    0.97
  -2   2  -9    0.19    0.65
  -1   2  -9    1.37    1.01
  -1   2  -9    0.93    0.64
  -1   2  -9    1.21    0.45
  -1   2  -9    2.07    1.00
   0  -2   9   -0.05    0.60
   0  -2   9    0.07    0.39
   0   2  -9    0.45    0.64
   0   2  -9    0.13    0.54
   0   2  -9   -0.15    0.67
   0   2  -9    0.04    0.38
  -1  -2   9    0.38    0.63
  -1  -2   9    0.25    0.58
  -1  -2   9   -0.26    0.86
   1   2  -9    0.75    0.76
   1   2  -9    0.24    0.93
   1   2  -9   -0.65    0.49
   1   2  -9    1.25    0.68
   1   2  -9    0.41    0.60
  -2  -2   9   11.26    2.40
  -2  -2   9   10.02    1.85
  -2  -2   9   11.66    2.11
   2   2  -9   10.37    2.21
   2   2  -9   12.83    2.21
   2   2  -9   13.89    2.31
   2   2  -9   12.54    2.02
  -3  -2   9   14.75    3.03
  -3  -2   9   20.78    3.10
   3   2  -9   16.53    2.90
   3   2  -9   16.13    2.80
  -4  -2   9    1.58    1.60
  -4  -2   9    0.72    1.55
   4   2  -9    2.26    1.54
   4   2  -9    2.89    1.66
  -5  -2   9   -0.98    1.15
  -5  -2   9   -1.05    1.78
   5   2  -9    1.33    1.95
   5   2  -9   -0.31    1.60
  -6  -2   9   -1.93    1.77
  -6  -2   9   -0.21    2.51
   6   2  -9   -3.44    2.94
   6   2  -9    2.86    3.70
  -6   1  -9    2.36    2.67
  -6   1  -9   -2.17    2.19
  -5   1  -9    2.63    1.95
  -5   1  -9   -0.41    1.59
  -5   1  -9    2.41    1.87
  -4   1  -9    8.30    2.29
  -4   1  -9    7.75    2.23
  -4   1  -9    6.52    1.65
   3  -1   9   -1.96    1.28
  -3   1  -9   -1.40    0.83
  -3   1  -9    0.38    0.99
  -3   1  -9    0.25    0.56
  -3   1  -9   -0.23    0.91
  -2   1  -9   -0.35    0.53
  -2   1  -9    0.17    0.96
  -2   1  -9   -0.08    0.61
  -2   1  -9   -0.19    0.22
  -2   1  -9    1.56    0.74
   1  -1   9    0.47    0.72
  -1   1  -9   -0.19    0.55
  -1   1  -9    0.19    0.24
  -1   1  -9    0.70    0.64
  -1   1  -9    0.62    0.29
  -1   1  -9    0.55    0.43
   0  -1   9   46.24    2.57
   0  -1   9   49.69    3.10
   0   1  -9   45.67    2.57
   0   1  -9   47.54    2.85
   0   1  -9   45.38    3.12
   0   1  -9   50.36    3.29
  -1  -1   9   10.90    2.16
  -1  -1   9    9.99    1.15
  -1  -1   9   11.07    1.75
  -1  -1   9   11.41    1.82
   1   1  -9   10.92    1.76
   1   1  -9   13.67    2.17
   1   1  -9    7.44    1.44
   1   1  -9    8.81    2.15
  -2  -1   9    4.47    1.24
  -2  -1   9    5.39    1.49
  -2  -1   9    4.01    1.54
   2   1  -9    2.66    1.44
   2   1  -9    3.86    1.27
  -3  -1   9    8.38    2.12
  -3  -1   9    8.17    1.91
   3   1  -9    6.71    1.74
   3   1  -9    6.91    1.89
  -4  -1   9   16.32    2.99
  -4  -1   9   13.76    3.02
   4   1  -9   10.58    2.17
   4   1  -9   15.80    3.11
  -5  -1   9    4.33    1.73
   5   1  -9    9.95    2.22
   5   1  -9    5.46    2.28
  -6  -1   9   -3.14    1.59
  -6  -1   9   -0.86    2.49
   6   1  -9   -0.74    2.23
   6   1  -9   -3.20    2.26
  -6   0  -9    0.62    2.66
  -6   0  -9   -0.62    2.45
  -5   0  -9    4.26    2.25
  -5   0  -9   -0.12    1.52
  -5   0  -9    3.51    2.41
  -4   0  -9    1.48    1.48
  -4   0  -9    0.85    1.66
  -4   0  -9    2.21    1.70
  -3   0  -9   36.63    2.89
  -3   0  -9   50.68    3.74
  -3   0  -9   56.27    4.51
  -3   0  -9   46.15    2.19
   2   0   9   14.86    1.68
   2   0   9   14.58    2.39
  -2   0  -9   15.41    1.54
  -2   0  -9   15.06    1.61
  -2   0  -9   18.42    2.61
  -2   0  -9   15.76    2.67
   1   0   9   93.40    4.02
   1   0   9   93.70    2.50
  -1   0  -9   93.04    4.53
  -1   0  -9   90.28    2.53
  -1   0  -9   84.58    2.29
  -1   0  -9   96.26    4.19
   0   0   9   48.27    2.38
   0   0   9   44.75    2.97
   0   0  -9   42.85    2.87
   0   0  -9   46.98    3.11
   0   0  -9   47.83    2.39
   0   0  -9   46.92    3.08
  -1   0   9   67.81    3.42
  -1   0   9   79.15    4.67
  -1   0   9   78.79    4.10
  -1   0   9   74.86    2.79
   1   0  -9   73.47    3.81
   1   0  -9   71.01    4.06
   1   0  -9   74.65    3.96
   1   0  -9   73.06    3.59
   1   0  -9   77.60    4.15
  -2   0   9  101.66    5.04
  -2   0   9   88.92    4.52
  -2   0   9   96.66    4.93
  -2   0   9   95.19    4.21
   2   0  -9  103.46    5.08
   2   0  -9  101.12    4.89
   2   0  -9   91.02    4.97
   2   0  -9   94.87    4.67
  -3   0   9   99.86    5.57
  -3   0   9  103.57    5.99
   3   0  -9   91.63    5.88
   3   0  -9   94.85    5.39
  -4   0   9    9.81    2.67
  -4   0   9    7.61    2.32
   4   0  -9    9.47    2.29
   4   0  -9    7.09    1.85
  -5   0   9    0.60    1.23
   5   0  -9   -0.10    1.71
   5   0  -9    1.13    1.30
  -6   0   9    3.09    2.67
   6   0  -9    4.05    2.56
   6   0  -9   -2.37    1.98
  -6  -1  -9   -1.10    2.50
  -6  -1  -9    2.44    2.88
  -6  -1  -9   -2.12    2.03
  -5  -1  -9    1.41    2.06
  -5  -1  -9    4.35    2.21
  -5  -1  -9    4.94    2.39
  -4  -1  -9    8.21    2.28
  -4  -1  -9   10.20    2.74
  -4  -1  -9    5.65    2.15
   3   1   9   22.23    1.84
  -3  -1  -9   26.19    2.98
  -3  -1  -9   22.80    2.51
  -3  -1  -9   24.07    3.60
   2   1   9   15.31    1.80
  -2  -1  -9   13.84    1.61
  -2  -1  -9   18.65    2.84
  -2  -1  -9   14.40    1.95
  -2  -1  -9   16.74    2.79
   1   1   9   79.01    1.90
   1   1   9   79.33    2.90
   1   1   9   82.01    3.85
   1   1   9   76.89    4.17
  -1  -1  -9   83.04    3.95
  -1  -1  -9   73.60    2.67
  -1  -1  -9   77.57    4.27
  -1  -1  -9   74.09    4.35
   0   1   9   82.39    2.27
   0   1   9   81.08    3.05
   0   1   9   78.42    3.93
   0   1   9   79.95    4.09
   0  -1  -9   79.28    4.08
   0  -1  -9   74.95    4.05
   0  -1  -9   83.65    3.16
   0  -1  -9   86.93    4.31
  -1   1   9  155.55    6.79
  -1   1   9  164.25    6.45
  -1   1   9  169.62    5.58
   1  -1  -9  163.72    5.67
   1  -1  -9  166.75    6.39
   1  -1  -9  178.37    6.34
   1  -1  -9  163.62    6.27
  -2   1   9   33.65    2.85
  -2   1   9   32.70    2.71
  -2   1   9   26.16    2.21
  -2   1   9   29.80    2.83
   2  -1  -9   32.12    2.78
   2  -1  -9   32.95    2.84
   2  -1  -9   36.53    3.06
   2  -1  -9   30.84    2.83
   2  -1  -9   30.70    2.55
  -3   1   9    5.89    1.77
  -3   1   9   -0.57    1.11
   3  -1  -9    2.74    1.37
  -4   1   9    1.81    1.40
  -4   1   9    1.15    1.30
   4  -1  -9    2.16    1.55
   4  -1  -9    6.56    1.79
  -5   1   9    2.13    1.74
   5  -1  -9    1.62    1.49
  -6   1   9    4.86    2.69
  -6   1   9    2.70    2.22
   6  -1  -9    0.42    2.76
   6  -1  -9    0.80    2.39
   6  -1  -9   -0.30    2.05
  -7   1   9    0.12    2.67
  -7   1   9   -0.05    3.52
  -6  -2  -9   13.38    3.80
  -5  -2  -9    7.24    2.70
  -5  -2  -9    4.00    2.63
  -5  -2  -9    5.35    2.51
  -4  -2  -9    7.15    4.56
  -4  -2  -9    1.33    1.71
  -4  -2  -9    3.67    1.98
   3   2   9   17.04    1.98
  -3  -2  -9   17.67    2.92
  -3  -2  -9   19.23    3.51
   2   2   9   19.03    2.13
   2   2   9   21.20    2.28
  -2  -2  -9   19.49    3.04
  -2  -2  -9   16.96    1.94
  -2  -2  -9   21.61    2.12
  -2  -2  -9   26.91    3.70
   1   2   9    2.69    0.55
   1   2   9    3.60    1.07
   1   2   9    3.04    0.93
   1   2   9    2.20    1.50
  -1  -2  -9    0.58    1.07
  -1  -2  -9    2.45    0.79
  -1  -2  -9    2.41    1.08
   0   2   9   -0.01    0.42
   0   2   9    0.32    0.53
   0   2   9   -0.57    0.73
   0  -2  -9    0.07    0.77
   0  -2  -9    1.36    0.84
   0  -2  -9   -0.34    0.78
  -1   2   9   19.41    2.03
  -1   2   9   23.92    2.45
  -1   2   9   22.51    1.75
  -1   2   9   23.32    1.97
  -1   2   9   22.89    2.35
   1  -2  -9   24.06    2.48
   1  -2  -9   21.20    2.13
   1  -2  -9   26.50    2.55
  -2   2   9   21.09    3.47
  -2   2   9   17.22    2.26
  -2   2   9   12.91    2.26
   2  -2  -9   19.08    1.97
   2  -2  -9   11.90    2.12
   2  -2  -9   13.91    2.14
   2  -2  -9   14.34    2.70
  -3   2   9   20.04    3.12
   3  -2  -9   18.99    2.82
   3  -2  -9   22.59    2.16
   3  -2  -9   23.78    2.74
  -4   2   9   46.25    4.36
   4  -2  -9   49.88    4.32
   4  -2  -9   46.86    3.99
   4  -2  -9   55.98    3.29
  -5   2   9    8.53    2.53
   5  -2  -9    5.68    1.50
   5  -2  -9    3.05    3.65
   5  -2  -9    5.10    1.86
   5  -2  -9   10.69    2.12
  -6   2   9    0.72    1.94
  -6   2   9    0.53    2.54
   6  -2  -9   -4.64    1.70
   6  -2  -9   -3.40    1.53
  -7   2   9   -0.76    3.18
  -7   2   9   -5.73    2.32
  -6  -3  -9    5.06    4.36
  -5  -3  -9    7.34    3.20
  -5  -3  -9   -1.27    2.40
  -5  -3  -9   -0.92    2.48
   4   3   9    0.01    2.03
  -4  -3  -9    1.07    2.03
  -4  -3  -9   -4.73    2.06
  -4  -3  -9    0.92    1.60
  -3  -3  -9    8.66    2.40
  -3  -3  -9    5.52    2.37
   2   3   9    7.65    1.71
   2   3   9    6.39    1.81
  -2  -3  -9    5.36    1.91
  -2  -3  -9    4.99    1.58
  -2  -3  -9    5.23    1.97
   1   3   9    1.04    1.30
   1   3   9    0.15    0.79
   1   3   9   -0.22    0.45
  -1  -3  -9   -0.53    0.91
  -1  -3  -9   -0.53    0.83
  -1  -3  -9    1.41    0.82
  -1  -3  -9    1.00    1.06
   0   3   9    6.87    1.66
   0   3   9    6.96    1.37
   0   3   9    8.14    1.31
   0  -3  -9    7.98    1.84
   0  -3  -9    9.25    2.11
   0  -3  -9    9.20    1.54
   0  -3  -9    8.01    1.76
  -1   3   9   53.43    3.42
  -1   3   9   50.09    3.72
  -1   3   9   52.37    3.02
  -1   3   9   58.02    3.26
  -1   3   9   50.50    3.65
   1  -3  -9   51.19    3.58
   1  -3  -9   53.01    3.46
   1  -3  -9   58.16    4.55
  -2   3   9   19.38    2.75
  -2   3   9   19.66    2.89
   2  -3  -9   19.72    2.85
   2  -3  -9   18.72    2.01
   2  -3  -9   16.90    2.11
  -3   3   9    0.06    1.11
   3  -3  -9   -0.17    0.83
   3  -3  -9    2.36    1.38
   3  -3  -9   -0.50    1.21
  -4   3   9    0.44    1.33
   4  -3  -9    0.19    0.79
   4  -3  -9    1.75    1.20
  -5   3   9    3.01    2.47
   5  -3  -9    0.79    1.30
   5  -3  -9    0.83    1.42
   5  -3  -9    1.35    0.86
  -6   3   9   -1.36    1.99
   6  -3  -9    0.90    1.89
  -7   3   9    2.96    3.54
  -5  -4  -9    2.70    3.29
  -5  -4  -9   -3.99    2.93
  -4  -4  -9   -2.53    1.95
  -4  -4  -9    1.68    2.06
  -4  -4  -9    2.43    2.29
   3   4   9    1.20    1.92
  -3  -4  -9    0.38    1.92
  -3  -4  -9    0.16    1.61
   2   4   9    0.40    0.71
   2   4   9    0.15    1.22
  -2  -4  -9    0.27    1.21
  -2  -4  -9   -1.55    1.19
   1   4   9    5.34    1.45
   1   4   9    1.76    0.88
  -1  -4  -9    1.81    1.28
  -1  -4  -9    1.69    1.34
  -1  -4  -9    3.83    1.36
  -1  -4  -9    3.10    1.55
   0   4   9   -0.53    0.62
   0   4   9   -1.95    0.76
   0  -4  -9   -0.31    0.91
   0  -4  -9   -0.84    0.89
   0  -4  -9   -0.39    1.04
  -1   4   9    1.55    1.08
  -1   4   9    1.52    1.29
  -1   4   9    0.45    0.79
   1  -4  -9    0.80    1.15
   1  -4  -9    1.00    1.02
  -2   4   9   -0.03    0.93
  -2   4   9    3.02    1.35
   2  -4  -9    2.16    1.14
   2  -4  -9    0.07    0.94
   2  -4  -9   -0.73    0.74
  -3   4   9    4.65    1.81
   3  -4  -9    4.37    1.13
   3  -4  -9    4.44    1.67
   3  -4  -9    1.67    1.35
  -4   4   9    0.09    1.30
   4  -4  -9    2.80    0.98
   4  -4  -9    2.74    1.51
  -5   4   9   11.05    2.97
   5  -4  -9   15.74    2.65
  -6   4   9    6.81    3.06
   6  -4  -9    8.52    2.74
  -7   4   9    2.47    3.40
  -5  -5  -9    4.85    4.42
  -5  -5  -9    2.78    4.39
   4   5   9   -3.77    2.37
  -4  -5  -9   -0.20    2.46
  -4  -5  -9   -2.08    2.39
  -4  -5  -9    2.53    2.80
   3   5   9    0.00    2.00
   3   5   9    0.14    0.99
  -3  -5  -9   -0.85    1.75
  -3  -5  -9    0.75    1.86
   2   5   9    4.54    2.01
   2   5   9    1.85    0.91
  -2  -5  -9   -1.13    1.35
   1   5   9    1.26    1.13
   1   5   9   -0.81    0.79
  -1  -5  -9   -0.36    1.17
  -1  -5  -9   -0.13    1.22
   0   5   9   17.56    2.72
   0  -5  -9   19.73    3.12
   0  -5  -9   15.95    2.96
  -1   5   9   15.60    2.60
   1  -5  -9   11.34    1.96
   1  -5  -9   15.82    2.58
   1  -5  -9   18.28    3.02
  -2   5   9   99.90    4.87
  -2   5   9  102.47    5.95
  -2   5   9  105.12    5.69
   2  -5  -9  107.76    4.86
   2  -5  -9  111.18    5.24
   2  -5  -9  110.29    6.22
  -3   5   9   48.25    4.31
  -3   5   9   45.13    4.03
   3  -5  -9   37.55    4.06
   3  -5  -9   42.30    2.97
   3  -5  -9   44.89    4.16
  -4   5   9    6.67    2.33
  -4   5   9    1.89    0.74
   4  -5  -9    3.02    1.07
   4  -5  -9    5.67    1.89
  -5   5   9    3.34    1.89
   5  -5  -9   -1.61    1.63
  -6   5   9    5.10    3.07
   4   6   9   -2.28    2.86
  -4  -6  -9    0.37    2.83
  -4  -6  -9    0.49    3.41
  -4  -6  -9    4.53    4.03
   3   6   9   -1.19    1.92
   3   6   9   -2.08    1.51
  -3  -6  -9    2.66    2.51
  -3  -6  -9   -1.70    2.08
   2   6   9   -1.45    1.46
  -2  -6  -9    1.08    1.78
  -2  -6  -9   -0.72    1.94
   1   6   9    9.34    1.87
   1   6   9   11.58    2.68
  -1  -6  -9    5.95    2.29
  -1  -6  -9    8.63    2.34
   0   6   9   31.77    3.62
   0  -6  -9   25.87    2.96
   0  -6  -9   21.45    3.43
  -1   6   9    7.62    1.96
   1  -6  -9    6.18    1.57
   1  -6  -9    3.03    1.42
  -2   6   9    1.28    1.08
  -2   6   9    2.07    1.47
   2  -6  -9    3.47    1.31
   2  -6  -9    5.26    1.55
   2  -6  -9    2.64    1.47
   2  -6  -9    1.82    1.09
  -3   6   9    4.00    1.87
  -3   6   9    4.50    1.76
   3  -6  -9    0.18    1.63
   3  -6  -9    3.25    1.25
   3  -6  -9    4.49    1.56
  -4   6   9    2.24    1.74
  -4   6   9    4.63    1.98
   4  -6  -9    1.51    1.68
   4  -6  -9    0.79    0.98
  -5   6   9   11.34    3.02
  -5   6   9    3.76    1.00
   5  -6  -9    6.83    1.33
   5  -6  -9    7.51    2.39
  -6   6   9    5.23    3.41
   3   7   9   -1.62    2.78
  -3  -7  -9    3.34    2.84
  -3  -7  -9   -3.23    2.11
   2   7   9   -0.16    1.96
   2   7   9   -2.46    1.54
  -2  -7  -9    0.45    2.15
  -2  -7  -9    4.40    2.65
   1   7   9    2.94    1.97
   1   7   9   -1.05    1.40
  -1  -7  -9    1.34    1.82
  -1  -7  -9   -0.11    1.62
   0   7   9    4.50    1.82
   0   7   9    2.01    1.72
   0  -7  -9    6.79    2.29
   0  -7  -9    3.24    1.62
  -1   7   9    2.18    1.70
   1  -7  -9    0.91    1.02
   1  -7  -9   -0.28    1.27
  -2   7   9    5.41    1.96
   2  -7  -9    7.66    1.55
   2  -7  -9    8.30    2.12
   2  -7  -9    6.83    1.64
  -3   7   9   10.20    2.50
  -3   7   9    8.17    2.62
   3  -7  -9    7.16    1.20
   3  -7  -9    7.29    1.59
   3  -7  -9    5.47    1.10
   3  -7  -9    7.34    1.91
  -4   7   9   -0.40    1.88
   4  -7  -9   -0.25    1.80
   4  -7  -9    2.63    1.33
  -5   7   9    5.12    2.70
  -5   7   9    2.15    2.20
  -6   7   9   15.89    6.37
   3   8   9   -1.64    3.63
  -3  -8  -9   -1.32    3.06
  -3  -8  -9    8.48    4.49
   2   8   9   -0.73    2.26
   2   8   9   -2.61    2.58
  -2  -8  -9    1.12    2.69
   1   8   9   -1.46    2.16
   1   8   9    0.65    1.71
  -1  -8  -9    0.16    1.94
  -1  -8  -9    1.22    2.37
   0   8   9    3.17    2.35
   0   8   9    5.21    1.97
   0  -8  -9    4.10    2.11
   0  -8  -9    3.92    1.78
   1  -8  -9    6.85    2.34
   1  -8  -9    6.13    1.71
   2  -8  -9    1.76    0.96
   2  -8  -9    3.41    2.08
   2  -8  -9   -1.37    1.42
  -3   8   9   -0.21    1.80
   3  -8  -9   -0.75    1.62
  -4   8   9    0.48    2.07
  -4   8   9    4.55    2.16
  -5   8   9    7.31    3.43
  -5   8   9    3.12    2.71
  -6   8   9   -3.41    2.71
  -6   8   9    2.99    3.07
   2   9   9   -1.99    3.30
  -2  -9  -9   -4.66    3.52
  -2  -9  -9    4.77    3.76
   1   9   9   -0.21    2.88
   1   9   9    2.36    2.61
  -1  -9  -9   -2.78    2.89
   0   9   9   -0.55    2.66
   0   9   9   -1.14    1.99
   0  -9  -9    1.00    2.64
   0  -9  -9   -0.19    2.04
  -1   9   9    1.79    1.66
  -1   9   9    3.86    2.15
   1  -9  -9    0.36    2.43
   1  -9  -9    2.02    1.77
  -2   9   9    0.45    2.20
  -3   9   9   -1.33    1.99
   3  -9  -9   -1.97    2.11
  -4   9   9    6.63    2.56
  -4   9   9    6.55    3.10
  -5   9   9    8.86    3.78
  -5   9   9   10.03    3.57
   1  10   9   -5.29    3.51
   0  10   9   -3.29    2.47
   0  10   9   -4.94    2.60
   0 -10  -9    1.92    3.40
  -1  10   9    5.27    3.51
  -1  10   9    1.68    2.44
   1 -10  -9   10.03    3.21
  -2  10   9    1.55    2.80
   2 -10  -9    8.80    3.70
  -3  10   9   -0.07    4.15
  -4  10   9    3.84    3.33
  -5  10   9    4.67    4.20
  -1  11   9    2.03    3.45
   1 -11  -9   -3.75    3.93
  -2  11   9   -3.17    3.14
  -4  10 -10   -3.50    2.42
  -4  10 -10    1.99    3.18
  -3  10 -10   -6.14    2.18
  -3  10 -10   -5.73    2.59
  -2  10 -10    1.56    3.72
  -2  10 -10    4.01    2.87
  -1  10 -10    3.50    2.70
  -1  10 -10    1.26    2.45
   0  10 -10    1.13    3.13
   0  10 -10    1.15    2.94
   0  10 -10    1.72    3.63
  -5   9 -10   -5.23    5.22
  -4   9 -10    0.76    2.27
  -4   9 -10   -2.47    1.85
  -4   9 -10   -0.15    2.47
  -3   9 -10    2.27    2.33
  -2   9 -10   -0.90    1.88
  -2   9 -10   -2.11    1.55
  -1   9 -10   -0.11    1.91
  -1   9 -10   -1.82    1.90
   0   9 -10    3.65    2.59
   0   9 -10    7.25    2.81
   0   9 -10    5.34    2.82
   1   9 -10    1.93    3.16
   1   9 -10    3.78    2.67
   2   9 -10    0.51    3.12
   2   9 -10    2.64    3.42
  -6   8 -10   -1.21    3.42
  -5   8 -10    7.05    3.62
  -5   8 -10   -1.24    2.27
  -5   8 -10    5.48    2.19
  -4   8 -10    3.04    2.05
  -4   8 -10    1.97    1.80
  -4   8 -10    2.78    1.85
  -4   8 -10    1.98    2.04
  -3   8 -10    1.03    0.88
  -3   8 -10   -0.67    1.79
  -3   8 -10    0.40    1.70
  -2   8 -10   -1.41    1.23
  -2   8 -10   -1.20    1.47
  -2   8 -10    0.69    1.03
  -1   8 -10    2.77    1.95
  -1   8 -10   -0.40    1.55
   0   8 -10   18.63    3.89
   0   8 -10   12.07    2.83
   0   8 -10   14.62    3.18
   1   8 -10    3.44    2.37
   1   8 -10    1.71    2.47
   1   8 -10   -0.13    1.52
   2   8 -10   12.22    3.72
   2   8 -10   14.79    3.88
   2   8 -10   11.66    3.26
   3   8 -10   -0.89    4.62
   3   8 -10    4.28    3.12
   3   8 -10   -2.46    2.61
  -4  -8  10   -1.55    1.04
  -6   7 -10    0.57    4.19
  -6   7 -10    6.69    3.15
  -5   7 -10    2.82    1.85
  -5   7 -10    2.11    2.24
  -5   7 -10   -2.84    1.51
  -5   7 -10   -0.12    1.94
  -4   7 -10    0.62    2.89
  -4   7 -10    6.82    1.70
  -4   7 -10    0.55    1.50
  -4   7 -10    2.11    1.56
  -4   7 -10    4.99    1.78
  -4   7 -10    3.84    2.12
  -3   7 -10   23.47    3.49
  -3   7 -10   20.96    3.24
  -3   7 -10   26.67    2.18
  -3   7 -10   23.03    2.37
  -3   7 -10   26.77    3.80
  -2   7 -10   18.86    3.25
  -2   7 -10   23.22    3.47
  -1   7 -10    2.19    1.38
  -1   7 -10   -0.21    1.29
   0   7 -10    1.42    1.45
   1   7 -10   -0.87    1.36
   1   7 -10    0.11    1.70
   1   7 -10   -1.04    1.35
   2   7 -10    8.50    2.94
   2   7 -10   11.84    3.30
   2   7 -10    7.47    2.72
   3   7 -10    5.54    2.92
   3   7 -10    0.85    2.17
   3   7 -10    4.23    2.83
   4   7 -10   -1.89    2.75
  -6   6 -10    4.03    2.83
  -6   6 -10   -2.46    2.21
  -6   6 -10    1.89    3.07
  -5   6 -10    9.64    1.93
  -5   6 -10    8.95    2.78
  -5   6 -10    7.72    1.97
  -5   6 -10    5.35    1.81
  -5   6 -10    4.65    2.35
  -4   6 -10   45.49    4.18
  -4   6 -10   47.32    3.77
  -4   6 -10   39.63    3.50
  -4   6 -10   46.94    3.83
  -4   6 -10   43.29    3.39
  -4   6 -10   45.45    3.58
  -3   6 -10   15.19    2.61
  -3   6 -10   17.18    2.06
  -3   6 -10   15.80    2.31
  -3   6 -10   17.19    2.58
  -3   6 -10   13.76    2.55
  -3   6 -10   15.28    2.69
  -2   6 -10   -1.55    1.03
  -2   6 -10    0.76    1.16
  -2   6 -10   -0.74    0.52
  -2   6 -10   -0.83    1.05
  -2   6 -10    1.72    1.35
  -2   6 -10    0.43    0.68
  -1   6 -10   -0.24    1.02
  -1   6 -10    2.08    1.59
  -1   6 -10   -0.50    1.02
  -1   6 -10   -0.95    1.23
   0   6 -10    4.50    1.70
   0   6 -10    6.37    1.81
   0   6 -10    6.87    1.98
   1   6 -10   14.53    3.08
   1   6 -10   16.19    3.20
   1   6 -10   16.79    3.20
  -2  -6  10    4.21    1.22
   2   6 -10    0.98    1.75
   2   6 -10    7.90    2.70
   2   6 -10    2.56    1.96
  -3  -6  10   -1.22    1.45
  -3  -6  10    1.10    1.80
   3   6 -10   -1.43    1.45
   3   6 -10   -0.20    1.78
   3   6 -10   -3.58    1.52
  -4  -6  10    6.61    4.86
   4   6 -10   -0.18    2.79
   4   6 -10   -1.03    2.30
   5   6 -10   -9.99    4.22
  -6   5 -10    4.24    2.85
  -6   5 -10    9.87    2.73
  -5   5 -10    7.45    2.24
  -5   5 -10    7.65    1.65
  -5   5 -10    9.82    1.77
  -5   5 -10   11.84    2.41
  -4   5 -10    3.80    1.83
  -4   5 -10    5.00    1.54
  -4   5 -10    5.37    1.54
  -4   5 -10    3.68    1.64
  -4   5 -10    4.23    1.85
  -3   5 -10    0.70    1.02
  -3   5 -10    2.47    1.27
  -3   5 -10    1.05    1.20
  -3   5 -10   -0.46    1.17
  -3   5 -10    2.49    1.22
  -3   5 -10    0.27    0.94
  -2   5 -10    0.52    1.02
  -2   5 -10   -1.64    0.86
  -2   5 -10    1.55    0.77
  -2   5 -10   -0.03    0.84
  -1   5 -10    0.93    1.29
  -1   5 -10    2.30    1.17
  -1   5 -10    2.96    1.33
  -1   5 -10    1.36    0.99
  -1   5 -10    0.95    0.48
   0   5 -10   30.38    3.39
   1   5 -10   27.85    3.12
   1   5 -10   33.99    3.62
   1   5 -10   31.56    3.36
  -2  -5  10    2.57    1.04
   2   5 -10    0.58    1.37
   2   5 -10    1.47    1.34
   2   5 -10    3.68    1.72
  -3  -5  10    2.69    1.91
   3   5 -10    0.95    1.50
  -4  -5  10    0.78    1.91
  -4  -5  10   -1.45    1.96
   4   5 -10    0.70    1.96
   4   5 -10   -1.01    1.96
   4   5 -10   -0.64    2.34
  -5  -5  10   -2.02    4.08
  -5  -5  10   -0.05    3.27
   5   5 -10   -3.75    2.73
  -7   4 -10   -0.30    3.67
  -6   4 -10   -0.18    2.35
  -6   4 -10   -3.88    2.23
  -5   4 -10    0.12    1.62
  -5   4 -10    0.95    1.23
  -5   4 -10    0.30    1.53
  -5   4 -10   -0.14    1.34
  -4   4 -10    0.92    0.97
  -4   4 -10   -1.95    1.27
  -4   4 -10    2.64    0.98
  -4   4 -10    1.60    1.31
  -4   4 -10    1.51    1.32
  -3   4 -10   14.11    2.38
  -3   4 -10   17.37    2.50
  -3   4 -10   17.94    2.74
  -3   4 -10   13.98    2.29
  -3   4 -10   13.18    1.85
  -2   4 -10   10.39    1.74
  -2   4 -10   12.70    2.46
  -2   4 -10    8.01    1.56
  -2   4 -10   10.64    2.19
  -1   4 -10  225.53    8.13
  -1   4 -10  255.30    7.44
  -1   4 -10  254.88    8.88
  -1   4 -10  238.62    6.74
   0  -4  10    1.06    0.85
   0   4 -10    1.46    1.13
   0   4 -10   -0.43    1.00
   0   4 -10   -1.52    1.12
   0   4 -10    0.12    0.52
   0   4 -10    2.33    0.91
  -1  -4  10   73.51    4.39
   1   4 -10   81.05    5.03
   1   4 -10   79.42    5.23
   1   4 -10   73.96    3.23
   1   4 -10   76.16    4.53
  -2  -4  10    1.07    0.95
   2   4 -10    1.47    1.35
   2   4 -10    1.02    0.95
   2   4 -10    1.36    1.38
   2   4 -10    0.76    1.32
  -3  -4  10    2.77    1.48
  -3  -4  10    5.17    1.92
   3   4 -10    2.60    1.80
   3   4 -10    5.78    2.16
   3   4 -10    8.04    2.09
  -4  -4  10    1.49    1.92
  -4  -4  10   -1.03    1.66
   4   4 -10    5.00    2.16
   4   4 -10    0.82    1.73
  -5  -4  10   -1.05    2.07
   5   4 -10    6.41    3.08
   5   4 -10    1.29    2.40
  -6  -4  10   -9.92    4.55
  -6   3 -10    4.99    2.40
  -6   3 -10    0.19    2.66
  -5   3 -10   11.43    1.92
  -5   3 -10    8.27    1.16
  -5   3 -10   12.22    2.75
  -5   3 -10   11.76    2.88
  -4   3 -10   11.88    2.21
  -4   3 -10    8.99    2.45
  -4   3 -10    9.70    1.11
  -4   3 -10    9.59    1.43
  -4   3 -10   10.49    1.43
  -4   3 -10    9.38    2.36
  -3   3 -10    6.59    1.34
  -3   3 -10    7.78    1.16
  -3   3 -10   10.07    2.12
  -3   3 -10    9.37    2.21
  -3   3 -10    7.87    2.10
  -2   3 -10   19.55    2.20
  -2   3 -10   18.18    1.79
  -2   3 -10   17.86    1.74
  -2   3 -10   19.93    2.30
  -1   3 -10   62.19    3.31
  -1   3 -10   68.20    3.51
  -1   3 -10   64.67    2.89
  -1   3 -10   73.17    4.22
   0  -3  10   11.04    1.87
   0  -3  10    8.25    1.34
   0   3 -10   11.47    1.99
   0   3 -10    8.72    1.42
   0   3 -10    9.17    1.89
   0   3 -10    9.40    1.51
   0   3 -10    7.95    1.87
  -1  -3  10   37.34    2.61
  -1  -3  10   30.69    2.55
   1   3 -10   32.72    2.64
   1   3 -10   32.65    2.28
   1   3 -10   36.52    3.34
   1   3 -10   35.18    3.12
  -2  -3  10   10.39    1.82
   2   3 -10    8.35    1.91
   2   3 -10   12.56    2.57
   2   3 -10    6.94    1.84
   2   3 -10    7.20    1.90
  -3  -3  10    8.50    2.42
  -3  -3  10    6.16    1.88
   3   3 -10    7.87    2.22
   3   3 -10   10.40    2.46
   3   3 -10   10.75    2.53
  -4  -3  10    1.99    1.53
  -4  -3  10    5.10    1.81
   4   3 -10    2.28    1.73
   4   3 -10    2.69    1.72
  -5  -3  10    5.27    2.77
  -5  -3  10    0.10    2.23
   5   3 -10    2.17    2.47
   5   3 -10    3.99    3.54
   6   3 -10   -5.00    3.10
  -6   2 -10    6.71    3.00
  -6   2 -10   -0.55    2.50
  -5   2 -10   -2.83    1.34
  -5   2 -10   -0.25    1.66
  -4   2 -10   12.64    0.85
  -4   2 -10   12.69    2.25
  -4   2 -10   12.06    2.81
  -4   2 -10    8.98    2.41
  -3   2 -10   28.75    3.25
  -3   2 -10   28.89    2.41
  -3   2 -10   24.95    2.00
  -3   2 -10   22.56    2.30
  -3   2 -10   23.43    1.36
  -2   2 -10   11.89    1.17
  -2   2 -10   14.13    2.27
  -2   2 -10    9.90    1.65
  -1   2 -10    7.50    1.30
  -1   2 -10    6.98    1.76
  -1   2 -10    7.82    1.75
  -1   2 -10    6.70    1.12
   0  -2  10    5.18    1.17
   0  -2  10    5.02    0.82
   0   2 -10    5.28    1.31
   0   2 -10    4.75    1.50
   0   2 -10    4.07    1.13
   0   2 -10    4.91    0.85
  -1  -2  10   35.98    2.41
  -1  -2  10   39.07    2.80
  -1  -2  10   35.67    2.88
   1   2 -10   33.50    3.00
   1   2 -10   37.73    2.60
   1   2 -10   39.84    2.52
   1   2 -10   44.16    3.15
  -2  -2  10   19.84    2.72
  -2  -2  10   19.97    2.29
   2   2 -10   14.64    2.34
   2   2 -10   17.09    2.64
   2   2 -10   23.97    3.24
   2   2 -10   16.60    2.85
  -3  -2  10   12.62    2.94
  -3  -2  10   17.12    2.89
   3   2 -10   17.33    3.01
   3   2 -10   17.62    3.05
  -4  -2  10   14.61    3.01
  -4  -2  10   10.88    3.63
   4   2 -10    8.24    2.53
   4   2 -10   15.54    2.75
  -5  -2  10   -0.45    1.28
  -5  -2  10    0.86    1.84
   5   2 -10    1.46    1.84
   5   2 -10    0.03    1.88
  -6  -2  10    0.16    2.15
  -6  -2  10    3.53    3.26
   6   2 -10    2.50    3.25
  -6   1 -10   -4.93    1.99
  -6   1 -10    0.89    2.66
  -5   1 -10    8.20    2.89
  -5   1 -10   12.76    3.25
  -5   1 -10    6.31    2.12
  -4   1 -10   28.13    4.13
  -4   1 -10   24.91    3.99
  -4   1 -10   28.21    3.05
  -3   1 -10   51.54    4.26
  -3   1 -10   40.34    2.91
  -3   1 -10   47.75    2.49
  -3   1 -10   44.66    3.53
  -2   1 -10    9.71    1.92
  -2   1 -10    9.94    1.32
  -2   1 -10   11.62    0.68
  -2   1 -10   10.81    1.75
  -2   1 -10   11.34    2.39
   1  -1  10   31.62    2.52
  -1   1 -10   31.19    2.73
  -1   1 -10   31.29    2.54
  -1   1 -10   31.17    1.79
   0  -1  10   80.81    3.55
   0  -1  10   82.35    4.94
   0   1 -10   82.69    4.35
   0   1 -10   76.19    4.24
   0   1 -10   77.09    3.91
   0   1 -10   77.78    3.52
  -1  -1  10   31.31    4.55
  -1  -1  10   28.48    2.79
  -1  -1  10   32.17    2.70
  -1  -1  10   28.95    1.86
   1   1 -10   27.60    2.39
   1   1 -10   24.61    2.25
   1   1 -10   31.01    2.87
   1   1 -10   32.13    2.90
  -2  -1  10    0.82    0.87
  -2  -1  10   -1.06    0.77
   2   1 -10    0.71    1.03
   2   1 -10   -0.33    0.89
   2   1 -10    0.53    0.91
  -3  -1  10    3.18    1.51
  -3  -1  10    0.97    1.19
   3   1 -10    1.65    1.35
   3   1 -10    1.40    1.07
  -4  -1  10    1.08    1.44
  -4  -1  10    1.58    1.56
   4   1 -10   -1.91    1.27
   4   1 -10    0.88    1.39
  -5  -1  10   -0.16    1.94
  -5  -1  10    0.35    1.38
   5   1 -10    0.18    1.46
   5   1 -10    1.26    1.96
  -6  -1  10    1.33    2.91
  -6  -1  10    5.38    4.44
   6   1 -10   -1.79    2.45
   6   1 -10   -0.09    2.74
  -6   0 -10    8.38    3.92
  -6   0 -10    2.78    2.53
  -6   0 -10    6.61    3.42
  -5   0 -10   10.47    3.20
  -5   0 -10    8.56    2.60
  -4   0 -10    5.30    2.12
  -4   0 -10    3.43    1.61
  -4   0 -10    4.39    1.99
  -3   0 -10    0.99    1.50
  -3   0 -10    1.47    0.73
  -3   0 -10    0.48    1.20
   2   0  10   37.26    2.57
  -2   0 -10   39.41    2.18
  -2   0 -10   37.11    2.59
  -2   0 -10   40.36    3.42
  -2   0 -10   35.58    3.43
   1   0  10   15.12    2.03
   1   0  10   15.08    1.01
  -1   0 -10   19.07    2.68
  -1   0 -10   14.94    1.58
  -1   0 -10   14.60    0.56
  -1   0 -10   15.88    2.18
   0   0  10  176.32    5.30
   0   0  10  178.76    7.23
   0   0 -10  181.19    6.72
   0   0 -10  177.10    6.56
   0   0 -10  173.96    5.28
   0   0 -10  166.69    6.41
  -1   0  10   30.59    2.69
  -1   0  10   31.47    2.39
  -1   0  10   24.57    2.62
  -1   0  10   28.87    1.69
   1   0 -10   24.58    2.49
   1   0 -10   29.73    2.77
   1   0 -10   29.11    2.93
   1   0 -10   33.58    2.76
   1   0 -10   29.46    2.40
  -2   0  10    7.40    1.90
   2   0 -10    3.95    1.42
   2   0 -10    5.88    1.90
  -3   0  10   14.35    2.72
   3   0 -10   10.65    2.19
   3   0 -10   12.93    2.42
  -4   0  10   27.26    4.03
  -4   0  10   29.94    3.63
   4   0 -10   22.84    3.62
   4   0 -10   21.15    3.14
  -5   0  10    2.62    2.10
  -5   0  10    0.81    1.72
   5   0 -10    1.44    1.53
   5   0 -10    2.62    1.60
  -6   0  10    2.14    2.37
  -6   0  10   -4.27    2.13
   6   0 -10    0.74    2.24
   6   0 -10   -1.06    2.11
  -6  -1 -10    0.93    2.39
  -6  -1 -10   -0.01    3.07
  -6  -1 -10    3.28    3.36
  -5  -1 -10    0.56    2.01
  -5  -1 -10   -0.40    2.19
  -4  -1 -10    6.06    2.30
   3   1  10   14.60    1.77
  -3  -1 -10   10.40    1.99
  -3  -1 -10   13.20    2.65
  -3  -1 -10   14.52    2.68
   2   1  10   87.10    4.11
  -2  -1 -10   92.26    5.17
  -2  -1 -10   89.35    5.50
  -2  -1 -10   82.48    3.67
  -2  -1 -10   86.52    4.04
   1   1  10    8.53    0.62
   1   1  10    6.08    1.69
   1   1  10    8.93    1.60
  -1  -1 -10    9.82    1.84
  -1  -1 -10    7.83    2.16
  -1  -1 -10    7.32    0.86
   0   1  10    3.85    0.93
   0   1  10    2.79    1.07
   0   1  10    4.46    0.45
   0  -1 -10    4.83    1.04
   0  -1 -10    4.05    1.31
   0  -1 -10    5.28    1.48
   0  -1 -10    5.02    1.35
  -1   1  10    5.54    1.48
  -1   1  10    5.93    1.70
  -1   1  10    6.30    1.29
   1  -1 -10    6.17    1.62
   1  -1 -10    3.69    1.35
   1  -1 -10    5.47    1.25
   1  -1 -10    4.30    1.41
  -2   1  10    8.20    1.13
  -2   1  10    9.48    1.87
  -2   1  10   10.04    1.64
   2  -1 -10    9.91    2.15
   2  -1 -10   11.66    2.07
   2  -1 -10    8.85    2.07
  -3   1  10    1.96    1.46
  -3   1  10    1.95    1.55
   3  -1 -10    1.48    1.13
   3  -1 -10    3.38    1.22
   3  -1 -10    0.97    1.12
  -4   1  10    7.67    2.11
   4  -1 -10    8.26    2.17
   4  -1 -10    5.84    2.06
  -5   1  10    4.64    1.99
   5  -1 -10    4.41    1.82
   5  -1 -10    3.47    1.95
  -6   1  10    5.22    2.63
  -6   1  10    8.28    3.43
   6  -1 -10    4.36    2.84
   6  -1 -10    4.50    2.34
   6  -1 -10    6.82    2.53
  -6  -2 -10    4.57    3.76
  -5  -2 -10    4.20    2.31
  -5  -2 -10   -1.47    2.02
  -5  -2 -10    2.88    2.60
  -4  -2 -10    3.48    2.14
  -4  -2 -10    3.57    2.02
  -4  -2 -10   -0.55    1.66
   3   2  10   -0.47    1.16
  -3  -2 -10    2.42    1.60
  -3  -2 -10    5.00    1.91
   2   2  10   -0.20    1.00
   2   2  10   -2.21    1.15
  -2  -2 -10   -0.26    1.09
  -2  -2 -10    1.10    0.85
  -2  -2 -10    1.19    1.29
  -2  -2 -10   -0.08    0.72
   1   2  10    3.44    0.58
   1   2  10    3.18    0.91
   1   2  10    3.00    1.30
  -1  -2 -10    2.83    0.85
  -1  -2 -10    3.51    1.35
  -1  -2 -10    3.54    1.38
  -1  -2 -10    4.70    1.43
   0   2  10    0.35    1.01
   0   2  10   -0.97    0.90
   0   2  10   -0.35    0.47
   0   2  10    1.09    0.54
   0  -2 -10    3.92    1.28
   0  -2 -10    1.92    1.10
   0  -2 -10    1.42    0.92
  -1   2  10   26.34    2.73
  -1   2  10   24.89    2.14
  -1   2  10   27.31    1.90
  -1   2  10   27.20    2.75
   1  -2 -10   26.71    2.73
   1  -2 -10   26.18    2.64
   1  -2 -10   26.38    2.54
  -2   2  10    8.96    1.96
  -2   2  10   14.70    2.56
   2  -2 -10   12.73    2.10
   2  -2 -10   10.52    2.16
   2  -2 -10    9.63    1.92
  -3   2  10   -0.72    1.08
   3  -2 -10   -0.78    0.77
   3  -2 -10   -0.47    1.07
   3  -2 -10   -0.83    0.97
  -4   2  10   14.33    3.18
   4  -2 -10   13.17    2.85
   4  -2 -10   19.41    2.30
   4  -2 -10   10.76    2.35
  -5   2  10   34.36    5.20
   5  -2 -10   20.55    3.59
   5  -2 -10   32.27    4.27
   5  -2 -10   32.09    2.79
   5  -2 -10   31.05    3.54
  -6   2  10    1.03    2.52
  -6   2  10    0.18    2.01
   6  -2 -10   -2.44    1.96
   6  -2 -10    1.30    1.74
  -5  -3 -10    2.31    2.65
  -5  -3 -10    1.38    2.72
  -4  -3 -10    2.29    1.93
  -4  -3 -10    0.48    2.10
  -4  -3 -10   -0.13    1.37
   3   3  10    0.14    1.81
   3   3  10    4.88    1.77
  -3  -3 -10    4.91    1.87
  -3  -3 -10    2.54    1.90
   2   3  10   28.59    2.98
   2   3  10   22.85    2.87
  -2  -3 -10   20.68    2.47
  -2  -3 -10   25.04    3.69
  -2  -3 -10   30.39    3.47
   1   3  10    3.04    1.21
   1   3  10    2.10    1.62
   1   3  10    3.51    0.78
  -1  -3 -10    4.97    1.82
  -1  -3 -10    2.46    1.14
  -1  -3 -10    4.03    1.66
   0   3  10   11.70    1.50
   0   3  10   13.36    1.82
   0  -3 -10   13.69    2.73
   0  -3 -10    8.98    2.18
  -1   3  10   16.01    1.83
  -1   3  10   13.84    2.58
  -1   3  10   12.58    2.13
  -1   3  10   23.94    3.32
   1  -3 -10   23.93    3.11
   1  -3 -10   18.35    2.81
  -2   3  10   30.60    2.60
  -2   3  10   30.71    3.20
   2  -3 -10   34.67    2.82
   2  -3 -10   28.76    3.08
   2  -3 -10   29.88    2.82
  -3   3  10   18.60    3.26
  -3   3  10   10.14    1.26
   3  -3 -10   12.13    2.56
   3  -3 -10   16.51    2.29
  -4   3  10   -0.15    1.32
   4  -3 -10    0.21    1.03
   4  -3 -10    0.87    1.18
  -5   3  10   -1.29    1.26
   5  -3 -10    3.52    1.69
   5  -3 -10    1.50    1.12
   5  -3 -10    0.10    1.45
  -6   3  10    1.45    2.16
   6  -3 -10   -1.97    2.05
  -5  -4 -10    1.23    3.28
  -5  -4 -10    7.35    3.59
  -4  -4 -10   10.87    3.54
  -4  -4 -10   11.74    3.10
  -4  -4 -10   13.34    2.99
   3   4  10    8.78    2.27
  -3  -4 -10   -0.30    1.98
  -3  -4 -10    3.88    2.12
   2   4  10    0.78    0.62
   2   4  10    1.97    1.45
  -2  -4 -10    3.59    1.71
  -2  -4 -10   -0.55    1.00
   1   4  10    7.10    1.25
   1   4  10    4.39    1.04
   1   4  10    4.87    1.56
  -1  -4 -10    6.62    1.87
  -1  -4 -10    2.34    1.35
  -1  -4 -10    8.20    1.89
  -1  -4 -10    2.63    1.24
   0   4  10   19.60    2.05
   0   4  10   19.06    2.57
   0  -4 -10   21.98    3.20
   0  -4 -10   18.06    3.37
   0  -4 -10   22.10    3.20
  -1   4  10    7.44    1.71
  -1   4  10   10.35    1.90
   1  -4 -10   10.84    2.09
   1  -4 -10   10.52    2.23
  -2   4  10    3.32    1.57
  -2   4  10    4.13    1.64
  -2   4  10    3.96    1.51
   2  -4 -10    3.77    1.37
   2  -4 -10    1.62    1.16
   2  -4 -10    3.99    1.44
  -3   4  10    2.32    1.72
   3  -4 -10    0.77    1.01
   3  -4 -10   -0.30    1.33
   3  -4 -10    0.83    1.18
  -4   4  10    5.17    1.99
   4  -4 -10    2.44    1.62
   4  -4 -10    5.75    1.41
  -5   4  10    4.43    2.05
   5  -4 -10    1.38    1.75
  -6   4  10    2.97    2.67
   6  -4 -10    4.99    2.61
   4   5  10    4.04    3.23
  -4  -5 -10   -1.24    2.42
  -4  -5 -10   -1.66    2.86
  -4  -5 -10    0.68    3.14
   3   5  10    0.89    2.09
   3   5  10   -0.67    1.43
  -3  -5 -10    1.15    1.92
  -3  -5 -10   -4.58    1.78
   2   5  10   14.10    1.79
   2   5  10   15.22    2.70
  -2  -5 -10   18.55    3.53
  -2  -5 -10   14.69    3.79
   1   5  10    1.66    1.41
  -1  -5 -10    0.70    1.59
  -1  -5 -10    0.72    0.63
  -1  -5 -10    0.58    1.33
   0   5  10    1.00    1.13
   0   5  10    0.01    1.20
   0  -5 -10    3.18    1.31
   0  -5 -10    1.81    1.54
   0  -5 -10   -0.28    1.04
  -1   5  10   37.54    3.31
   1  -5 -10   37.26    3.83
   1  -5 -10   38.88    3.12
   1  -5 -10   35.09    3.31
  -2   5  10    4.22    1.59
  -2   5  10    3.27    1.20
   2  -5 -10    2.84    1.29
   2  -5 -10    3.25    1.48
   2  -5 -10    2.60    1.55
  -3   5  10    7.89    2.47
  -3   5  10    8.92    2.26
   3  -5 -10    9.64    1.97
   3  -5 -10    7.11    1.88
   3  -5 -10    9.90    2.44
  -4   5  10    9.71    2.53
   4  -5 -10    9.47    1.48
   4  -5 -10    9.35    2.37
  -5   5  10    9.60    2.95
   5  -5 -10    5.60    2.24
  -6   5  10   -2.01    2.30
   6  -5 -10   -0.70    2.63
  -4  -6 -10    0.54    3.23
  -4  -6 -10   -6.30    2.66
   3   6  10   -0.91    2.13
  -3  -6 -10    0.92    2.45
  -3  -6 -10   -1.74    2.51
   2   6  10    3.13    1.85
   2   6  10    0.90    1.38
  -2  -6 -10    2.08    3.34
  -2  -6 -10    0.01    1.99
   1   6  10   31.96    2.83
   1   6  10   38.68    4.02
  -1  -6 -10   34.09    3.85
  -1  -6 -10   34.66    4.11
   0   6  10    9.12    2.15
   0  -6 -10   11.07    2.40
   0  -6 -10    8.60    1.30
   0  -6 -10    7.72    2.28
  -1   6  10   10.29    2.29
   1  -6 -10   10.05    2.46
   1  -6 -10   11.18    2.67
   1  -6 -10    8.32    1.91
  -2   6  10    1.84    1.53
   2  -6 -10   -0.22    1.11
   2  -6 -10    5.62    1.61
   2  -6 -10    4.20    1.76
  -3   6  10    2.77    1.65
  -3   6  10    3.39    1.64
  -4   6  10    1.50    1.56
  -4   6  10   -2.00    1.50
   4  -6 -10    1.73    2.65
   4  -6 -10   -0.99    1.13
   4  -6 -10   -1.62    1.48
  -5   6  10    8.17    3.15
  -5   6  10    6.75    2.53
  -6   6  10   12.42    3.69
   3   7  10    4.30    3.09
  -3  -7 -10   -0.48    3.11
  -3  -7 -10    5.65    3.11
  -3  -7 -10    1.06    3.00
   2   7  10    1.39    2.19
   2   7  10   -0.44    1.69
  -2  -7 -10    1.21    2.15
  -2  -7 -10   -0.24    2.03
   1   7  10    1.47    1.58
   1   7  10    6.01    2.57
  -1  -7 -10    0.32    1.99
  -1  -7 -10    1.41    1.97
   0   7  10   -0.57    1.17
   0   7  10    0.00    1.60
   0  -7 -10    0.49    1.81
   0  -7 -10   -2.78    1.24
  -1   7  10   -0.32    1.54
   1  -7 -10    0.71    1.62
  -2   7  10   -0.16    1.42
   2  -7 -10    1.09    1.56
   2  -7 -10    0.75    1.71
   2  -7 -10    0.45    1.11
   2  -7 -10    0.91    0.74
  -3   7  10    3.49    1.97
  -3   7  10    4.85    2.21
   3  -7 -10    4.11    1.85
   3  -7 -10    3.50    1.44
   3  -7 -10    5.37    1.86
   3  -7 -10    2.97    0.99
  -4   7  10    2.15    2.21
  -4   7  10    7.35    2.44
   4  -7 -10    1.28    0.86
   4  -7 -10    2.90    1.50
  -5   7  10    2.85    2.52
  -5   7  10    0.97    2.24
  -6   7  10    1.03    4.08
  -6   7  10    0.17    3.23
   3   8  10    2.20    5.58
  -3  -8 -10   -6.22    3.93
   2   8  10   -0.44    2.47
   2   8  10    6.36    2.95
  -2  -8 -10   -1.20    2.52
  -2  -8 -10   -0.05    2.72
   1   8  10    1.94    2.63
   1   8  10   -1.18    1.63
  -1  -8 -10   -3.08    2.23
  -1  -8 -10   -0.35    2.04
   0   8  10    4.93    1.95
   0   8  10    2.49    1.99
   0  -8 -10    2.96    2.03
   0  -8 -10    0.26    1.67
  -2   8  10    0.99    1.94
   2  -8 -10    1.66    1.90
   2  -8 -10   -0.17    1.13
  -3   8  10    0.65    1.88
   3  -8 -10    0.05    1.79
  -4   8  10   -0.20    2.39
  -4   8  10   -0.85    1.93
  -5   8  10    2.67    2.85
  -5   8  10    1.56    2.41
  -6   8  10    0.81    5.20
  -6   8  10   -0.13    3.19
   2   9  10    2.56    4.29
  -2  -9 -10    2.76    4.68
   1   9  10    2.13    2.99
   1   9  10    0.37    3.29
  -1  -9 -10   -3.83    3.06
  -1  -9 -10   -0.02    2.61
   0   9  10    0.43    2.13
   0   9  10    1.45    2.67
   0  -9 -10    4.42    2.98
   0  -9 -10    3.52    2.35
  -1   9  10    7.30    2.84
   1  -9 -10    2.94    2.76
  -2   9  10    0.74    2.14
   2  -9 -10    0.46    1.93
  -3   9  10   -1.55    2.12
   3  -9 -10   -0.68    2.30
  -4   9  10    1.44    2.80
  -4   9  10   -2.94    2.40
  -5   9  10    2.90    3.55
  -5   9  10    0.55    3.62
   1  10  10   -6.42    6.13
   0  10  10    2.61    3.16
   0  10  10    6.37    3.67
   0 -10 -10    6.01    3.79
  -1  10  10    5.25    2.99
   1 -10 -10    6.48    3.06
  -2  10  10    3.86    2.93
   2 -10 -10   10.57    4.03
   3 -10 -10    1.50    3.06
  -4  10  10    3.15    3.67
  -5  10  10   -2.15    3.47
  -1  11  10  -11.84    5.26
   2 -11 -10   -4.04    8.64
  -4  10 -11    4.92    4.06
  -4  10 -11    5.71    3.57
  -3  10 -11    1.37    3.10
  -3  10 -11    1.19    2.63
  -3  10 -11   -2.65    2.65
  -2  10 -11   14.27    4.32
  -2  10 -11   16.29    4.03
  -1  10 -11    3.06    3.26
  -1  10 -11   10.83    3.48
  -1  10 -11    4.59    2.90
   0  10 -11   -1.73    2.85
  -5   9 -11   -4.60    3.29
  -4   9 -11    2.29    2.45
  -4   9 -11    2.90    2.93
  -4   9 -11    4.96    3.08
  -3   9 -11    5.56    2.49
  -3   9 -11    6.68    2.92
  -3   9 -11    1.35    2.64
  -2   9 -11    4.76    2.05
  -2   9 -11    1.18    2.23
  -2   9 -11   -0.73    2.44
  -1   9 -11    0.48    2.05
  -1   9 -11   -0.24    2.30
  -1   9 -11   -0.28    1.77
   0   9 -11    3.16    2.95
   0   9 -11    8.11    2.86
   0   9 -11    9.25    3.50
   1   9 -11   10.12    3.77
   1   9 -11    8.26    3.21
   1   9 -11    7.45    3.35
   2   9 -11   -5.15    2.93
  -6   8 -11   -8.87    3.73
  -5   8 -11   -6.79    2.05
  -5   8 -11   -3.05    2.39
  -4   8 -11   13.27    3.38
  -4   8 -11    4.76    2.08
  -4   8 -11   11.14    2.91
  -4   8 -11    3.56    2.04
  -3   8 -11    3.53    2.10
  -3   8 -11    0.99    1.23
  -3   8 -11    2.49    1.79
  -2   8 -11    2.41    2.10
  -2   8 -11   -1.23    1.36
  -2   8 -11   -1.57    1.46
  -1   8 -11   10.22    2.82
  -1   8 -11   10.35    2.74
  -1   8 -11   10.67    2.73
   0   8 -11    0.24    1.81
   0   8 -11    1.45    1.55
   0   8 -11   -2.62    1.70
   1   8 -11   43.39    5.00
   1   8 -11   36.17    5.52
   1   8 -11   36.23    5.72
   2   8 -11    2.55    2.75
   2   8 -11   -0.72    2.29
   3   8 -11    8.44    3.76
   3   8 -11    7.38    3.90
  -6   7 -11   -1.19    3.04
  -5   7 -11    6.36    2.66
  -5   7 -11    7.30    2.21
  -5   7 -11   11.94    2.32
  -4   7 -11   -2.21    1.35
  -4   7 -11    1.09    1.44
  -4   7 -11   -0.98    1.33
  -4   7 -11    4.30    1.65
  -4   7 -11   -1.33    1.70
  -4   7 -11    0.82    1.33
  -3   7 -11    5.19    1.96
  -3   7 -11   12.94    2.65
  -3   7 -11    7.50    1.42
  -3   7 -11    7.99    2.05
  -3   7 -11    9.81    2.65
  -2   7 -11    8.28    2.45
  -2   7 -11    9.21    2.18
  -2   7 -11    6.51    2.04
  -1   7 -11   14.67    5.22
  -1   7 -11   10.22    2.31
  -1   7 -11   17.56    3.19
   0   7 -11    0.44    1.65
   0   7 -11    2.35    1.38
   0   7 -11    0.50    1.46
   1   7 -11    0.39    1.57
   1   7 -11    2.37    1.75
   1   7 -11    3.39    2.05
   2   7 -11    2.19    2.13
   2   7 -11   -0.27    1.73
   2   7 -11    0.06    1.95
  -3  -7  11   -0.11    0.91
   3   7 -11    5.28    2.82
   3   7 -11   -1.64    2.35
   4   7 -11   -0.46    3.07
  -6   6 -11    2.46    2.89
  -6   6 -11   14.88    4.57
  -6   6 -11    6.40    3.19
  -5   6 -11    0.75    1.85
  -5   6 -11    1.25    1.91
  -5   6 -11   -1.94    1.50
  -4   6 -11    4.28    1.61
  -4   6 -11    3.05    1.62
  -4   6 -11    0.11    1.37
  -4   6 -11    2.70    1.62
  -4   6 -11    5.87    1.87
  -4   6 -11    0.01    1.28
  -3   6 -11   16.91    2.72
  -3   6 -11   20.42    2.51
  -3   6 -11   13.33    2.48
  -3   6 -11   13.38    2.65
  -3   6 -11   13.77    2.63
  -2   6 -11    9.61    2.38
  -2   6 -11    7.85    1.81
  -2   6 -11    6.88    1.20
  -2   6 -11    5.61    1.84
  -1   6 -11   -0.25    1.18
  -1   6 -11   -0.86    0.98
  -1   6 -11   -1.42    1.07
   0   6 -11    7.72    2.28
   0   6 -11   10.53    2.28
   0   6 -11    9.68    2.55
   1   6 -11   27.43    3.86
   1   6 -11   30.37    4.89
   1   6 -11   23.44    4.53
   2   6 -11    6.97    2.57
   2   6 -11    2.45    1.95
   2   6 -11    2.34    1.65
  -3  -6  11    1.69    1.69
   3   6 -11    0.22    2.17
   3   6 -11    1.57    1.89
   3   6 -11    3.97    2.41
   4   6 -11    1.10    2.75
   4   6 -11    2.55    2.65
   5   6 -11  -10.77    5.48
  -6   5 -11   -1.12    2.35
  -6   5 -11    2.00    2.74
  -5   5 -11    6.73    2.41
  -5   5 -11    5.92    2.06
  -5   5 -11    5.25    1.72
  -5   5 -11    9.90    2.50
  -4   5 -11    0.42    1.16
  -4   5 -11   -1.05    1.12
  -4   5 -11    2.21    1.61
  -4   5 -11   -0.28    1.20
  -4   5 -11   -0.72    1.23
  -4   5 -11    0.61    1.44
  -3   5 -11    6.67    1.71
  -3   5 -11   13.06    2.20
  -3   5 -11   10.84    2.11
  -3   5 -11   11.48    2.24
  -3   5 -11   10.98    1.97
  -3   5 -11   11.03    2.04
  -2   5 -11   27.59    2.30
  -2   5 -11   21.37    2.93
  -2   5 -11   28.00    3.03
  -2   5 -11   28.47    2.62
  -1   5 -11   18.24    2.83
  -1   5 -11   19.10    1.55
  -1   5 -11   24.71    3.58
  -1   5 -11   19.92    2.30
   0   5 -11   18.03    3.23
   0   5 -11   19.24    3.11
   0   5 -11   20.61    1.16
   1   5 -11   18.12    3.26
   1   5 -11   24.35    3.76
   1   5 -11   18.25    2.97
  -2  -5  11    2.40    1.05
   2   5 -11    3.65    1.79
   2   5 -11    1.02    1.42
   2   5 -11    2.32    1.47
  -3  -5  11    1.78    2.26
   3   5 -11    4.18    2.17
   3   5 -11    2.06    1.84
  -4  -5  11    3.04    2.12
  -4  -5  11    1.08    1.81
   4   5 -11    0.54    2.16
   4   5 -11    3.88    2.57
  -5  -5  11   -6.65    4.77
   5   5 -11   -5.06    3.07
  -6   4 -11   -6.39    2.42
  -6   4 -11   -3.18    2.24
  -5   4 -11   -2.52    1.75
  -5   4 -11   -1.43    1.01
  -5   4 -11    0.04    1.76
  -5   4 -11   -0.30    1.49
  -4   4 -11   20.27    2.03
  -4   4 -11   29.97    3.54
  -4   4 -11   19.57    2.61
  -4   4 -11   23.83    2.62
  -4   4 -11   23.52    3.72
  -4   4 -11   21.15    2.09
  -3   4 -11   28.22    3.20
  -3   4 -11   31.16    2.90
  -3   4 -11   27.68    2.65
  -3   4 -11   25.51    2.88
  -3   4 -11   30.98    2.43
  -2   4 -11    3.62    1.12
  -2   4 -11    0.31    1.13
  -2   4 -11    2.22    1.22
  -1   4 -11   22.98    2.00
  -1   4 -11   26.74    2.19
  -1   4 -11   25.62    2.90
  -1   4 -11   27.17    2.60
   0  -4  11  152.23    5.77
   0   4 -11  165.28    7.42
   0   4 -11  155.47    6.74
   0   4 -11  152.74    4.90
   0   4 -11  146.67    5.64
  -1  -4  11    1.87    1.39
   1   4 -11    1.99    1.23
   1   4 -11    0.86    1.00
   1   4 -11   -0.82    0.94
   1   4 -11    1.41    0.83
  -2  -4  11   49.16    3.32
   2   4 -11   45.57    4.21
   2   4 -11   45.45    3.29
   2   4 -11   44.41    3.90
   2   4 -11   46.95    4.09
  -3  -4  11    4.93    1.69
   3   4 -11    8.69    3.83
   3   4 -11    5.93    2.32
   3   4 -11    7.34    2.37
  -4  -4  11    2.86    2.05
  -4  -4  11    0.87    1.83
   4   4 -11    5.85    2.63
   4   4 -11    6.35    2.39
  -5  -4  11    0.71    2.39
  -5  -4  11   -2.15    1.95
   5   4 -11    0.09    3.49
   5   4 -11    2.42    2.46
  -6  -4  11   -1.01    5.37
  -6   3 -11   -0.84    2.61
  -6   3 -11   -3.75    2.23
  -5   3 -11    7.24    2.72
  -5   3 -11   13.95    2.99
  -5   3 -11   12.67    2.16
  -4   3 -11   10.75    2.55
  -4   3 -11    4.19    0.99
  -4   3 -11    3.80    1.69
  -4   3 -11    5.88    1.90
  -4   3 -11    4.94    1.07
  -4   3 -11    7.15    1.20
  -3   3 -11    1.14    1.09
  -3   3 -11    2.90    0.88
  -3   3 -11    1.45    0.80
  -3   3 -11    2.03    1.55
  -3   3 -11    5.47    1.67
  -2   3 -11   38.72    2.46
  -2   3 -11   33.85    2.33
  -2   3 -11   37.13    3.10
  -2   3 -11   33.59    2.85
  -1   3 -11    1.00    0.77
  -1   3 -11    0.42    0.48
  -1   3 -11   -0.12    0.63
  -1   3 -11    0.28    0.74
   0  -3  11   79.47    4.99
   0  -3  11   79.44    3.42
   0   3 -11   72.68    3.49
   0   3 -11   81.45    3.44
   0   3 -11   81.50    4.87
  -1  -3  11    7.19    1.60
   1   3 -11    8.42    1.62
   1   3 -11    8.33    2.01
   1   3 -11    5.22    1.36
   1   3 -11    9.20    2.20
  -2  -3  11    3.65    1.42
   2   3 -11    0.32    1.16
   2   3 -11    3.26    1.52
   2   3 -11    2.80    1.22
   2   3 -11    2.15    1.11
  -3  -3  11   14.17    2.49
   3   3 -11   16.34    3.15
   3   3 -11   12.55    2.63
  -4  -3  11    3.25    1.75
  -4  -3  11    1.08    1.60
   4   3 -11    0.20    1.40
   4   3 -11   -1.45    1.44
  -5  -3  11   -1.02    1.60
  -5  -3  11   -0.49    2.21
   5   3 -11    1.50    2.03
   5   3 -11    1.86    2.35
  -6   2 -11   -0.14    2.64
  -5   2 -11   -2.02    1.79
  -5   2 -11    3.42    1.85
  -5   2 -11    1.02    1.93
  -4   2 -11    0.20    1.38
  -4   2 -11   -0.37    1.20
  -4   2 -11    1.32    1.38
  -3   2 -11    0.28    1.05
  -3   2 -11    1.35    1.42
  -3   2 -11    1.93    0.85
  -3   2 -11    0.17    0.99
  -3   2 -11   -0.41    0.47
  -2   2 -11   11.89    2.15
  -2   2 -11   10.59    1.83
  -2   2 -11   15.86    2.89
  -2   2 -11   10.46    1.23
  -2   2 -11   12.75    1.24
  -2   2 -11    9.05    1.30
  -1   2 -11   58.44    2.19
  -1   2 -11   54.24    4.44
  -1   2 -11   55.96    3.70
  -1   2 -11   56.13    2.93
   0  -2  11   36.72    3.02
   0   2 -11   35.75    1.70
   0   2 -11   31.58    2.50
   0   2 -11   30.94    2.47
   0   2 -11   31.78    3.49
  -1  -2  11    9.44    1.46
  -1  -2  11    9.80    1.70
   1   2 -11    7.90    1.40
   1   2 -11   12.21    1.89
   1   2 -11   12.20    2.23
   1   2 -11   10.29    2.18
  -2  -2  11   14.83    2.24
  -2  -2  11   18.13    2.64
   2   2 -11   14.05    2.55
   2   2 -11   17.03    2.36
   2   2 -11   18.58    3.12
  -3  -2  11    3.65    1.60
   3   2 -11    2.93    1.25
   3   2 -11    2.85    1.46
  -4  -2  11    1.69    1.57
  -4  -2  11    3.25    1.64
   4   2 -11    1.34    1.78
   4   2 -11    3.93    1.78
  -5  -2  11    3.55    2.25
  -5  -2  11    5.13    2.08
   5   2 -11    0.23    1.76
   5   2 -11    0.75    1.89
  -6  -2  11   -1.06    3.04
  -6  -2  11   -0.53    2.30
   6   2 -11    1.80    3.19
   6   2 -11   -0.98    3.06
  -6   1 -11   -1.68    2.43
  -6   1 -11   -2.49    2.42
  -5   1 -11   -0.84    1.95
  -5   1 -11    1.61    1.70
  -5   1 -11    3.31    2.34
  -4   1 -11    3.45    1.66
  -4   1 -11    5.08    2.08
  -4   1 -11    6.08    1.85
  -3   1 -11    2.04    1.63
  -3   1 -11    1.91    1.30
  -2   1 -11   10.65    2.50
  -2   1 -11    6.46    1.10
  -2   1 -11    9.68    0.56
  -2   1 -11   11.04    2.09
  -2   1 -11    9.08    1.65
   1  -1  11    1.63    1.23
  -1   1 -11    0.91    0.90
  -1   1 -11    1.68    0.92
  -1   1 -11    0.64    0.60
   0  -1  11   67.25    4.06
   0  -1  11   73.77    3.48
   0   1 -11   65.21    4.34
   0   1 -11   71.60    5.04
   0   1 -11   77.76    3.60
   0   1 -11   76.21    4.33
  -1  -1  11   35.36    2.77
  -1  -1  11   42.94    3.27
  -1  -1  11   39.51    2.12
   1   1 -11   46.67    3.58
   1   1 -11   40.97    3.06
  -2  -1  11    2.09    1.11
  -2  -1  11    2.67    0.88
  -2  -1  11    1.71    0.93
   2   1 -11    2.54    1.23
   2   1 -11    3.39    1.51
   2   1 -11    3.77    1.45
  -3  -1  11    1.60    1.33
   3   1 -11    3.57    1.57
   3   1 -11    2.54    1.49
  -4  -1  11    0.43    1.35
  -4  -1  11    2.39    1.29
   4   1 -11    1.17    1.34
   4   1 -11    2.29    1.42
  -5  -1  11    5.32    2.17
  -5  -1  11    9.06    2.99
   5   1 -11    7.87    2.21
   5   1 -11    9.19    2.77
  -6  -1  11   -1.64    2.80
  -6  -1  11    1.15    2.26
   6   1 -11   -0.56    2.87
  -6   0 -11   -2.24    2.78
  -6   0 -11   -4.96    2.69
  -6   0 -11    2.04    2.75
  -5   0 -11    0.38    1.70
  -5   0 -11   -1.83    1.97
  -5   0 -11    2.42    2.26
  -4   0 -11    1.61    1.68
  -4   0 -11   -1.89    1.52
  -4   0 -11   -1.28    2.01
  -3   0 -11    1.95    1.46
  -3   0 -11    1.60    1.36
  -3   0 -11    1.42    0.92
   2   0  11   22.51    2.31
  -2   0 -11   21.11    1.68
  -2   0 -11   26.23    3.87
  -2   0 -11   26.76    2.89
  -2   0 -11   23.57    2.24
   1   0  11   86.61    2.70
  -1   0 -11   88.70    4.44
  -1   0 -11   88.40    2.78
  -1   0 -11   87.32    5.68
   0   0  11  130.88    5.69
   0   0  11  140.40    4.73
   0   0 -11  130.31    5.86
   0   0 -11  121.59    5.60
   0   0 -11  141.03    6.03
  -1   0  11   13.29    1.10
  -1   0  11   14.83    2.45
   1   0 -11   16.46    2.39
   1   0 -11   14.68    2.41
   1   0 -11    9.50    1.65
  -2   0  11    4.45    1.64
  -2   0  11    5.17    1.23
   2   0 -11    6.08    1.67
   2   0 -11    3.33    1.38
  -3   0  11    3.36    1.62
   3   0 -11    3.44    1.56
  -4   0  11    7.72    2.39
   4   0 -11    3.62    2.04
   4   0 -11    6.70    1.95
  -5   0  11    9.86    3.04
  -5   0  11   10.92    3.52
   5   0 -11    8.38    2.77
   5   0 -11    5.91    2.19
  -6   0  11   -1.69    2.05
  -6   0  11    1.88    2.92
   6   0 -11   -0.68    2.27
   6   0 -11   -1.60    2.35
  -6  -1 -11    6.11    3.56
  -5  -1 -11    3.56    2.02
  -5  -1 -11    5.02    2.89
  -5  -1 -11   10.23    3.19
  -4  -1 -11   13.56    3.16
  -4  -1 -11   10.27    2.83
  -4  -1 -11   13.04    2.87
   3   1  11    2.97    1.28
  -3  -1 -11    0.27    1.28
  -3  -1 -11    2.14    1.27
  -3  -1 -11    2.20    1.77
  -3  -1 -11    2.39    0.92
   2   1  11   37.67    2.97
  -2  -1 -11   40.26    3.84
  -2  -1 -11   40.41    3.57
  -2  -1 -11   34.91    2.33
   1   1  11   34.18    2.93
   1   1  11   33.41    1.31
  -1  -1 -11   31.96    2.76
  -1  -1 -11   32.75    3.07
  -1  -1 -11   30.52    1.45
   0   1  11    7.71    1.27
   0   1  11    6.38    1.67
   0  -1 -11    6.39    1.21
   0  -1 -11    7.05    1.79
   0  -1 -11    8.35    1.83
   0  -1 -11    8.45    2.21
  -1   1  11   10.65    1.63
  -1   1  11    9.34    2.15
  -1   1  11    9.32    1.39
   1  -1 -11   10.97    2.08
   1  -1 -11   10.93    2.20
   1  -1 -11   10.00    1.73
  -2   1  11    5.24    1.19
  -2   1  11    6.86    1.83
   2  -1 -11    2.82    1.31
   2  -1 -11    5.56    1.48
   2  -1 -11    7.00    1.64
  -3   1  11   69.89    4.89
   3  -1 -11   69.42    4.75
   3  -1 -11   64.58    4.61
  -4   1  11   54.80    4.70
   4  -1 -11   57.44    3.97
   4  -1 -11   59.03    4.64
   4  -1 -11   59.40    5.04
  -5   1  11    1.63    1.99
   5  -1 -11   -1.67    1.29
   5  -1 -11    2.10    1.78
   5  -1 -11   -0.02    1.46
  -6   1  11    4.97    2.70
   6  -1 -11    4.52    2.53
   6  -1 -11   -0.83    2.68
   6  -1 -11   -1.91    2.15
  -6  -2 -11   -9.90    4.52
  -5  -2 -11    1.65    2.45
  -5  -2 -11    0.42    2.61
  -5  -2 -11    1.33    2.50
  -4  -2 -11   -0.35    1.97
  -4  -2 -11    1.89    1.99
   3   2  11    5.56    1.76
  -3  -2 -11    5.34    2.04
  -3  -2 -11    8.44    2.48
   2   2  11    6.77    1.71
   2   2  11    4.04    1.32
  -2  -2 -11    8.41    2.41
  -2  -2 -11    3.79    1.26
  -2  -2 -11    6.76    1.67
  -2  -2 -11    5.54    1.92
   1   2  11    2.66    0.57
   1   2  11    0.21    1.31
   1   2  11    2.50    0.85
  -1  -2 -11    2.48    1.45
  -1  -2 -11    1.73    1.10
  -1  -2 -11    1.87    0.84
  -1  -2 -11    3.87    1.45
   0   2  11   16.01    2.69
   0   2  11   13.99    1.70
   0   2  11   12.42    1.22
   0  -2 -11   16.56    2.69
  -1   2  11  128.42    4.36
  -1   2  11  132.88    5.24
  -1   2  11  138.69    6.50
   1  -2 -11  136.14    6.41
   1  -2 -11  128.31    6.01
  -2   2  11   45.63    3.90
   2  -2 -11   47.23    3.38
   2  -2 -11   44.93    3.81
  -3   2  11    1.04    1.15
   3  -2 -11   -0.53    1.09
   3  -2 -11    1.03    1.08
   3  -2 -11    1.02    1.17
  -4   2  11    0.84    1.32
   4  -2 -11    1.98    1.30
   4  -2 -11    0.51    1.31
   4  -2 -11   -0.44    1.17
  -5   2  11   -2.00    1.69
   5  -2 -11   -1.18    1.77
   5  -2 -11    2.20    2.28
   5  -2 -11    0.58    1.75
  -6   2  11    2.14    2.56
   6  -2 -11    2.33    2.52
  -5  -3 -11    1.74    2.87
  -5  -3 -11   -0.17    3.21
  -5  -3 -11   -4.04    2.65
  -4  -3 -11   -3.19    1.59
  -4  -3 -11   -1.23    1.70
  -4  -3 -11    1.17    1.93
   3   3  11   -2.73    2.09
   3   3  11    1.45    1.58
  -3  -3 -11    0.89    1.61
  -3  -3 -11   -1.64    1.43
   2   3  11   10.65    2.17
  -2  -3 -11   17.03    2.59
  -2  -3 -11   13.29    2.84
  -2  -3 -11   14.66    2.97
  -2  -3 -11    8.26    1.92
   1   3  11   38.40    2.83
  -1  -3 -11   34.97    3.65
  -1  -3 -11   39.39    3.42
  -1  -3 -11   40.42    3.75
  -1  -3 -11   36.40    2.60
   0   3  11    0.43    0.69
   0   3  11   -1.37    0.66
   0  -3 -11    1.01    1.15
   0  -3 -11    0.28    1.20
  -1   3  11    5.08    1.28
  -1   3  11    4.24    1.36
   1  -3 -11    4.50    1.56
   1  -3 -11    5.00    1.47
  -2   3  11   17.59    2.04
  -2   3  11   14.24    2.91
   2  -3 -11   13.60    2.30
   2  -3 -11   13.84    2.63
  -3   3  11   -0.12    1.35
   3  -3 -11   -0.35    0.90
   3  -3 -11    1.49    1.25
  -4   3  11    6.38    2.36
   4  -3 -11    9.35    2.41
   4  -3 -11    5.84    1.62
  -5   3  11    1.37    1.84
   5  -3 -11   -5.02    2.40
   5  -3 -11   -0.24    1.16
   5  -3 -11   -0.39    1.65
  -6   3  11    1.77    2.52
   6  -3 -11    4.91    2.73
  -5  -4 -11   -6.48    3.08
  -5  -4 -11    2.19    2.95
  -4  -4 -11    1.25    2.13
  -4  -4 -11    0.58    2.53
  -4  -4 -11    0.41    2.97
   3   4  11    1.63    1.86
  -3  -4 -11    1.34    2.03
  -3  -4 -11    0.53    2.24
   2   4  11    6.69    0.76
   2   4  11    5.17    2.10
  -2  -4 -11    6.20    0.88
  -2  -4 -11    7.41    2.07
  -2  -4 -11    4.93    2.11
   1   4  11   -0.19    0.83
   1   4  11    1.25    0.74
   1   4  11    0.01    1.00
  -1  -4 -11   -0.73    1.10
  -1  -4 -11    1.14    1.28
  -1  -4 -11    0.63    1.16
  -1  -4 -11    0.23    1.43
   0   4  11   18.65    2.52
   0   4  11   19.93    2.14
   0  -4 -11   18.05    2.92
   0  -4 -11   18.52    2.83
   0  -4 -11   22.83    3.29
  -1   4  11   27.60    2.61
  -1   4  11   18.13    2.49
   1  -4 -11   25.39    2.87
   1  -4 -11   30.17    3.20
  -2   4  11    8.80    1.82
  -2   4  11   10.16    2.44
   2  -4 -11   13.91    2.42
   2  -4 -11    8.86    2.33
   2  -4 -11    6.46    2.00
  -3   4  11    2.08    1.46
   3  -4 -11    2.06    1.57
  -4   4  11    1.97    0.70
  -4   4  11    4.67    2.17
   4  -4 -11    5.79    2.03
   4  -4 -11    3.06    1.36
  -5   4  11    9.38    3.16
   5  -4 -11    7.84    1.48
   5  -4 -11    5.81    3.27
   5  -4 -11    8.25    2.47
  -6   4  11   -0.17    2.51
   6  -4 -11    7.01    2.96
  -4  -5 -11   -0.17    2.10
   3   5  11   -2.47    2.25
  -3  -5 -11   -0.76    1.77
  -3  -5 -11   -0.90    1.80
   2   5  11   13.01    1.54
   2   5  11   10.60    1.77
   2   5  11   16.97    3.27
  -2  -5 -11   13.78    3.32
  -2  -5 -11   13.09    3.10
   1   5  11   48.60    3.24
   1   5  11   57.37    3.23
   1   5  11   59.37    4.44
  -1  -5 -11   57.23    4.91
  -1  -5 -11   58.21    4.73
   0   5  11    0.79    1.17
   0   5  11    3.24    1.63
   0  -5 -11    0.24    1.43
   0  -5 -11    0.27    1.47
   0  -5 -11    4.29    1.65
  -1   5  11    4.35    1.41
   1  -5 -11    2.44    1.54
   1  -5 -11    4.29    1.68
   1  -5 -11    3.50    1.39
  -2   5  11    2.36    1.70
  -2   5  11    1.36    1.35
   2  -5 -11    2.11    1.53
   2  -5 -11    3.38    1.55
   2  -5 -11    2.49    1.50
  -3   5  11    0.55    1.33
  -3   5  11    1.70    1.59
   3  -5 -11    1.40    1.52
  -4   5  11   13.08    3.50
   4  -5 -11    7.49    2.49
   4  -5 -11    6.51    1.53
  -5   5  11    4.10    2.19
   5  -5 -11    3.72    2.18
  -6   5  11   -0.16    2.78
   6  -5 -11    0.37    2.41
  -4  -6 -11   -4.22    3.33
  -4  -6 -11    3.68    3.95
   3   6  11   13.14    4.00
  -3  -6 -11    7.88    3.32
  -3  -6 -11    5.81    3.14
   2   6  11    2.75    1.75
  -2  -6 -11   -1.40    1.97
  -2  -6 -11    1.83    2.24
   1   6  11    3.16    1.82
   1   6  11    5.35    1.99
  -1  -6 -11    6.61    2.22
  -1  -6 -11    5.80    2.54
   0   6  11   23.30    3.49
   0  -6 -11   15.89    2.86
   0  -6 -11   16.67    3.36
  -1   6  11    5.04    2.01
   1  -6 -11    7.02    1.77
   1  -6 -11    7.41    2.17
   1  -6 -11    6.18    1.91
  -2   6  11   37.35    3.80
   2  -6 -11   35.73    3.06
   2  -6 -11   37.04    3.68
   2  -6 -11   35.79    3.56
   2  -6 -11   35.09    4.16
  -3   6  11   39.16    4.05
  -3   6  11   40.44    4.34
   3  -6 -11   36.27    4.13
   3  -6 -11   37.80    3.77
   3  -6 -11   36.70    3.12
  -4   6  11   12.81    3.12
  -4   6  11   13.29    3.06
   4  -6 -11    5.03    2.56
   4  -6 -11    6.55    1.74
  -5   6  11   -1.52    1.59
  -5   6  11   -0.36    2.23
   5  -6 -11   -1.63    2.17
  -7   6  11   -1.05    1.59
   3   7  11    0.67    4.48
  -3  -7 -11   -4.47    2.86
   2   7  11    3.18    2.68
   2   7  11   -0.84    1.77
  -2  -7 -11   -0.82    2.19
  -2  -7 -11    3.74    2.31
   1   7  11    3.70    3.26
   1   7  11    1.72    1.52
  -1  -7 -11   -0.94    2.08
  -1  -7 -11   -4.64    1.57
   0   7  11   13.55    3.09
   0  -7 -11   11.07    2.47
   0  -7 -11   14.89    3.44
  -1   7  11   13.36    3.17
   1  -7 -11    9.84    1.53
   1  -7 -11   12.78    2.94
   1  -7 -11    8.13    2.10
  -2   7  11    6.52    2.23
   2  -7 -11    9.55    1.97
   2  -7 -11    7.48    2.25
   2  -7 -11    5.11    2.55
  -3   7  11    5.04    2.19
  -3   7  11   10.91    3.09
   3  -7 -11    5.72    2.17
   3  -7 -11    8.50    2.07
   3  -7 -11    4.14    1.53
  -4   7  11    1.53    1.91
  -4   7  11   -0.96    1.88
   4  -7 -11    1.85    2.22
   4  -7 -11   -1.61    2.09
  -5   7  11    4.61    3.15
  -5   7  11    3.80    2.32
  -6   7  11   -4.32    2.98
  -6   7  11   -3.14    2.84
  -3  -8 -11   -4.61    3.85
   2   8  11   -1.07    2.84
  -2  -8 -11   -2.51    2.98
  -2  -8 -11    2.96    3.05
   1   8  11    1.97    1.87
   1   8  11    1.59    2.33
  -1  -8 -11    0.89    2.27
  -1  -8 -11    0.72    3.01
   0   8  11   -2.74    1.65
   0   8  11    0.77    1.88
   0  -8 -11    0.94    1.91
   0  -8 -11    2.98    2.52
  -1   8  11    1.40    1.81
   1  -8 -11   -0.30    1.93
   1  -8 -11    0.68    1.61
  -2   8  11    1.41    1.91
   2  -8 -11   -0.05    1.39
   2  -8 -11   -1.95    1.82
  -3   8  11    0.37    1.98
   3  -8 -11   -1.24    1.13
   3  -8 -11   -0.46    1.72
  -4   8  11   -2.49    1.82
  -4   8  11    3.32    2.61
   4  -8 -11   -0.74    2.05
  -5   8  11   -4.14    2.79
  -5   8  11    3.79    2.92
  -2  -9 -11    3.93    5.18
   1   9  11   -3.87    4.14
   1   9  11    0.88    2.97
  -1  -9 -11    1.92    2.90
  -1  -9 -11    3.29    3.59
   0   9  11   -1.75    2.14
   0   9  11    7.78    3.13
   0  -9 -11    1.45    2.57
   0  -9 -11   -1.30    2.71
  -1   9  11    1.59    2.75
   1  -9 -11    1.66    2.45
   1  -9 -11    0.26    2.21
  -2   9  11    4.04    2.81
   2  -9 -11   -1.75    2.27
  -3   9  11   -4.84    2.52
   3  -9 -11    0.59    2.43
  -4   9  11    1.59    2.59
  -5   9  11    0.64    3.73
  -5   9  11    0.08    3.24
   0  10  11   -0.16    3.49
   0  10  11   -0.37    3.45
   0 -10 -11    5.18    5.78
  -1  10  11    0.68    2.60
   2 -10 -11    3.10    3.14
  -3  10  11    4.09    3.63
   3 -10 -11   -0.90    3.65
  -4  10  11   -3.91    3.10
   2 -11 -11   -1.19    5.08
  -4  10 -12    5.70    3.88
  -4  10 -12   -0.19    3.50
  -3  10 -12    3.91    3.41
  -3  10 -12    3.20    2.90
  -2  10 -12    3.41    3.22
  -2  10 -12   -2.84    2.57
  -2  10 -12    2.00    3.20
  -1  10 -12    4.64    4.32
  -1  10 -12    1.66    3.26
  -1  10 -12   -0.84    2.41
   0  10 -12   -4.13    2.99
  -5   9 -12   -3.20    3.25
  -5   9 -12   -6.54    2.88
  -4   9 -12   -2.06    2.54
  -4   9 -12    0.03    2.69
  -4   9 -12   -0.86    2.50
  -3   9 -12    2.07    2.21
  -3   9 -12    4.61    2.87
  -3   9 -12   -0.39    2.25
  -2   9 -12    3.46    2.66
  -2   9 -12   -0.81    2.09
  -1   9 -12    4.62    2.76
  -1   9 -12   -1.85    2.14
  -1   9 -12   -0.45    1.85
   0   9 -12    0.09    2.53
   1   9 -12    1.22    2.64
   1   9 -12   -0.16    2.51
   1   9 -12    0.44    2.52
  -5   8 -12   -0.76    2.93
  -5   8 -12   -3.41    2.26
  -4   8 -12   -0.82    2.05
  -4   8 -12   -0.15    2.00
  -4   8 -12    4.35    2.09
  -3   8 -12    3.62    2.09
  -3   8 -12    3.48    1.97
  -3   8 -12    2.55    2.14
  -3   8 -12    2.43    2.25
  -2   8 -12    5.78    2.33
  -2   8 -12    6.84    2.46
  -2   8 -12    7.25    2.14
  -1   8 -12   12.82    3.17
  -1   8 -12   12.65    3.03
  -1   8 -12   13.77    3.33
   0   8 -12   10.50    3.19
   0   8 -12    3.47    2.33
   0   8 -12    1.29    1.62
   1   8 -12    8.11    2.62
   1   8 -12    1.84    2.44
   1   8 -12    4.49    2.55
   2   8 -12   30.11    5.50
   2   8 -12   26.62    6.91
   2   8 -12   17.78    3.89
  -5   7 -12   -1.33    1.74
  -5   7 -12   -1.62    1.69
  -5   7 -12    1.04    2.26
  -4   7 -12    2.79    2.18
  -4   7 -12   -0.64    1.57
  -4   7 -12    1.93    1.70
  -4   7 -12    3.47    1.97
  -4   7 -12    3.75    1.65
  -4   7 -12    2.58    1.75
  -3   7 -12    2.65    1.62
  -3   7 -12    3.96    1.63
  -3   7 -12   -1.98    1.20
  -3   7 -12   -0.55    0.92
  -3   7 -12    0.29    1.58
  -3   7 -12   -1.92    1.27
  -2   7 -12    1.35    1.42
  -2   7 -12   -1.76    1.21
  -1   7 -12    5.09    1.97
  -1   7 -12    9.58    2.68
   0   7 -12   64.18    4.87
   0   7 -12   59.54    5.24
   0   7 -12   67.78    5.79
   1   7 -12    7.71    2.58
   1   7 -12    6.49    2.38
   1   7 -12   14.71    3.26
   2   7 -12    5.44    2.53
   2   7 -12    6.48    2.64
   2   7 -12    8.37    3.38
   3   7 -12    7.26    3.22
   3   7 -12    3.95    2.72
  -4  -7  12    0.73    0.96
  -5  -7  12   -0.03    1.70
  -6   6 -12    4.53    3.02
  -5   6 -12    4.41    2.14
  -5   6 -12    8.21    2.41
  -5   6 -12    3.05    1.61
  -4   6 -12   -0.38    1.37
  -4   6 -12    1.81    1.52
  -4   6 -12    1.75    1.42
  -4   6 -12    1.30    1.74
  -4   6 -12    0.58    1.47
  -4   6 -12    0.06    1.57
  -3   6 -12   16.31    3.02
  -3   6 -12    9.76    1.93
  -3   6 -12   12.46    2.27
  -3   6 -12   13.34    2.58
  -3   6 -12   10.76    2.23
  -3   6 -12    6.98    1.92
  -2   6 -12   11.03    1.63
  -2   6 -12   13.38    2.47
  -2   6 -12   14.18    2.89
  -2   6 -12   13.62    1.52
  -2   6 -12   15.19    2.51
  -1   6 -12   12.93    2.68
  -1   6 -12   12.20    2.53
  -1   6 -12   17.36    3.20
   0   6 -12    2.29    1.19
   0   6 -12    2.99    1.60
   0   6 -12    0.59    1.20
   1   6 -12    4.28    2.10
   1   6 -12    6.06    2.50
   1   6 -12    5.64    2.25
   2   6 -12   14.29    3.14
   2   6 -12   10.39    2.53
   2   6 -12   15.31    3.52
   4   6 -12    1.46    3.12
   4   6 -12   -5.10    2.46
  -6   5 -12   -6.10    2.75
  -6   5 -12   -3.44    2.28
  -5   5 -12    1.97    1.83
  -5   5 -12   -0.12    1.64
  -5   5 -12    4.65    1.60
  -5   5 -12    2.04    2.57
  -4   5 -12    9.86    2.36
  -4   5 -12    5.23    1.55
  -4   5 -12    3.88    1.79
  -4   5 -12    7.67    2.11
  -4   5 -12    4.48    1.39
  -4   5 -12    5.75    1.66
  -3   5 -12    0.36    0.88
  -3   5 -12    1.75    1.41
  -3   5 -12    0.13    1.00
  -3   5 -12    0.56    1.03
  -3   5 -12    0.91    1.24
  -3   5 -12    0.24    1.00
  -2   5 -12    1.79    1.34
  -2   5 -12    2.89    1.33
  -2   5 -12    1.42    1.41
  -2   5 -12    1.36    1.09
  -2   5 -12    1.79    1.10
  -1   5 -12    5.10    1.14
  -1   5 -12    6.82    2.11
  -1   5 -12    3.22    1.40
  -1   5 -12    4.91    1.37
   0   5 -12    6.21    1.99
   0   5 -12   10.30    2.50
   1   5 -12   13.53    3.02
   1   5 -12   13.36    1.57
   1   5 -12   16.15    3.03
   1   5 -12   19.63    3.09
   2   5 -12    2.44    1.70
   2   5 -12    0.27    1.62
  -3  -5  12    2.66    1.71
   3   5 -12    3.81    2.00
   3   5 -12    1.48    1.75
   3   5 -12    1.94    1.78
  -4  -5  12   -0.64    2.24
   4   5 -12   -0.08    2.32
   4   5 -12   -2.21    2.25
  -6   4 -12   -3.00    2.71
  -5   4 -12    8.55    2.61
  -5   4 -12    2.41    1.67
  -5   4 -12    1.17    2.01
  -4   4 -12   -0.33    1.01
  -4   4 -12    1.46    1.63
  -4   4 -12    2.61    1.49
  -4   4 -12    0.66    1.29
  -4   4 -12    4.34    1.95
  -4   4 -12    1.72    1.01
  -3   4 -12    2.56    1.46
  -3   4 -12   -0.28    1.12
  -3   4 -12    3.31    1.55
  -3   4 -12    1.42    0.99
  -3   4 -12    0.42    1.09
  -3   4 -12    0.95    1.10
  -2   4 -12    5.34    1.27
  -2   4 -12    8.15    1.94
  -2   4 -12   10.92    2.29
  -2   4 -12   10.33    2.43
  -1   4 -12   -0.57    0.69
  -1   4 -12   -0.50    0.63
  -1   4 -12    0.50    1.07
  -1   4 -12    1.26    1.03
   0  -4  12    5.64    1.55
   0   4 -12    4.99    1.13
   0   4 -12    3.85    1.63
   0   4 -12    5.52    1.52
   0   4 -12    3.61    1.10
  -1  -4  12    6.33    1.71
   1   4 -12    7.19    1.98
   1   4 -12    8.59    2.03
   1   4 -12   11.02    2.45
   1   4 -12    9.81    1.52
  -2  -4  12   17.73    2.57
  -2  -4  12   17.04    2.06
   2   4 -12   19.53    3.23
   2   4 -12   18.74    2.88
   2   4 -12   16.60    3.08
   2   4 -12   21.66    3.54
  -3  -4  12    3.33    1.66
   3   4 -12    4.03    1.91
   3   4 -12    1.46    1.28
   3   4 -12    2.28    1.86
  -4  -4  12    2.20    1.98
   4   4 -12    0.96    2.14
   4   4 -12   -0.34    1.82
  -5  -4  12    2.97    2.49
  -5  -4  12    0.95    2.84
   5   4 -12    5.28    3.21
   5   4 -12   -1.03    2.74
  -6   3 -12   -0.04    2.54
  -6   3 -12    2.33    3.17
  -5   3 -12    5.85    1.85
  -5   3 -12    5.56    2.56
  -5   3 -12    8.91    2.93
  -4   3 -12    8.95    1.03
  -4   3 -12    7.80    1.21
  -4   3 -12    8.89    2.72
  -4   3 -12   12.92    3.09
  -3   3 -12   11.92    1.81
  -3   3 -12   11.51    1.91
  -3   3 -12   12.57    1.90
  -3   3 -12   10.52    2.28
  -3   3 -12   15.81    3.00
  -3   3 -12   10.70    1.43
  -2   3 -12   24.14    1.83
  -2   3 -12   23.35    2.02
  -2   3 -12   20.83    2.43
  -1   3 -12    5.01    0.99
  -1   3 -12    5.01    1.37
  -1   3 -12    5.94    1.66
  -1   3 -12    7.10    1.78
   0  -3  12   16.03    1.57
   0   3 -12   13.24    1.83
   0   3 -12   15.80    1.58
   0   3 -12   18.56    3.05
   0   3 -12   14.10    2.26
  -1  -3  12   68.53    3.71
   1   3 -12   66.47    4.45
   1   3 -12   73.22    3.90
   1   3 -12   59.38    3.51
   1   3 -12   65.48    4.75
  -2  -3  12    5.26    1.43
  -2  -3  12    9.01    2.05
   2   3 -12    6.42    1.95
   2   3 -12    2.74    1.47
   2   3 -12    6.10    1.75
   2   3 -12    6.02    1.64
  -3  -3  12    7.19    2.01
   3   3 -12    4.49    2.05
   3   3 -12   10.01    2.78
  -4  -3  12    7.36    2.27
   4   3 -12    4.02    2.22
  -5  -3  12    5.41    2.63
  -5  -3  12    5.97    2.52
   5   3 -12    1.98    2.29
   5   3 -12    6.90    2.82
  -6  -3  12   -5.95    3.62
  -6   2 -12    0.99    2.66
  -5   2 -12    6.44    2.12
  -5   2 -12    8.82    3.26
  -5   2 -12    8.86    2.81
  -4   2 -12    0.27    0.76
  -4   2 -12    0.09    1.43
  -4   2 -12    2.62    1.47
  -4   2 -12    0.56    1.30
  -3   2 -12    1.76    1.48
  -3   2 -12   -0.23    0.77
  -3   2 -12    2.25    1.26
  -3   2 -12    0.53    0.33
  -2   2 -12    3.80    0.77
  -2   2 -12    4.34    1.41
  -2   2 -12    6.32    1.86
  -2   2 -12    4.08    0.94
  -2   2 -12    7.09    1.57
  -1   2 -12   73.16    3.44
  -1   2 -12   67.08    4.86
  -1   2 -12   73.08    4.55
  -1   2 -12   68.68    3.97
   0  -2  12   80.20    4.22
   0   2 -12   87.27    5.11
   0   2 -12   93.58    4.43
  -1  -2  12   13.30    1.74
   1   2 -12   14.85    2.69
   1   2 -12   11.31    2.19
   1   2 -12   13.69    2.21
  -2  -2  12    4.18    1.47
   2   2 -12    6.08    2.04
   2   2 -12    6.09    1.90
   3   2 -12   18.96    3.29
   3   2 -12   15.53    2.99
  -4  -2  12    5.84    2.30
   4   2 -12    2.39    1.72
   4   2 -12    4.35    1.99
  -5  -2  12    4.16    2.41
  -5  -2  12   -0.27    1.69
   5   2 -12    2.03    2.25
   5   2 -12    1.56    2.36
   6   2 -12   -1.48    3.34
   6   2 -12    8.04    4.48
  -6   1 -12    2.59    3.03
  -6   1 -12    1.16    2.84
  -5   1 -12    1.94    2.21
  -5   1 -12   -2.83    1.62
  -4   1 -12    4.85    1.90
  -4   1 -12    3.10    2.02
  -3   1 -12    2.21    1.08
  -3   1 -12    2.45    1.11
  -3   1 -12    5.73    1.93
  -3   1 -12    2.83    1.59
  -2   1 -12   11.91    1.98
  -2   1 -12   12.31    2.65
  -2   1 -12    9.39    2.03
  -2   1 -12    9.94    1.15
   1  -1  12   41.33    3.40
  -1   1 -12   48.09    3.66
  -1   1 -12   44.35    2.34
  -1   1 -12   38.35    3.13
   0  -1  12    2.98    0.96
   0   1 -12    4.67    1.41
   0   1 -12    4.10    1.06
   0   1 -12    5.97    1.65
   0   1 -12    3.34    1.47
  -1  -1  12   32.66    2.99
  -1  -1  12   30.88    2.70
  -1  -1  12   29.65    2.61
   1   1 -12   33.96    3.38
   1   1 -12   32.12    3.16
   1   1 -12   27.59    2.69
  -2  -1  12   16.56    2.81
  -2  -1  12    7.68    1.47
   2   1 -12   10.22    2.29
   2   1 -12    7.91    2.09
  -3  -1  12   13.07    2.63
   3   1 -12   13.24    2.76
   3   1 -12   11.65    2.65
  -4  -1  12   22.67    3.76
   4   1 -12   27.71    4.05
  -5  -1  12    1.80    1.92
  -5  -1  12    2.25    1.94
   5   1 -12    0.74    1.68
   5   1 -12    1.76    1.84
  -6  -1  12    5.92    3.79
  -6  -1  12    3.18    2.53
   6   1 -12    5.60    3.49
   6   1 -12    4.09    3.00
  -6   0 -12    1.23    3.01
  -5   0 -12    1.02    2.21
  -5   0 -12    1.81    2.42
  -5   0 -12    3.25    4.83
  -4   0 -12   -1.28    1.64
  -4   0 -12    2.58    2.12
  -4   0 -12   -1.24    1.57
  -3   0 -12   19.27    2.24
  -3   0 -12   20.58    2.01
  -3   0 -12   19.35    3.60
  -3   0 -12   21.79    3.31
  -2   0 -12   63.43    4.49
  -2   0 -12   75.02    3.51
  -2   0 -12   63.49    4.94
  -2   0 -12   63.25    3.76
   1   0  12   -0.15    1.26
   1   0  12    1.14    0.67
  -1   0 -12    2.19    1.25
  -1   0 -12    1.48    1.10
  -1   0 -12    0.40    0.46
   0   0  12  103.73    4.12
   0   0 -12  101.41    5.93
   0   0 -12   97.89    5.30
   0   0 -12  103.11    4.16
  -1   0  12   25.96    1.48
  -1   0  12   25.30    2.35
   1   0 -12   26.22    2.36
   1   0 -12   25.92    2.85
   1   0 -12   25.66    2.70
   1   0 -12   25.22    2.97
  -2   0  12    2.28    1.03
  -2   0  12    0.53    1.14
   2   0 -12    1.59    1.33
   2   0 -12    2.11    1.38
   2   0 -12    0.40    1.03
  -3   0  12    4.70    1.77
   3   0 -12    6.16    2.05
   3   0 -12    9.26    2.34
  -4   0  12    0.08    1.62
   4   0 -12    3.99    1.99
   4   0 -12    0.30    1.26
  -5   0  12    2.11    2.04
   5   0 -12    1.61    1.67
   5   0 -12    2.43    2.08
  -6   0  12    0.87    2.98
   6   0 -12   -4.90    2.44
  -6  -1 -12   -1.87    3.54
  -5  -1 -12    2.64    2.52
  -5  -1 -12    1.69    2.33
  -5  -1 -12    3.66    2.76
  -4  -1 -12    5.53    2.46
  -4  -1 -12   -1.81    1.74
   3   1  12    0.30    1.36
  -3  -1 -12    0.00    1.35
  -3  -1 -12   -2.96    1.07
  -3  -1 -12   -0.94    0.80
  -3  -1 -12    0.69    1.35
   2   1  12    0.64    1.21
  -2  -1 -12    1.95    1.10
  -2  -1 -12    0.71    0.80
  -2  -1 -12    0.59    1.23
  -2  -1 -12   -0.53    0.91
   1   1  12    4.78    1.63
   1   1  12    5.18    0.67
  -1  -1 -12    4.57    1.53
  -1  -1 -12    7.30    1.97
   0   1  12   20.39    1.83
   0  -1 -12   21.97    1.86
   0  -1 -12   20.27    3.04
   0  -1 -12   27.75    3.83
  -1   1  12   99.52    5.49
  -1   1  12  101.37    5.36
  -1   1  12   98.68    3.18
  -1   1  12   93.25    3.17
   1  -1 -12   98.78    5.49
   1  -1 -12  106.16    5.45
   1  -1 -12   96.79    4.54
  -2   1  12    1.37    1.37
  -2   1  12    0.39    0.86
   2  -1 -12    3.37    1.41
   2  -1 -12    2.29    1.30
   2  -1 -12    0.51    1.00
  -3   1  12    1.72    1.33
   3  -1 -12    0.69    1.07
   3  -1 -12    1.60    1.40
   3  -1 -12   -0.01    1.03
  -4   1  12   42.47    4.34
   4  -1 -12   40.01    4.13
   4  -1 -12   44.77    3.67
   4  -1 -12   39.55    4.25
  -5   1  12   12.21    3.11
   5  -1 -12    8.64    2.71
   5  -1 -12    8.68    2.32
   5  -1 -12    7.53    2.31
  -6   1  12   -3.16    2.33
   6  -1 -12    0.43    2.74
   6  -1 -12   -3.31    2.45
   6  -1 -12    2.41    2.74
  -6  -2 -12    1.01    4.18
  -5  -2 -12    5.11    2.87
  -4  -2 -12   -0.86    1.96
  -4  -2 -12    2.83    2.35
   3   2  12   -2.46    1.84
  -3  -2 -12    3.30    1.51
  -3  -2 -12    0.97    1.43
   2   2  12    1.03    1.72
  -2  -2 -12    1.33    1.74
  -2  -2 -12    0.44    0.98
  -2  -2 -12    3.45    1.72
   1   2  12   55.83    2.93
   1   2  12   55.30    1.91
  -1  -2 -12   58.76    4.46
  -1  -2 -12   58.76    4.00
  -1  -2 -12   56.03    4.26
  -1  -2 -12   50.34    2.49
   0   2  12   10.18    1.10
   0   2  12   10.62    1.44
   0  -2 -12    9.79    2.19
   0  -2 -12    8.89    2.14
  -1   2  12    5.57    1.47
  -1   2  12    7.37    1.22
   1  -2 -12    7.94    1.95
   1  -2 -12    9.15    2.08
  -2   2  12   57.85    4.40
   2  -2 -12   53.49    3.86
   2  -2 -12   51.71    4.17
   2  -2 -12   50.71    3.76
  -3   2  12   50.58    4.48
   3  -2 -12   47.73    3.65
   3  -2 -12   43.13    3.83
   3  -2 -12   42.99    4.08
  -4   2  12    3.00    1.67
   4  -2 -12    0.21    1.21
   4  -2 -12    0.22    1.32
   4  -2 -12    1.56    1.34
  -5   2  12   15.72    3.63
   5  -2 -12    6.87    1.99
   5  -2 -12    9.37    3.17
   5  -2 -12    8.17    2.35
  -6   2  12    0.54    3.16
   6  -2 -12   -0.32    2.76
  -5  -3 -12    3.84    3.19
  -5  -3 -12    0.42    2.70
  -5  -3 -12   -1.81    3.08
  -4  -3 -12   -0.22    2.04
  -4  -3 -12    0.20    2.34
  -4  -3 -12   -1.25    2.09
  -3  -3 -12   -3.13    1.58
   2   3  12    1.80    1.37
  -2  -3 -12    3.68    1.73
  -2  -3 -12    2.89    1.56
  -2  -3 -12    3.16    1.83
  -2  -3 -12    3.36    1.43
   1   3  12   18.23    2.11
  -1  -3 -12   16.55    2.84
  -1  -3 -12   16.75    3.04
  -1  -3 -12   16.63    3.01
  -1  -3 -12   19.75    1.94
   0   3  12   32.95    2.36
   0   3  12   31.98    2.33
   0  -3 -12   33.16    3.38
   0  -3 -12   31.73    3.31
  -1   3  12    2.96    1.00
  -1   3  12    3.50    1.28
   1  -3 -12    4.29    1.66
   1  -3 -12    5.82    1.81
  -2   3  12    4.52    1.89
  -2   3  12    4.98    1.48
   2  -3 -12    3.57    1.73
   2  -3 -12    4.27    1.51
  -3   3  12    3.56    1.88
   3  -3 -12    5.48    1.75
   3  -3 -12    4.16    1.79
  -4   3  12   21.62    3.68
   4  -3 -12   17.91    2.94
  -5   3  12   29.69    4.94
   5  -3 -12   15.93    3.21
   5  -3 -12   22.51    2.78
  -6   3  12   -1.84    2.51
  -5  -4 -12   -0.51    4.27
  -4  -4 -12    6.68    3.21
  -4  -4 -12   -2.95    2.58
  -4  -4 -12   -1.74    2.07
   3   4  12    0.74    1.82
  -3  -4 -12    1.60    2.02
  -3  -4 -12    4.75    2.40
   2   4  12   17.75    2.90
  -2  -4 -12   16.83    3.44
  -2  -4 -12   15.59    3.34
   1   4  12   19.18    1.81
   1   4  12   15.78    1.56
   1   4  12   21.95    2.56
  -1  -4 -12   14.91    2.89
  -1  -4 -12   19.85    2.65
  -1  -4 -12   17.75    2.91
  -1  -4 -12   15.54    3.21
   0   4  12   -1.39    1.09
   0   4  12    0.60    0.92
   0  -4 -12    1.74    1.44
   0  -4 -12   -0.65    1.10
   0  -4 -12    1.56    1.45
  -1   4  12   16.14    2.24
   1  -4 -12   17.58    3.02
   1  -4 -12   16.75    2.96
  -2   4  12   37.49    3.22
  -2   4  12   35.12    3.79
   2  -4 -12   28.62    3.02
   2  -4 -12   34.42    3.70
  -3   4  12   24.83    4.10
  -3   4  12   16.22    2.72
   3  -4 -12   17.33    3.06
   3  -4 -12   25.88    2.67
  -4   4  12   -0.75    1.48
   4  -4 -12   -0.32    1.48
   4  -4 -12   -0.52    1.16
  -5   4  12    0.46    1.98
   5  -4 -12   -2.16    1.19
   5  -4 -12   -1.77    1.62
  -6   4  12   -2.81    1.97
   6  -4 -12    5.45    2.61
   7  -4 -12    1.45    1.20
  -4  -5 -12   10.57    4.26
  -3  -5 -12    1.55    2.29
  -3  -5 -12    1.90    2.36
   2   5  12    6.43    1.11
   2   5  12    8.44    2.40
   2   5  12    5.21    1.86
  -2  -5 -12    4.90    2.41
   1   5  12    0.53    0.85
   1   5  12    0.08    1.38
   1   5  12    2.89    1.30
  -1  -5 -12   -0.06    1.48
  -1  -5 -12    1.49    1.47
   0   5  12    5.77    1.83
   0   5  12   12.35    2.38
   0  -5 -12    9.90    2.32
   0  -5 -12    6.99    2.14
   0  -5 -12    9.35    2.40
  -1   5  12    0.06    0.97
   1  -5 -12    1.57    1.29
   1  -5 -12    2.55    1.45
   1  -5 -12    1.52    1.19
  -2   5  12    0.94    1.33
  -2   5  12    1.47    1.10
   2  -5 -12    3.56    1.77
   2  -5 -12   -0.37    1.36
  -3   5  12    0.50    1.36
  -3   5  12    2.16    1.74
   3  -5 -12    3.61    1.54
   3  -5 -12   -0.09    1.63
  -4   5  12    7.13    2.24
  -4   5  12    5.63    2.43
   4  -5 -12    7.89    1.77
   4  -5 -12    8.05    2.51
  -5   5  12    8.10    2.84
   5  -5 -12    4.42    2.31
   5  -5 -12    6.98    1.53
   6  -5 -12   -5.68    2.65
  -4  -6 -12   -1.62    4.59
   3   6  12   -0.02    2.98
  -3  -6 -12    0.72    2.64
  -3  -6 -12    4.94    3.62
   2   6  12    7.02    2.47
   2   6  12    9.51    1.65
  -2  -6 -12    7.96    2.77
  -2  -6 -12   16.42    3.65
   1   6  12   -0.19    1.48
  -1  -6 -12    3.13    2.08
  -1  -6 -12    3.06    2.12
   0   6  12   37.08    3.81
   0  -6 -12   31.80    3.65
   0  -6 -12   38.19    4.36
  -1   6  12   -1.88    1.22
   1  -6 -12    2.11    1.54
   1  -6 -12    1.37    1.35
   1  -6 -12    2.80    1.90
  -2   6  12    1.41    1.50
   2  -6 -12    2.54    1.56
   2  -6 -12    0.68    1.27
  -3   6  12   11.22    2.55
  -3   6  12   23.43    4.09
   3  -6 -12   17.36    2.75
   3  -6 -12   10.41    3.20
  -4   6  12    6.77    2.77
  -4   6  12    6.69    2.33
   4  -6 -12    5.55    2.53
  -5   6  12    3.02    2.43
  -5   6  12    0.53    2.51
   5  -6 -12   -2.12    2.16
  -6   6  12   -0.50    3.08
   6  -6 -12    0.21    3.54
   6  -6 -12   -0.85    0.77
   3   7  12    9.83    4.06
  -3  -7 -12   -5.67    3.25
   2   7  12   13.56    3.57
  -2  -7 -12    7.07    3.17
  -2  -7 -12    5.74    2.90
   1   7  12   -0.18    1.54
  -1  -7 -12    2.89    2.35
   0   7  12    0.12    1.59
   0  -7 -12    0.83    1.80
   0  -7 -12   -0.08    1.93
  -1   7  12    3.38    2.03
   1  -7 -12    5.09    2.08
   1  -7 -12    2.35    1.69
  -2   7  12    2.21    1.66
   2  -7 -12    2.69    1.80
   2  -7 -12    4.09    1.51
   2  -7 -12    3.06    1.96
  -3   7  12    4.15    2.48
  -3   7  12    2.87    1.99
   3  -7 -12    8.79    2.18
   3  -7 -12    1.74    1.73
  -4   7  12   -0.51    1.80
  -4   7  12   -0.25    1.98
   4  -7 -12    1.80    2.18
   4  -7 -12   -1.76    1.64
  -5   7  12    7.86    3.28
  -5   7  12    1.00    3.18
   5  -7 -12    5.50    1.35
  -6   7  12   -2.28    3.46
  -6   7  12   17.77    4.25
   2   8  12   -5.55    2.92
  -2  -8 -12   -0.61    3.54
  -2  -8 -12    0.83    3.70
   1   8  12   -3.71    1.88
   1   8  12   -1.81    2.27
  -1  -8 -12   -1.70    2.18
  -1  -8 -12    0.22    2.72
   0   8  12    0.69    1.77
   0   8  12    2.82    2.15
   0  -8 -12    3.63    2.61
   0  -8 -12   -1.84    2.08
  -1   8  12    4.14    2.27
   1  -8 -12    0.18    1.76
   1  -8 -12    4.82    2.43
  -2   8  12    0.00    1.52
   2  -8 -12   -1.74    2.51
  -3   8  12   19.78    3.76
   3  -8 -12   15.07    2.32
   3  -8 -12   16.06    3.05
  -4   8  12    4.51    2.92
  -4   8  12    5.23    2.99
   4  -8 -12    6.35    2.58
  -5   8  12   -0.23    3.49
  -2  -9 -12   -1.61    5.78
  -1  -9 -12    6.99    3.77
   0   9  12    4.41    3.31
   0   9  12   -3.14    2.27
   0  -9 -12   -2.54    2.95
   0  -9 -12    0.12    2.75
  -1   9  12   -2.79    2.30
   1  -9 -12   -3.14    2.31
   1  -9 -12    3.70    2.47
  -2   9  12    1.37    2.72
   2  -9 -12    2.59    2.79
  -3   9  12   -3.06    2.24
   3  -9 -12    3.63    5.31
  -4   9  12   -1.03    2.86
  -5   9  12   -3.15    3.22
  -5   9  12   -4.95    3.12
   0  10  12   -0.11    4.36
   0  10  12   -0.54    4.15
  -1  10  12    4.43    3.94
  -1  10  12   -3.04    2.76
   1 -10 -12   -0.77    3.68
  -2  10  12    3.04    4.20
   2 -10 -12    9.52    4.13
  -3  10  12    0.99    3.13
   3 -10 -12   -9.44    3.64
  -4  10 -13  -10.17    3.39
  -3  10 -13    5.35    5.30
  -3  10 -13    6.81    4.01
  -3  10 -13    5.36    6.37
  -2  10 -13    0.18    3.77
   0  10 -13    2.62    3.18
  -5   9 -13   -3.04    4.66
  -5   9 -13   -5.86    3.82
  -4   9 -13    1.28    3.12
  -4   9 -13    5.09    3.02
  -3   9 -13   -0.20    2.17
  -3   9 -13    1.44    2.46
  -3   9 -13   -4.43    2.26
  -3   9 -13    1.65    2.74
  -2   9 -13   -2.66    1.95
  -2   9 -13    2.94    2.62
  -2   9 -13    1.41    2.15
  -1   9 -13   -2.39    2.09
  -1   9 -13    2.06    3.62
  -1   9 -13    0.70    2.11
   0   9 -13   -2.40    2.31
   0   9 -13   -0.01    2.51
   0   9 -13    2.39    2.68
   1   9 -13   -2.00    4.36
  -5   8 -13   -2.28    2.42
  -5   8 -13   -2.78    2.78
  -4   8 -13   -1.56    1.92
  -4   8 -13   -3.71    1.92
  -4   8 -13    0.30    1.84
  -4   8 -13   -0.98    2.25
  -3   8 -13    5.21    2.17
  -3   8 -13    7.08    2.68
  -3   8 -13    8.19    2.79
  -3   8 -13    6.39    2.38
  -3   8 -13    5.87    2.33
  -2   8 -13    6.03    2.26
  -2   8 -13    4.36    2.09
  -2   8 -13    5.45    2.21
  -1   8 -13    1.04    2.04
  -1   8 -13    3.23    2.22
  -1   8 -13    3.24    2.05
   0   8 -13    3.33    2.20
   0   8 -13    2.00    1.89
   0   8 -13    6.13    2.96
   1   8 -13    2.16    2.15
   1   8 -13    3.54    2.65
   1   8 -13    0.35    2.22
   2   8 -13    2.59    2.72
   2   8 -13   -1.21    2.68
   2   8 -13   -1.91    2.09
  -5   7 -13    0.91    2.42
  -5   7 -13   -1.30    2.14
  -5   7 -13    0.60    1.96
  -4   7 -13   -0.44    1.40
  -4   7 -13    3.37    1.92
  -4   7 -13   -2.03    1.73
  -4   7 -13    2.35    1.86
  -4   7 -13   -0.22    2.02
  -3   7 -13   -0.44    1.03
  -3   7 -13    4.25    1.69
  -3   7 -13   -0.15    1.39
  -3   7 -13    0.90    1.61
  -3   7 -13    0.35    1.80
  -2   7 -13    0.83    1.31
  -2   7 -13   -0.49    1.40
  -1   7 -13    3.69    2.04
  -1   7 -13    2.43    1.55
  -1   7 -13    3.91    1.97
   1   7 -13   15.09    3.57
   1   7 -13   17.78    3.80
   3   7 -13   11.56    3.78
   3   7 -13   10.56    3.92
   3   7 -13   11.13    3.89
  -5  -7  13   -0.11    1.29
  -6   6 -13   -0.76    2.99
  -6   6 -13   -1.76    3.02
  -5   6 -13    6.49    2.24
  -5   6 -13   12.38    2.93
  -5   6 -13    6.11    2.34
  -4   6 -13    3.06    1.42
  -4   6 -13   -0.80    1.43
  -4   6 -13    5.17    2.00
  -4   6 -13    3.21    1.70
  -4   6 -13    6.45    1.93
  -4   6 -13   -1.16    1.57
  -3   6 -13   12.22    2.73
  -3   6 -13   14.37    2.91
  -3   6 -13    6.77    2.11
  -3   6 -13    9.60    2.16
  -3   6 -13    8.12    1.88
  -3   6 -13    5.98    1.59
  -2   6 -13   15.05    2.46
  -2   6 -13   14.28    2.67
  -2   6 -13   11.84    1.81
  -2   6 -13   11.60    2.61
  -2   6 -13   13.19    1.59
  -1   6 -13   13.65    2.37
  -1   6 -13   10.89    2.68
  -1   6 -13   13.62    3.02
   0   6 -13    2.14    1.69
   0   6 -13    0.13    1.22
   1   6 -13    6.47    2.39
   1   6 -13    7.27    2.09
   1   6 -13    2.42    1.79
   2   6 -13    1.80    2.34
   2   6 -13    3.83    2.07
   2   6 -13    5.53    2.59
   3   6 -13    5.33    2.53
   3   6 -13    5.42    2.34
  -4  -6  13    0.54    1.00
   4   6 -13   -0.89    3.16
  -6   5 -13    4.14    3.01
  -6   5 -13   -5.00    2.42
  -6   5 -13   -4.17    2.99
  -5   5 -13    0.89    1.98
  -5   5 -13    4.44    2.97
  -5   5 -13    1.35    1.80
  -4   5 -13    8.24    1.86
  -4   5 -13    6.34    1.62
  -4   5 -13    6.54    2.02
  -4   5 -13   10.97    2.57
  -4   5 -13    9.36    2.32
  -4   5 -13   11.27    2.42
  -3   5 -13    5.87    1.86
  -3   5 -13    9.65    2.23
  -3   5 -13    8.31    1.84
  -3   5 -13    5.71    1.53
  -3   5 -13    5.02    2.08
  -3   5 -13    5.58    1.69
  -2   5 -13    7.22    1.53
  -2   5 -13    9.56    2.61
  -2   5 -13    4.95    2.12
  -2   5 -13    6.60    1.62
  -2   5 -13    5.13    1.42
  -2   5 -13    9.27    2.10
  -1   5 -13   10.45    1.85
  -1   5 -13   12.18    2.68
  -1   5 -13   10.03    2.26
  -1   5 -13    6.47    1.28
   0  -5  13   -2.16    1.56
   0   5 -13    0.06    0.69
   0   5 -13   -1.08    1.07
   0   5 -13   -0.33    1.15
   1   5 -13   33.31    4.63
   1   5 -13   27.65    2.04
   1   5 -13   29.30    4.49
   1   5 -13   26.94    2.98
   2   5 -13   20.20    3.84
   2   5 -13   17.37    3.15
   2   5 -13   18.75    3.60
  -3  -5  13    0.36    1.58
  -3  -5  13   -0.22    0.62
   3   5 -13    1.36    2.00
   3   5 -13    1.22    1.89
   3   5 -13    0.31    1.79
  -4  -5  13   -3.53    2.54
   4   5 -13    2.76    2.53
   5   5 -13   -0.39    3.87
  -6   4 -13   -1.92    2.99
  -6   4 -13    1.88    2.98
  -5   4 -13   10.47    2.52
  -5   4 -13    8.00    2.06
  -5   4 -13    7.74    2.91
  -4   4 -13    3.70    1.96
  -4   4 -13    1.00    1.29
  -4   4 -13    3.09    1.69
  -4   4 -13    2.11    1.59
  -4   4 -13    1.28    0.94
  -4   4 -13    4.50    2.11
  -3   4 -13    0.99    1.39
  -3   4 -13    1.34    0.84
  -3   4 -13    1.75    1.61
  -3   4 -13    0.27    1.12
  -3   4 -13    1.78    1.18
  -3   4 -13    3.94    1.20
  -2   4 -13    1.85    0.75
  -2   4 -13    1.18    1.20
  -2   4 -13    2.83    1.28
  -2   4 -13    0.59    1.11
  -1   4 -13   11.90    1.66
  -1   4 -13   12.64    2.36
  -1   4 -13    9.98    1.90
  -1   4 -13    9.70    2.28
   0  -4  13   38.35    2.80
   0   4 -13   44.22    3.95
   0   4 -13   51.44    3.86
   0   4 -13   43.45    2.86
   0   4 -13   38.54    2.69
  -1  -4  13    7.97    1.77
   1   4 -13   11.14    1.74
   1   4 -13   11.21    2.36
   1   4 -13   11.61    2.10
   1   4 -13   10.07    2.58
  -2  -4  13    1.92    1.18
   2   4 -13    0.14    1.11
   2   4 -13   -3.12    1.21
   2   4 -13    2.92    1.48
   2   4 -13   -2.09    1.21
  -3  -4  13    1.34    1.59
   3   4 -13    3.47    2.30
   3   4 -13    1.82    1.71
  -4  -4  13    2.27    2.08
   4   4 -13    2.14    2.40
   4   4 -13    1.96    1.90
  -5  -4  13    1.43    2.85
   5   4 -13    3.50    3.40
   5   4 -13   -4.10    2.63
  -6   3 -13    5.93    3.11
  -5   3 -13   -2.09    1.86
  -5   3 -13   -0.02    2.13
  -5   3 -13   -1.16    1.64
  -4   3 -13    7.08    2.05
  -4   3 -13    5.13    2.19
  -4   3 -13    6.38    1.33
  -4   3 -13    4.54    1.99
  -3   3 -13   13.79    1.61
  -3   3 -13   10.00    2.58
  -3   3 -13   16.58    2.95
  -3   3 -13    8.36    1.70
  -3   3 -13   16.15    2.11
  -2   3 -13    4.46    1.46
  -2   3 -13    3.48    1.33
  -2   3 -13    1.48    0.61
  -2   3 -13    2.52    0.94
  -1   3 -13   10.14    2.17
  -1   3 -13    6.65    0.90
  -1   3 -13    9.90    1.86
  -1   3 -13   10.68    2.37
  -1   3 -13    6.79    1.77
   0   3 -13   16.35    2.60
   0   3 -13   16.06    2.93
   0   3 -13   12.02    1.57
  -1  -3  13    4.74    1.46
   1   3 -13    3.13    1.16
   1   3 -13    5.77    1.69
   1   3 -13    5.36    1.76
   1   3 -13    4.05    1.42
  -2  -3  13    0.36    1.46
   2   3 -13    0.73    1.32
   2   3 -13    2.43    1.22
  -3  -3  13   10.19    2.41
   3   3 -13   13.77    3.17
  -4  -3  13    0.56    1.65
   4   3 -13   -0.91    1.59
   4   3 -13    1.45    1.39
  -5  -3  13    1.86    2.53
   5   3 -13    0.85    2.62
  -6  -3  13   -3.39    4.15
  -6   2 -13   -2.46    2.41
  -6   2 -13   -2.36    2.98
  -5   2 -13    4.69    2.37
  -5   2 -13    3.82    2.40
  -5   2 -13    4.12    2.11
  -4   2 -13   12.35    1.44
  -4   2 -13   11.97    2.59
  -4   2 -13   12.88    3.68
  -3   2 -13    5.56    1.76
  -3   2 -13    2.12    1.73
  -3   2 -13    2.09    1.11
  -3   2 -13    0.54    1.05
  -2   2 -13   -0.03    1.30
  -2   2 -13    0.33    0.55
  -2   2 -13    0.66    1.04
  -2   2 -13    1.19    0.63
  -2   2 -13   -0.03    0.53
  -2   2 -13    0.16    1.25
  -1   2 -13    3.25    1.55
  -1   2 -13    5.84    1.70
  -1   2 -13    6.01    1.25
   0  -2  13    5.62    1.72
   0   2 -13    6.76    1.48
   0   2 -13    5.84    1.71
   0   2 -13    8.08    1.95
   0   2 -13    9.13    2.20
  -1  -2  13   20.94    1.78
   1   2 -13   21.31    2.33
   1   2 -13   24.95    3.65
   1   2 -13   27.98    2.87
  -2  -2  13    0.80    1.32
  -2  -2  13    3.06    1.58
   2   2 -13    1.05    1.37
   2   2 -13    2.22    1.53
  -3  -2  13    5.13    1.92
   3   2 -13    2.39    1.53
   3   2 -13    3.76    2.06
  -4  -2  13    8.69    2.32
   4   2 -13    5.86    2.23
   4   2 -13    7.63    2.26
  -5  -2  13   12.69    3.40
   5   2 -13   13.61    3.36
  -6  -2  13   -2.47    3.33
   6   2 -13    1.07    4.14
  -6   1 -13    0.94    2.90
  -5   1 -13    0.64    2.31
  -5   1 -13   -2.03    2.16
  -5   1 -13    0.49    2.25
  -4   1 -13    0.51    1.42
  -4   1 -13    1.57    1.83
  -4   1 -13    3.05    1.55
  -3   1 -13    1.12    1.56
  -3   1 -13   -2.17    0.82
  -3   1 -13   -0.70    1.18
  -3   1 -13   -0.18    0.93
  -2   1 -13    4.65    1.36
  -2   1 -13    4.27    1.66
  -2   1 -13    4.72    1.87
  -1   1 -13   40.39    2.35
  -1   1 -13   50.43    3.65
  -1   1 -13   41.69    3.59
   0  -1  13   21.04    2.12
   0   1 -13   22.69    2.15
   0   1 -13   26.48    3.67
   0   1 -13   24.41    3.43
   1   1 -13    5.61    1.74
   1   1 -13    6.30    1.99
   1   1 -13    7.64    1.67
  -2  -1  13   61.43    4.45
  -2  -1  13   62.18    3.45
   2   1 -13   58.70    4.52
   2   1 -13   54.51    4.13
  -3  -1  13   18.69    3.23
   3   1 -13   19.16    3.38
   3   1 -13   15.26    2.96
  -4  -1  13    5.39    2.12
   4   1 -13    1.53    1.75
   4   1 -13    1.20    1.44
  -5  -1  13    2.35    2.32
   5   1 -13    0.11    2.05
   5   1 -13    3.28    2.27
   6   1 -13    0.59    3.32
   6   1 -13    3.97    3.15
  -6   0 -13   -3.39    3.35
  -5   0 -13    8.68    2.92
  -5   0 -13    5.91    2.81
  -4   0 -13    4.29    2.19
  -4   0 -13    7.72    2.63
  -3   0 -13    5.96    1.87
  -3   0 -13    2.33    1.18
  -3   0 -13    3.86    2.22
  -3   0 -13    3.75    1.28
   2   0  13   18.54    2.54
  -2   0 -13   17.39    3.03
  -2   0 -13   22.30    2.39
  -2   0 -13   26.12    1.69
  -2   0 -13   17.29    3.31
  -1   0 -13   17.42    1.32
  -1   0 -13   19.91    2.80
  -1   0 -13   22.55    3.29
   0   0  13   12.10    1.80
   0   0 -13   16.71    2.77
   0   0 -13   14.57    2.59
   0   0 -13   14.76    1.91
  -1   0  13   53.64    3.46
  -1   0  13   61.32    2.15
   1   0 -13   61.60    3.81
   1   0 -13   64.66    4.62
   1   0 -13   62.63    4.37
  -2   0  13   23.13    2.22
  -2   0  13   21.75    3.30
   2   0 -13   21.40    3.26
   2   0 -13   27.28    3.14
   2   0 -13   30.07    3.15
  -3   0  13    7.00    2.33
   3   0 -13    5.52    2.12
   3   0 -13    6.37    1.75
  -4   0  13   -1.87    1.40
   4   0 -13    1.55    1.73
  -5   0  13   12.41    3.32
   5   0 -13    4.62    2.34
   5   0 -13    8.92    2.96
  -6   0  13   12.24    4.92
   6   0 -13   -0.32    2.95
   6   0 -13   -3.68    2.73
  -5  -1 -13   -3.65    2.27
  -5  -1 -13    1.82    2.99
  -5  -1 -13    1.39    3.21
  -4  -1 -13    0.56    2.06
  -3  -1 -13    4.01    1.29
  -3  -1 -13    6.27    1.65
  -3  -1 -13    5.18    1.93
  -3  -1 -13    3.48    1.91
   2   1  13    0.32    1.66
  -2  -1 -13    1.34    1.30
  -2  -1 -13    1.48    1.53
  -2  -1 -13    1.87    0.72
   1   1  13   25.04    1.27
  -1  -1 -13   25.58    2.71
  -1  -1 -13   25.65    2.95
   0   1  13  100.67    4.11
   0  -1 -13  103.52    5.76
   0  -1 -13  106.57    5.74
   0  -1 -13  102.62    4.16
  -1   1  13   18.03    2.32
  -1   1  13   16.44    1.45
  -1   1  13   18.43    1.28
   1  -1 -13   17.85    2.54
   1  -1 -13   14.78    2.80
   1  -1 -13   17.84    2.88
  -2   1  13    0.53    1.05
   2  -1 -13    1.88    1.24
   2  -1 -13   -0.64    0.97
   2  -1 -13    0.50    0.97
  -3   1  13    0.40    1.24
  -3   1  13    0.20    0.46
   3  -1 -13    0.44    1.11
   3  -1 -13   -0.75    1.11
   3  -1 -13    0.63    1.41
  -4   1  13    9.72    2.62
   4  -1 -13    4.45    2.19
   4  -1 -13    3.40    1.63
   4  -1 -13    2.07    1.62
  -5   1  13   11.07    3.25
   5  -1 -13    8.39    2.31
   5  -1 -13    9.88    2.69
   5  -1 -13   12.64    3.33
  -6   1  13    1.45    3.07
   6  -1 -13   -0.87    2.87
   6  -1 -13   -4.08    2.44
  -5  -2 -13    6.00    3.23
  -5  -2 -13   -0.07    2.69
  -5  -2 -13   -0.19    2.80
  -4  -2 -13    0.71    2.23
  -4  -2 -13   -2.94    1.80
   3   2  13   12.13    3.15
  -3  -2 -13    8.69    3.00
  -3  -2 -13    5.79    2.51
  -2  -2 -13   67.33    5.51
  -2  -2 -13   63.09    3.30
  -2  -2 -13   64.61    4.20
  -2  -2 -13   68.86    5.18
   1   2  13   10.15    0.85
   1   2  13   10.63    1.27
  -1  -2 -13   10.79    2.47
  -1  -2 -13    9.20    2.29
  -1  -2 -13    9.75    2.17
   0   2  13   67.79    3.32
   0   2  13   75.82    3.53
   0  -2 -13   71.22    4.92
   0  -2 -13   68.78    4.70
  -1   2  13    4.08    0.88
  -1   2  13    3.21    1.34
   1  -2 -13    5.34    1.70
   1  -2 -13    3.01    1.40
  -2   2  13  121.49    6.79
   2  -2 -13  112.81    6.50
   2  -2 -13  120.31    6.05
   2  -2 -13  118.24    5.98
  -3   2  13    1.29    1.42
   3  -2 -13    0.87    1.29
   3  -2 -13   -0.29    1.09
   3  -2 -13    1.50    1.32
  -4   2  13   17.66    3.75
   4  -2 -13   12.95    2.77
   4  -2 -13   15.74    2.60
  -5   2  13    1.13    1.89
   5  -2 -13    1.60    2.17
   5  -2 -13    0.78    1.36
   5  -2 -13    1.41    1.68
  -6   2  13   -4.10    2.66
   6  -2 -13   -3.60    2.36
  -5  -3 -13   -2.98    2.78
  -4  -3 -13   -0.99    2.33
  -4  -3 -13    1.06    2.43
  -3  -3 -13    1.49    2.15
  -3  -3 -13    2.05    1.99
   2   3  13    1.83    1.34
  -2  -3 -13   -2.00    1.20
  -2  -3 -13   -1.01    1.30
  -2  -3 -13    0.27    1.27
  -2  -3 -13   -0.40    1.32
   1   3  13    1.58    0.94
  -1  -3 -13   -0.62    1.25
  -1  -3 -13    2.00    1.43
  -1  -3 -13    1.36    1.45
   0   3  13   13.80    1.80
   0   3  13   13.28    1.54
   0  -3 -13   11.28    2.44
   0  -3 -13   14.56    2.74
  -1   3  13    1.50    1.15
  -1   3  13    0.13    0.68
   1  -3 -13   -0.60    0.92
   1  -3 -13    0.26    1.40
  -2   3  13    9.94    1.80
  -2   3  13   10.31    2.64
   2  -3 -13   11.86    2.59
   2  -3 -13    5.34    1.79
  -3   3  13    6.74    2.08
   3  -3 -13    2.29    1.37
   3  -3 -13    5.23    1.87
  -4   3  13    9.26    4.17
   4  -3 -13   10.20    2.05
   4  -3 -13    8.44    2.59
  -5   3  13   10.05    2.94
   5  -3 -13   11.14    2.22
   5  -3 -13    6.24    2.67
   6  -3 -13   -1.22    2.43
  -4  -4 -13   -1.29    2.88
  -4  -4 -13    3.85    2.87
   3   4  13   -2.55    1.72
  -3  -4 -13    2.67    2.01
  -3  -4 -13    0.46    2.00
   2   4  13    2.79    1.74
  -2  -4 -13    6.45    2.60
  -2  -4 -13    3.12    2.25
   1   4  13    9.47    1.86
   1   4  13    7.70    1.22
  -1  -4 -13    8.89    2.56
  -1  -4 -13    7.11    1.81
  -1  -4 -13    5.60    2.05
  -1  -4 -13    8.54    2.20
   0   4  13    1.64    1.03
   0  -4 -13    2.54    1.29
   0  -4 -13    2.62    1.68
   0  -4 -13    1.12    1.45
  -1   4  13    3.10    1.19
   1  -4 -13    0.63    1.26
   1  -4 -13    4.94    1.94
  -2   4  13   13.51    2.59
  -2   4  13   10.96    2.42
   2  -4 -13    9.64    2.40
   2  -4 -13   10.75    2.38
  -3   4  13   35.53    3.47
  -3   4  13   33.55    4.03
   3  -4 -13   33.62    3.27
   3  -4 -13   21.92    3.63
  -4   4  13    6.67    2.60
   4  -4 -13    5.90    1.85
   4  -4 -13    4.05    1.93
  -5   4  13    5.24    2.41
   5  -4 -13    8.11    2.03
   5  -4 -13    3.34    2.09
  -6   4  13    4.19    4.72
   6  -4 -13    2.16    3.16
  -4  -5 -13   -0.56    3.02
  -4  -5 -13    0.68    2.63
  -4  -5 -13   -2.58    2.57
  -3  -5 -13   11.38    3.80
  -3  -5 -13   -0.50    2.79
   2   5  13    3.31    1.80
  -2  -5 -13   -3.20    1.70
  -2  -5 -13    0.89    1.92
   1   5  13   -1.10    0.94
   1   5  13   -1.86    0.92
   1   5  13   -1.56    1.45
  -1  -5 -13   -1.03    1.36
  -1  -5 -13    4.19    1.70
   0   5  13    2.25    1.33
   0  -5 -13   -0.11    1.36
   0  -5 -13    2.40    1.74
   0  -5 -13    1.45    1.40
  -1   5  13   13.51    2.37
   1  -5 -13   19.23    3.27
   1  -5 -13   14.97    3.04
   1  -5 -13   16.78    2.95
  -2   5  13   14.29    2.56
   2  -5 -13   14.78    3.00
   2  -5 -13   13.73    2.64
  -3   5  13    5.04    1.76
  -3   5  13    7.26    2.41
   3  -5 -13    3.29    1.65
   3  -5 -13    4.89    1.72
  -4   5  13    1.30    1.83
  -4   5  13    4.89    1.91
   4  -5 -13    0.61    1.35
  -5   5  13    9.19    3.74
   5  -5 -13   11.99    2.12
   5  -5 -13    7.73    2.81
  -6   5  13   11.74    3.95
   6  -5 -13    6.66    3.41
  -7   5  13   -0.11    0.92
   3   6  13    8.50    3.45
  -3  -6 -13   -1.14    2.60
  -3  -6 -13    3.91    3.41
   2   6  13   -1.52    2.24
  -2  -6 -13   -0.05    2.20
  -2  -6 -13   -4.53    1.84
   1   6  13   30.70    4.45
   1   6  13   21.78    3.02
  -1  -6 -13   26.43    4.35
  -1  -6 -13   31.93    3.95
   0   6  13    8.88    2.34
   0  -6 -13    8.79    2.50
   0  -6 -13    8.43    3.05
  -1   6  13    2.18    1.41
   1  -6 -13   -2.28    1.45
   1  -6 -13   -0.37    1.97
   1  -6 -13    0.46    1.62
  -2   6  13    4.62    1.86
   2  -6 -13    5.21    2.02
  -3   6  13    1.91    1.90
  -3   6  13   -2.49    1.43
   3  -6 -13    0.25    1.45
   3  -6 -13    0.44    1.72
  -4   6  13    9.05    3.03
   4  -6 -13   13.51    3.19
   4  -6 -13    6.84    1.93
  -5   6  13   -1.86    2.18
  -5   6  13    4.28    2.39
   5  -6 -13   -2.36    2.15
  -6   6  13   -5.26    2.78
   6  -6 -13    2.61    3.67
  -3  -7 -13   -1.45    4.13
   2   7  13    3.36    2.68
  -2  -7 -13    1.59    2.91
   1   7  13   -0.84    1.65
   1   7  13   -0.85    3.15
  -1  -7 -13   -1.02    2.59
  -1  -7 -13   -5.86    2.21
   0   7  13    4.18    2.26
   0  -7 -13    2.55    2.33
   0  -7 -13    4.11    1.84
  -1   7  13    6.81    2.31
   1  -7 -13    4.82    2.57
   1  -7 -13    5.68    2.03
  -2   7  13    2.62    1.63
   2  -7 -13    0.47    2.01
   2  -7 -13   -1.09    1.84
   2  -7 -13    0.37    1.50
  -3   7  13    0.49    2.11
   3  -7 -13   -0.92    1.51
   3  -7 -13   -0.34    1.82
   3  -7 -13   -1.17    1.76
  -4   7  13   -1.29    2.00
  -4   7  13   -1.49    1.86
   4  -7 -13   -2.94    2.08
   4  -7 -13   -0.11    2.03
  -5   7  13    2.58    2.92
  -5   7  13    4.41    3.35
   5  -7 -13   -4.26    2.94
  -6   7  13   -2.23    2.98
   1   8  13    0.26    2.66
   1   8  13   -1.23    2.57
  -1  -8 -13   -0.89    2.49
   0   8  13    1.45    1.98
   0   8  13   -0.23    2.00
   0  -8 -13   -5.02    2.00
   0  -8 -13    3.00    2.79
  -1   8  13    7.70    2.33
   1  -8 -13    0.65    2.37
   1  -8 -13    3.79    2.69
  -2   8  13    4.53    2.15
   2  -8 -13   -2.12    1.97
   2  -8 -13   -1.85    2.15
  -3   8  13   -2.31    1.84
   3  -8 -13    1.09    0.84
   3  -8 -13   -1.01    2.01
  -4   8  13    0.82    2.99
  -4   8  13    8.33    2.93
   4  -8 -13    3.19    2.74
   4  -8 -13    2.94    1.26
  -5   8  13   -2.24    3.11
   1   9  13   -0.37    3.49
  -1  -9 -13   -1.82    4.24
   0   9  13   -0.18    2.81
   0   9  13   -1.09    3.15
   0  -9 -13   -0.47    3.11
   0  -9 -13    9.47    4.06
  -1   9  13   -2.11    2.46
   1  -9 -13   -0.11    3.38
   1  -9 -13   -1.13    2.84
  -2   9  13    4.06    3.22
   2  -9 -13    3.39    2.81
  -3   9  13    9.19    3.05
   3  -9 -13    1.45    3.02
  -1  10  13    0.95    5.38
  -1  10  13   -2.19    3.82
   1 -10 -13   -3.81    3.59
  -2  10  13    6.02    3.80
   2 -10 -13   -7.32    4.21
  -3  10  13    2.28    3.91
   3 -10 -13   13.01    5.38
  -3  10 -14    1.77    3.79
  -3  10 -14   -8.59    5.43
  -1  10 -14   -9.68    3.38
   0  10 -14    1.74    4.21
  -4   9 -14   -1.01    3.13
  -4   9 -14   -6.55    3.07
  -3   9 -14   -0.12    4.79
  -3   9 -14   -0.84    2.86
  -3   9 -14   -1.41    3.22
  -2   9 -14   -0.03    3.63
  -2   9 -14    5.11    2.57
  -1   9 -14   -4.15    2.11
  -1   9 -14   -3.00    2.28
   0   9 -14    4.01    3.03
   0   9 -14   11.31    3.50
   0   9 -14    3.71    3.06
   1   9 -14   -3.93    4.76
  -4   8 -14   -2.16    2.00
  -4   8 -14    2.64    2.25
  -4   8 -14    2.37    2.53
  -4   8 -14   -2.48    2.18
  -3   8 -14   -0.16    2.09
  -3   8 -14    2.13    2.40
  -3   8 -14    4.92    2.05
  -3   8 -14    4.40    2.28
  -2   8 -14    7.33    2.35
  -2   8 -14    4.62    2.84
  -2   8 -14    2.69    1.98
  -1   8 -14    2.06    2.72
  -1   8 -14    7.91    2.85
  -1   8 -14    7.28    3.10
   0   8 -14    1.03    2.14
   0   8 -14    3.03    2.34
   0   8 -14   -0.45    1.90
   1   8 -14    4.38    2.24
   1   8 -14    0.27    4.14
   2   8 -14   -2.07    4.27
   2   8 -14    1.61    4.31
  -5   7 -14   -4.83    2.39
  -5   7 -14   -3.32    2.27
  -4   7 -14    7.58    2.48
  -4   7 -14    3.83    3.30
  -4   7 -14    9.83    2.33
  -4   7 -14    2.81    1.95
  -4   7 -14    2.91    2.18
  -4   7 -14    7.77    2.27
  -3   7 -14    6.22    2.59
  -3   7 -14    3.70    2.18
  -3   7 -14    6.90    1.97
  -3   7 -14    9.26    2.36
  -3   7 -14   12.39    2.24
  -2   7 -14    2.84    1.51
  -2   7 -14   -0.95    1.65
  -2   7 -14    2.64    1.55
  -1   7 -14   10.42    2.65
  -1   7 -14    6.35    2.70
   0   7 -14    2.67    1.66
   0   7 -14    1.22    1.72
   0   7 -14    1.52    1.78
   1   7 -14    2.26    2.20
   1   7 -14    6.48    2.54
   2   7 -14    3.52    2.23
   2   7 -14    7.42    3.06
   2   7 -14   -0.86    2.37
   3   7 -14   -3.29    2.42
  -6   6 -14   -1.40    3.23
  -5   6 -14    1.19    2.25
  -4   6 -14   -0.11    1.46
  -4   6 -14   -1.12    1.47
  -4   6 -14   -2.22    1.47
  -4   6 -14    2.32    1.95
  -4   6 -14    2.14    1.99
  -4   6 -14   -3.88    1.36
  -3   6 -14   -0.14    1.15
  -3   6 -14    1.20    1.36
  -3   6 -14   -0.13    1.36
  -3   6 -14   -0.31    1.46
  -3   6 -14   -3.18    1.43
  -3   6 -14    1.16    1.58
  -2   6 -14    5.08    2.02
  -2   6 -14    1.97    1.10
  -2   6 -14    7.97    2.61
  -2   6 -14    4.52    1.85
  -2   6 -14    4.33    1.57
  -1   6 -14   10.48    2.16
  -1   6 -14    9.18    2.38
   0   6 -14   14.12    2.52
   0   6 -14   11.50    2.89
   1   6 -14    1.53    1.85
   1   6 -14    2.08    1.49
   1   6 -14    1.90    1.63
   2   6 -14   -0.11    2.09
   2   6 -14   -1.20    1.80
   3   6 -14    3.38    2.63
   3   6 -14   -2.20    2.33
   4   6 -14   -0.77    3.18
  -5  -6  14   -1.24    1.25
  -6   5 -14   -1.34    2.86
  -5   5 -14    0.32    2.22
  -5   5 -14    5.80    2.34
  -5   5 -14    8.14    3.30
  -5   5 -14    1.44    1.95
  -4   5 -14   -1.71    1.54
  -4   5 -14    1.32    1.56
  -4   5 -14    0.85    1.14
  -4   5 -14    2.57    1.61
  -4   5 -14   -1.02    1.25
  -3   5 -14    5.74    1.78
  -3   5 -14    1.30    1.46
  -3   5 -14    4.19    1.50
  -3   5 -14    4.64    1.80
  -3   5 -14    6.06    2.27
  -3   5 -14    3.31    1.64
  -2   5 -14    9.20    1.73
  -2   5 -14    8.01    2.36
  -2   5 -14    8.75    1.84
  -2   5 -14   10.64    2.50
  -1   5 -14   14.68    2.63
  -1   5 -14    9.80    1.76
  -1   5 -14    9.14    1.59
  -1   5 -14   10.73    2.71
   0   5 -14   -1.03    1.14
   0   5 -14    0.15    1.11
   0   5 -14    1.38    1.03
   0   5 -14   -0.39    1.25
   1   5 -14    3.84    1.49
   1   5 -14    4.15    1.18
   1   5 -14    7.39    2.43
   1   5 -14    8.49    3.97
   2   5 -14   12.13    2.76
   2   5 -14   12.33    2.92
   2   5 -14    9.42    2.57
  -3  -5  14    2.05    2.47
   3   5 -14   -0.57    2.06
   3   5 -14    0.70    2.10
  -4  -5  14    0.65    1.04
  -4  -5  14    1.18    3.31
   4   5 -14    0.54    2.85
   4   5 -14   -0.14    2.52
  -6   4 -14    2.70    3.82
  -6   4 -14    1.61    3.09
  -5   4 -14    2.84    2.76
  -5   4 -14    4.23    2.03
  -5   4 -14    8.76    2.34
  -5   4 -14    5.35    2.51
  -4   4 -14    1.25    1.06
  -4   4 -14   -0.72    1.69
  -4   4 -14    0.79    1.30
  -4   4 -14    2.48    1.97
  -4   4 -14    0.64    1.68
  -3   4 -14    7.11    1.63
  -3   4 -14    3.23    1.83
  -3   4 -14    3.73    1.76
  -3   4 -14    1.97    1.07
  -3   4 -14    4.36    1.64
  -3   4 -14    1.83    1.14
  -2   4 -14    9.83    1.52
  -2   4 -14   10.39    2.64
  -2   4 -14    7.30    2.21
  -2   4 -14   11.87    2.03
  -1   4 -14    0.48    1.27
  -1   4 -14    0.09    1.18
  -1   4 -14    2.33    1.17
  -1   4 -14    1.43    0.74
  -1   4 -14    0.13    1.15
   0   4 -14    3.68    1.26
   0   4 -14    1.43    1.16
   0   4 -14    0.38    0.80
   0   4 -14    2.35    1.39
  -1  -4  14   18.69    2.64
   1   4 -14   28.57    4.36
   1   4 -14   25.20    2.66
   1   4 -14   34.48    3.61
   2   4 -14   12.80    2.51
  -3  -4  14   -1.05    1.43
  -3  -4  14    0.14    0.51
   3   4 -14    1.15    1.80
   3   4 -14   -2.47    1.16
  -4  -4  14    2.40    2.49
   4   4 -14    5.24    2.79
   4   4 -14    5.97    2.77
  -5  -4  14    5.02    4.27
  -6   3 -14    5.08    4.27
  -6   3 -14   -3.25    3.18
  -5   3 -14   -2.23    2.04
  -5   3 -14   -4.02    2.27
  -5   3 -14    0.27    1.96
  -4   3 -14   -0.51    1.07
  -4   3 -14    1.59    1.05
  -4   3 -14    1.72    1.59
  -4   3 -14    0.33    1.80
  -3   3 -14    4.48    1.12
  -3   3 -14    3.41    1.30
  -3   3 -14    2.57    1.12
  -3   3 -14    3.36    0.93
  -3   3 -14    4.36    1.83
  -3   3 -14    5.57    2.01
  -2   3 -14   31.86    2.38
  -2   3 -14   29.15    3.06
  -2   3 -14   32.65    3.22
  -2   3 -14   27.83    1.60
  -1   3 -14   49.48    4.10
  -1   3 -14   46.94    4.09
   0   3 -14   18.97    2.58
   0   3 -14   25.48    3.83
   0   3 -14   15.20    1.37
   0   3 -14   22.67    3.14
  -1  -3  14    2.61    1.14
   1   3 -14    4.03    1.20
   1   3 -14    5.41    1.58
   1   3 -14    5.67    2.00
   1   3 -14    2.34    1.16
  -2  -3  14   43.88    3.76
   2   3 -14   48.18    4.59
   2   3 -14   47.83    4.34
  -3  -3  14    8.27    1.98
  -3  -3  14    4.06    1.49
   3   3 -14    4.94    1.75
  -4  -3  14   -0.58    1.90
   4   3 -14    3.25    2.15
   4   3 -14    2.07    2.23
  -5  -3  14    0.47    2.80
   5   3 -14    3.23    2.87
   5   3 -14   -2.75    2.68
  -6   2 -14    0.64    3.67
  -5   2 -14    1.15    2.71
  -5   2 -14    2.73    2.27
  -5   2 -14   -0.28    2.27
  -4   2 -14   15.65    3.34
  -4   2 -14   12.16    2.47
  -4   2 -14   12.71    1.65
  -4   2 -14   11.64    2.78
  -3   2 -14   15.67    1.87
  -3   2 -14   14.48    2.87
  -3   2 -14   15.88    1.65
  -3   2 -14   19.01    3.49
  -2   2 -14    1.70    1.64
  -2   2 -14    1.75    0.74
  -2   2 -14    0.17    1.36
  -2   2 -14    1.87    1.19
  -1   2 -14    4.67    1.68
  -1   2 -14    4.62    1.23
  -1   2 -14    6.46    2.09
   0   2 -14   79.53    5.18
   0   2 -14   68.91    4.88
  -1  -2  14   26.17    1.95
   1   2 -14   27.65    3.28
   1   2 -14   31.29    3.07
  -2  -2  14    9.39    2.30
  -2  -2  14    5.33    1.62
   2   2 -14    5.99    2.04
   2   2 -14    6.61    2.07
  -3  -2  14    5.39    2.09
   3   2 -14    3.69    1.83
   3   2 -14    5.66    2.03
  -4  -2  14   35.46    4.14
   4   2 -14   25.54    4.10
   4   2 -14   30.34    4.61
  -5  -2  14    4.17    2.33
   5   2 -14   -1.05    2.56
   5   2 -14    1.53    2.11
  -6  -2  14    6.01    4.28
   6   2 -14   -1.63    4.30
  -5   1 -14    4.03    2.75
  -5   1 -14    7.70    3.23
  -4   1 -14    2.48    2.09
  -4   1 -14    6.93    2.20
  -4   1 -14    2.28    1.96
  -3   1 -14    3.07    2.11
  -3   1 -14    1.05    1.49
  -3   1 -14    0.19    0.95
  -3   1 -14    2.03    1.04
  -2   1 -14   -0.58    0.93
  -2   1 -14   -0.53    1.05
  -2   1 -14    0.96    1.16
  -1   1 -14   26.67    2.82
  -1   1 -14   21.89    1.79
  -1   1 -14   18.14    2.91
   0  -1  14   39.45    2.95
   0   1 -14   38.83    3.70
   0   1 -14   37.54    3.61
   0   1 -14   39.70    2.89
  -1  -1  14   20.76    1.30
   1   1 -14   24.07    3.47
   1   1 -14   27.05    3.89
   1   1 -14   22.46    2.50
  -2  -1  14    8.73    1.53
  -2  -1  14    9.85    2.46
   2   1 -14    7.72    2.15
   2   1 -14   10.24    2.27
  -3  -1  14    3.74    1.28
  -3  -1  14    4.82    2.06
   3   1 -14    2.11    1.70
   3   1 -14    5.40    1.81
  -4  -1  14    2.95    1.87
   4   1 -14    5.33    2.14
   4   1 -14    7.93    2.44
  -5  -1  14    3.62    2.38
   5   1 -14   -2.56    1.94
   5   1 -14    1.85    2.12
  -6  -1  14   -2.37    3.19
   6   1 -14   -1.38    3.65
  -6   0 -14   -4.72    4.75
  -5   0 -14   -0.61    2.11
  -5   0 -14   -4.11    2.02
  -5   0 -14    3.39    2.86
  -4   0 -14    1.68    1.67
  -3   0 -14    1.79    1.87
  -3   0 -14    4.39    1.36
  -3   0 -14    1.94    1.12
  -3   0 -14    0.76    1.18
  -2   0 -14    5.33    1.90
  -2   0 -14    7.00    2.19
  -2   0 -14    6.65    1.77
   1   0  14    1.07    0.67
  -1   0 -14    1.93    0.69
  -1   0 -14    0.93    1.35
  -1   0 -14    3.17    1.42
   0   0  14   -0.23    0.79
   0   0 -14    0.10    1.10
   0   0 -14    0.42    0.96
   0   0 -14    0.05    0.68
  -1   0  14    0.95    0.32
  -1   0  14    0.91    0.33
   1   0 -14   -0.12    1.04
   1   0 -14    2.04    1.11
   1   0 -14    2.06    1.17
  -2   0  14    7.67    2.18
  -2   0  14    5.36    1.25
   2   0 -14    6.11    1.89
   2   0 -14    5.63    2.03
   2   0 -14    5.07    1.82
  -3   0  14    8.68    2.69
   3   0 -14   14.89    3.04
   3   0 -14   12.20    2.82
   3   0 -14   10.85    2.63
  -4   0  14    4.93    2.24
   4   0 -14    5.71    1.99
   4   0 -14    7.00    2.25
  -5   0  14    3.83    2.22
   5   0 -14    5.41    2.65
   5   0 -14    3.35    2.19
   5   0 -14    8.05    2.85
  -6   0  14    2.81    3.43
   6   0 -14    7.12    3.68
   6   0 -14   -1.00    3.30
   6   0 -14    2.17    3.17
  -6  -1 -14    1.12    4.49
  -5  -1 -14    6.16    3.37
  -5  -1 -14   -4.96    2.83
  -5  -1 -14   -1.55    2.64
  -4  -1 -14    1.89    1.93
  -4  -1 -14   -1.79    1.79
   3   1  14   -0.39    2.19
  -3  -1 -14    1.51    1.82
  -3  -1 -14    0.31    1.32
  -2  -1 -14    2.02    1.12
  -2  -1 -14    0.89    1.23
  -2  -1 -14    0.72    1.10
  -2  -1 -14   -0.64    1.32
   1   1  14    3.97    0.69
  -1  -1 -14    4.42    1.69
  -1  -1 -14    3.57    1.48
   0   1  14   25.07    2.13
   0  -1 -14   29.36    3.29
   0  -1 -14   28.68    3.12
  -1   1  14   46.90    3.82
  -1   1  14   49.05    1.77
   1  -1 -14   45.78    4.03
   1  -1 -14   49.86    3.99
  -2   1  14   10.06    2.43
  -2   1  14    6.49    1.36
   2  -1 -14   11.05    2.65
   2  -1 -14    9.37    2.33
   2  -1 -14    7.94    2.08
  -3   1  14    5.84    2.28
   3  -1 -14    5.14    1.84
   3  -1 -14    3.01    1.62
   3  -1 -14    4.52    1.86
  -4   1  14   10.39    3.16
   4  -1 -14   10.81    2.14
   4  -1 -14    7.01    2.39
   4  -1 -14    7.34    2.67
  -5   1  14    9.58    2.80
   5  -1 -14    1.77    2.36
   5  -1 -14    5.23    2.69
   5  -1 -14    9.44    2.45
  -6   1  14    2.69    6.10
   6  -1 -14   -2.40    2.79
   6  -1 -14    0.80    3.06
   6  -1 -14   -0.89    3.39
  -5  -2 -14    0.08    2.55
  -5  -2 -14   -3.22    2.74
  -5  -2 -14    1.15    3.06
  -4  -2 -14    4.29    2.59
  -4  -2 -14    1.94    2.90
  -3  -2 -14    1.81    2.03
  -3  -2 -14    4.00    2.17
  -2  -2 -14    9.97    2.51
  -2  -2 -14    7.22    1.38
  -2  -2 -14   10.79    2.20
  -2  -2 -14    9.32    2.27
   1   2  14   55.56    1.82
  -1  -2 -14   60.42    4.84
  -1  -2 -14   54.82    4.70
  -1  -2 -14   59.26    4.55
   0   2  14    6.96    1.39
   0   2  14    9.80    0.92
   0  -2 -14    6.47    1.99
   0  -2 -14    4.10    1.82
  -1   2  14   63.56    2.60
  -1   2  14   61.26    4.30
   1  -2 -14   70.05    4.85
   1  -2 -14   69.80    5.14
  -2   2  14   12.84    1.84
  -2   2  14   10.93    1.72
  -2   2  14   16.83    3.22
   2  -2 -14   15.67    2.55
   2  -2 -14   11.36    2.34
   2  -2 -14   15.87    3.08
  -3   2  14    1.93    1.63
   3  -2 -14    3.08    1.56
   3  -2 -14    0.72    1.26
   3  -2 -14   -0.57    1.44
  -4   2  14    7.34    1.52
   4  -2 -14   15.45    3.20
   4  -2 -14    9.87    2.74
  -5   2  14    4.58    2.62
   5  -2 -14    4.28    2.27
   5  -2 -14    6.97    2.11
   5  -2 -14    6.05    2.45
  -6   2  14    0.06    4.10
   6  -2 -14   -5.01    2.73
  -5  -3 -14    8.70    3.91
  -4  -3 -14    5.40    3.40
  -4  -3 -14   -2.54    2.50
  -3  -3 -14    2.85    2.37
  -3  -3 -14    4.63    2.21
   2   3  14    3.17    1.35
  -2  -3 -14    3.15    2.18
  -2  -3 -14   -1.68    1.39
  -2  -3 -14    1.96    1.33
  -2  -3 -14    1.55    1.60
   1   3  14   20.44    1.83
   1   3  14   27.58    2.33
  -1  -3 -14   19.99    3.48
  -1  -3 -14   28.63    3.35
  -1  -3 -14   32.72    4.58
   0   3  14   33.05    2.21
   0   3  14   24.11    2.33
   0  -3 -14   34.67    3.61
   0  -3 -14   32.88    3.50
  -1   3  14    0.54    0.67
   1  -3 -14    0.31    1.15
   1  -3 -14    0.25    1.22
  -2   3  14   17.94    2.14
  -2   3  14   20.81    3.48
   2  -3 -14   15.24    2.84
   2  -3 -14   21.13    3.43
  -3   3  14   34.06    5.02
   3  -3 -14   25.08    3.97
   3  -3 -14   27.11    3.11
  -4   3  14    0.20    1.80
   4  -3 -14    2.02    1.56
   4  -3 -14    0.99    1.68
  -5   3  14    2.82    2.39
  -5   3  14   -0.04    0.63
   5  -3 -14   -2.35    1.60
   5  -3 -14   -1.77    1.96
  -6   3  14   -0.12    2.66
   6  -3 -14   -2.76    2.87
  -4  -4 -14   -1.40    2.74
  -3  -4 -14   10.30    3.60
   2   4  14    4.75    1.90
  -2  -4 -14    6.88    2.89
  -2  -4 -14    6.25    2.28
   1   4  14    7.67    1.79
   1   4  14    7.38    1.13
   1   4  14    7.05    1.22
  -1  -4 -14    8.82    2.60
  -1  -4 -14    9.05    2.40
  -1  -4 -14    5.03    1.62
  -1  -4 -14    7.89    2.45
   0   4  14    4.10    1.53
   0   4  14    5.91    1.42
   0  -4 -14    5.92    2.19
   0  -4 -14    4.43    1.90
   0  -4 -14    4.01    1.81
  -1   4  14    6.59    1.47
   1  -4 -14    6.63    2.23
   1  -4 -14    8.60    2.35
  -2   4  14    7.19    1.93
  -2   4  14    7.95    2.40
   2  -4 -14    7.33    2.11
   2  -4 -14   13.67    2.84
  -3   4  14    2.88    1.77
  -3   4  14    0.04    1.08
   3  -4 -14    0.87    1.38
   3  -4 -14    0.39    1.48
  -4   4  14   11.59    3.16
   4  -4 -14    9.31    2.17
  -5   4  14    6.11    2.95
   5  -4 -14    2.03    1.96
   5  -4 -14    1.39    2.35
  -6   4  14   -0.67    2.79
  -6   4  14    1.36    0.99
   6  -4 -14    7.42    3.42
  -7   4  14   -0.20    1.00
  -8   4  14   -3.19    1.63
   3   5  14   -3.09    4.16
  -3  -5 -14   -4.01    2.40
  -3  -5 -14   -0.29    2.57
   2   5  14   -0.09    1.76
  -2  -5 -14    0.28    2.12
  -2  -5 -14    3.78    2.42
   1   5  14   -2.34    1.49
   1   5  14   -0.45    0.96
   1   5  14    0.50    1.41
  -1  -5 -14    0.81    1.93
  -1  -5 -14    0.04    1.80
  -1  -5 -14    2.72    1.54
   0   5  14   -0.03    1.17
   0  -5 -14   -0.51    1.31
   0  -5 -14    1.58    1.69
   0  -5 -14   -0.63    1.52
  -1   5  14   -0.68    1.19
   1  -5 -14    3.24    1.73
   1  -5 -14    0.75    1.48
   1  -5 -14    1.19    1.57
  -2   5  14    7.90    2.09
   2  -5 -14   12.70    2.73
   2  -5 -14    6.21    2.27
  -3   5  14    7.47    3.59
  -3   5  14    6.97    1.98
   3  -5 -14    6.95    1.98
  -4   5  14    2.16    1.97
  -4   5  14    1.46    2.14
   4  -5 -14   -1.09    1.47
   4  -5 -14   -0.69    1.87
  -5   5  14    2.58    2.53
   5  -5 -14    0.05    2.40
  -6   5  14   -4.11    2.50
   6  -5 -14    1.60    3.24
   7  -5 -14   -1.90    1.36
   3   6  14    0.11    3.11
  -3  -6 -14    4.15    3.07
  -3  -6 -14   -6.03    3.26
   2   6  14    4.69    2.84
  -2  -6 -14    1.15    2.68
  -2  -6 -14    5.02    2.83
   1   6  14    0.55    1.66
   1   6  14    0.01    1.33
  -1  -6 -14    5.64    2.31
  -1  -6 -14    0.05    2.01
   0   6  14    2.70    1.58
   0  -6 -14    4.62    2.20
   0  -6 -14   -1.09    1.64
   0  -6 -14    2.18    2.00
  -1   6  14    1.82    1.54
   1  -6 -14    0.67    1.49
   1  -6 -14    2.25    1.88
   1  -6 -14   -0.09    1.72
  -2   6  14    3.89    1.58
   2  -6 -14    3.00    1.97
   2  -6 -14    0.64    1.82
  -3   6  14   -0.27    1.74
  -3   6  14   -0.23    1.81
   3  -6 -14    3.13    2.06
   3  -6 -14    1.44    1.82
  -4   6  14   14.21    3.64
  -4   6  14    7.24    2.74
   4  -6 -14    9.24    2.41
   4  -6 -14   12.08    2.99
  -5   6  14    3.96    2.57
  -5   6  14   11.69    3.96
   5  -6 -14    6.79    3.19
  -6   6  14   -3.97    2.97
   6  -6 -14   -5.24    3.48
   3   7  14    6.11    6.85
   2   7  14    3.95    2.80
  -2  -7 -14    4.30    3.41
  -2  -7 -14   10.32    3.76
   1   7  14   -1.00    1.85
   1   7  14   -0.57    2.29
  -1  -7 -14    2.60    2.64
  -1  -7 -14   -2.40    2.27
   0   7  14    3.72    2.13
   0  -7 -14    2.11    1.95
   0  -7 -14   -0.02    2.02
  -1   7  14    1.69    1.93
   1  -7 -14   -2.37    1.89
  -2   7  14    5.31    2.34
   2  -7 -14    2.79    2.53
   2  -7 -14    8.29    2.89
   3  -7 -14   18.68    3.86
   3  -7 -14   20.80    3.33
   3  -7 -14   27.04    3.71
  -4   7  14   -1.47    2.26
  -4   7  14   -2.46    2.06
   4  -7 -14   -1.68    2.33
   4  -7 -14   -0.13    2.19
  -5   7  14    0.87    4.17
  -5   7  14    5.11    3.09
   5  -7 -14   -3.55    2.86
  -6   7  14    4.78    6.65
  -2  -8 -14   -4.33    3.95
   1   8  14    2.10    3.29
  -1  -8 -14    2.45    3.39
  -1  -8 -14   -0.84    3.48
   0   8  14   10.18    3.11
   0   8  14    4.37    2.32
   0  -8 -14    3.68    2.81
   0  -8 -14    0.33    2.92
  -1   8  14    9.26    3.14
   1  -8 -14    5.40    2.43
   1  -8 -14    7.64    3.06
  -2   8  14   -1.24    1.94
   2  -8 -14    0.26    2.10
   2  -8 -14   -0.98    0.68
   2  -8 -14    5.72    2.89
  -3   8  14    1.54    2.32
   3  -8 -14    0.02    0.64
   3  -8 -14   -0.68    2.24
  -4   8  14    4.82    3.23
  -4   8  14    3.66    3.33
   4  -8 -14    1.52    3.25
   4  -8 -14    0.84    1.04
  -5   8  14    0.02    3.29
  -5   8  14   -9.02    3.17
   1   9  14   -6.02    4.03
  -1  -9 -14   -7.21    5.20
   0   9  14   -3.06    3.09
   0   9  14   -4.07    3.03
   0  -9 -14   -0.58    3.26
   0  -9 -14    2.97    3.66
  -1   9  14    8.89    3.32
   1  -9 -14    0.32    2.78
  -2   9  14   -2.53    2.76
   2  -9 -14   -4.00    2.91
  -3   9  14    5.13    4.91
   3  -9 -14    6.27    3.36
  -4   9  14    5.32    4.16
  -1  10  14   -0.23    3.81
  -1  10  14    1.53    5.74
  -2  10  14    2.17    4.07
   2 -10 -14   -3.59    5.02
  -3  10  14    0.26    4.97
   3 -10 -14    4.90    5.99
  -1  10 -15   -5.87    3.46
  -4   9 -15   -8.37    3.49
  -4   9 -15   -7.86    2.72
  -3   9 -15    0.02    3.12
  -3   9 -15   -4.92    2.88
  -3   9 -15    4.39    3.30
  -3   9 -15    6.55    3.53
  -2   9 -15   -4.13    2.25
  -2   9 -15    0.11    2.75
  -2   9 -15   -3.04    2.21
  -1   9 -15   -1.47    2.55
  -1   9 -15   -1.28    2.47
  -1   9 -15    1.12    2.78
   0   9 -15    2.18    2.86
   0   9 -15   -0.40    3.47
  -4   8 -15   -2.36    2.11
  -4   8 -15   -0.48    2.74
  -4   8 -15   -4.42    3.96
  -3   8 -15   -3.36    2.09
  -3   8 -15   -1.21    2.41
  -3   8 -15   -2.12    2.04
  -3   8 -15   -2.92    1.80
  -2   8 -15    0.75    2.14
  -2   8 -15    2.49    2.29
  -2   8 -15   -3.52    1.73
  -1   8 -15    0.81    2.12
  -1   8 -15    5.59    2.95
   0   8 -15    1.34    2.09
   0   8 -15    0.79    1.99
   0   8 -15    1.22    3.67
   1   8 -15   -4.59    2.22
   1   8 -15   -0.52    2.35
   1   8 -15   -1.59    2.41
  -4   7 -15   -2.35    1.88
  -4   7 -15   -0.59    2.08
  -4   7 -15    2.61    2.58
  -4   7 -15    4.07    2.40
  -4   7 -15   -2.65    1.53
  -4   7 -15   -2.80    2.08
  -3   7 -15    1.73    2.36
  -3   7 -15    5.99    2.73
  -3   7 -15    4.96    2.06
  -3   7 -15    5.81    1.94
  -3   7 -15    5.78    2.28
  -2   7 -15   10.49    2.19
  -2   7 -15   14.68    2.81
  -2   7 -15    5.89    2.51
  -2   7 -15   10.75    2.94
  -1   7 -15    1.16    1.79
  -1   7 -15   -0.94    1.11
  -1   7 -15   -0.11    1.36
   0   7 -15   13.28    3.84
   0   7 -15   15.75    3.02
   0   7 -15   13.15    3.10
   1   7 -15   14.79    3.92
   1   7 -15   10.05    3.02
   2   7 -15    2.70    2.73
   2   7 -15    3.00    4.48
   2   7 -15   -0.46    2.46
   3   7 -15   -0.63    3.57
  -5   6 -15    3.35    2.74
  -5   6 -15   -3.58    2.84
  -4   6 -15   -0.13    1.62
  -4   6 -15   -2.96    1.23
  -4   6 -15   -0.74    1.61
  -4   6 -15   -3.66    1.42
  -4   6 -15    2.26    2.78
  -3   6 -15    0.29    1.66
  -3   6 -15    1.84    1.54
  -3   6 -15   -0.54    2.12
  -3   6 -15    5.08    2.12
  -3   6 -15    1.79    1.48
  -3   6 -15   -0.30    1.37
  -2   6 -15   -0.08    1.17
  -2   6 -15   -0.42    1.28
  -2   6 -15   -0.31    0.97
  -1   6 -15    7.31    1.10
  -1   6 -15    8.00    2.34
  -1   6 -15    8.35    2.46
  -1   6 -15    4.97    1.56
   0   6 -15    7.54    2.02
   0   6 -15    7.37    2.46
   0   6 -15   10.51    2.62
   1   6 -15   11.96    3.15
   1   6 -15    7.11    2.33
   1   6 -15   11.80    2.40
   2   6 -15   -0.72    1.91
   2   6 -15   -3.29    1.68
   2   6 -15   -2.93    2.87
   3   6 -15    5.02    2.66
  -6   5 -15   -4.52    3.59
  -5   5 -15    4.65    3.06
  -5   5 -15    5.67    3.18
  -5   5 -15    1.22    2.84
  -5   5 -15   -1.33    2.60
  -4   5 -15    0.47    1.59
  -4   5 -15    5.98    2.27
  -4   5 -15   -0.29    1.39
  -4   5 -15   -1.51    1.64
  -4   5 -15    6.54    2.65
  -3   5 -15    5.87    1.97
  -3   5 -15    6.28    1.89
  -3   5 -15    2.11    1.47
  -3   5 -15    4.18    2.13
  -3   5 -15    4.29    2.27
  -3   5 -15    5.05    1.96
  -2   5 -15    4.23    2.10
  -2   5 -15    7.10    1.84
  -2   5 -15    6.93    2.23
  -1   5 -15    2.78    1.54
  -1   5 -15    0.24    0.86
  -1   5 -15    2.69    1.41
   0   5 -15    1.45    1.17
   0   5 -15    1.56    1.10
   0   5 -15    0.72    1.34
   1   5 -15    0.01    1.33
   1   5 -15    0.66    1.52
   1   5 -15    0.50    1.66
   2   5 -15    1.93    1.46
   2   5 -15    2.52    1.73
   2   5 -15    2.92    2.02
   3   5 -15    8.46    2.70
   3   5 -15    6.05    2.79
   4   5 -15    3.05    5.23
   4   5 -15   14.85    3.74
  -5  -5  15   -1.35    0.97
  -5   4 -15    0.36    2.61
  -5   4 -15    3.71    2.37
  -5   4 -15   -1.62    2.10
  -5   4 -15   -5.01    1.67
  -4   4 -15   -2.52    1.80
  -4   4 -15    1.42    1.81
  -4   4 -15   -4.78    1.51
  -4   4 -15   -0.24    1.28
  -4   4 -15   -1.58    1.33
  -3   4 -15    1.68    0.99
  -3   4 -15    0.57    1.69
  -3   4 -15    4.12    2.25
  -3   4 -15    2.66    1.02
  -3   4 -15    1.27    1.29
  -3   4 -15    3.55    1.63
  -2   4 -15    3.41    1.23
  -2   4 -15    2.02    1.33
  -2   4 -15    4.13    1.54
  -2   4 -15    0.89    0.80
  -1   4 -15    2.76    0.78
  -1   4 -15    2.24    1.51
  -1   4 -15    3.75    1.88
  -1   4 -15    2.48    1.62
   0   4 -15    1.62    1.35
   0   4 -15    1.70    1.36
  -1  -4  15   -1.20    1.56
   1   4 -15   -1.08    0.83
   1   4 -15    0.40    1.18
   1   4 -15   -2.31    1.20
   1   4 -15   -0.95    1.17
   2   4 -15   10.45    3.23
   2   4 -15    6.23    2.59
  -3  -4  15   10.85    2.74
   3   4 -15    5.92    2.62
   3   4 -15    6.38    2.37
  -4  -4  15   -3.36    2.15
  -4  -4  15    0.44    0.70
   4   4 -15   -1.27    2.38
  -5  -4  15    0.11    4.70
   5   4 -15    1.04    3.51
  -5   3 -15    0.69    2.56
  -5   3 -15    4.92    3.04
  -5   3 -15    1.40    2.74
  -4   3 -15    2.17    1.46
  -4   3 -15    4.74    2.52
  -4   3 -15    1.65    2.10
  -4   3 -15    6.33    2.11
  -3   3 -15    0.22    0.63
  -3   3 -15   -0.67    1.13
  -3   3 -15   -1.41    1.58
  -3   3 -15   -1.87    1.04
  -3   3 -15    3.43    1.80
  -3   3 -15    0.14    0.79
  -2   3 -15    0.42    1.09
  -2   3 -15    0.55    0.75
  -2   3 -15    0.52    1.23
  -1   3 -15    2.42    1.29
  -1   3 -15    1.57    1.37
  -1   3 -15    4.03    1.35
   0   3 -15    3.80    1.26
   0   3 -15    6.93    2.08
   0   3 -15    2.43    1.69
  -1  -3  15    2.07    1.15
   1   3 -15    4.85    1.56
   1   3 -15    2.84    1.56
  -2  -3  15    1.21    1.38
   2   3 -15    3.28    1.87
   2   3 -15    4.35    1.87
  -3  -3  15   20.66    3.35
   3   3 -15   19.58    3.77
   3   3 -15   16.04    3.56
  -4  -3  15    7.85    4.74
  -4  -3  15    3.96    1.26
   4   3 -15    6.59    2.64
   4   3 -15    5.54    2.38
  -5  -3  15    8.84    4.54
   5   3 -15    2.17    2.95
   5   3 -15    0.89    2.66
  -5   2 -15   -3.16    2.44
  -5   2 -15    3.95    2.72
  -5   2 -15   -5.82    1.87
  -4   2 -15    0.59    1.09
  -4   2 -15   -1.02    2.49
  -4   2 -15    0.67    1.72
  -4   2 -15   -0.72    1.96
  -3   2 -15    9.34    1.81
  -3   2 -15    8.99    2.66
  -3   2 -15    6.59    1.16
  -3   2 -15    3.82    2.10
  -3   2 -15    4.29    0.89
  -2   2 -15    3.11    1.47
  -2   2 -15    4.50    1.83
  -2   2 -15    4.50    0.95
  -2   2 -15    2.99    1.83
  -1   2 -15    1.54    1.20
  -1   2 -15   -0.41    1.11
  -1   2 -15    0.78    0.71
   0   2 -15    3.99    1.79
   0   2 -15    3.14    1.10
  -1  -2  15   64.67    2.78
   1   2 -15   63.70    4.46
   1   2 -15   55.48    4.77
  -2  -2  15   42.15    3.73
  -2  -2  15   44.57    4.14
   2   2 -15   51.05    4.70
   2   2 -15   46.02    4.18
  -3  -2  15    3.62    1.90
   3   2 -15    1.33    1.59
   4   2 -15    2.20    1.85
   4   2 -15    1.14    1.83
  -5  -2  15    2.21    2.93
   5   2 -15   -2.19    2.66
   5   2 -15   -4.41    3.05
   6   2 -15    2.77    5.42
  -5   1 -15    2.83    2.98
  -5   1 -15   -0.21    2.32
  -5   1 -15   -2.11    3.98
  -4   1 -15   21.81    4.44
  -4   1 -15   22.57    1.99
  -3   1 -15    1.99    1.54
  -3   1 -15    2.12    1.14
  -3   1 -15    5.68    2.70
  -3   1 -15    1.44    0.97
  -2   1 -15    8.16    2.21
  -2   1 -15    8.03    2.45
  -2   1 -15    9.95    2.29
  -1   1 -15   23.51    3.55
  -1   1 -15   25.42    3.68
  -1   1 -15   24.29    1.94
   0  -1  15   31.12    2.75
   0   1 -15   35.47    3.56
   0   1 -15   30.57    3.44
   0   1 -15   34.92    2.73
  -1  -1  15    0.85    0.41
   1   1 -15    0.53    1.13
   1   1 -15    0.78    1.22
   1   1 -15    1.17    1.38
  -2  -1  15    2.56    1.23
  -2  -1  15    3.07    1.64
   2   1 -15    4.60    1.79
   2   1 -15    3.21    1.61
   2   1 -15    2.08    1.29
  -3  -1  15    2.28    1.72
   3   1 -15   -0.29    1.22
   3   1 -15    1.64    1.52
   4   1 -15    5.85    2.21
   4   1 -15    9.10    2.83
  -5  -1  15   13.77    3.89
   5   1 -15    9.50    3.00
   5   1 -15   13.97    3.22
  -6  -1  15   10.02    4.22
   6   1 -15   -8.36    3.61
  -5   0 -15    4.14    4.47
  -5   0 -15   -2.11    2.60
  -5   0 -15   -3.45    2.57
  -4   0 -15    3.69    2.09
  -4   0 -15    4.09    2.13
  -3   0 -15   -0.02    1.81
  -3   0 -15   -0.90    1.03
  -3   0 -15    2.98    2.07
  -3   0 -15    1.40    1.44
  -2   0 -15   -0.67    1.12
  -2   0 -15    0.08    1.49
  -2   0 -15   -0.62    1.11
   1   0  15   10.58    1.26
  -1   0 -15    9.68    2.13
  -1   0 -15   10.28    2.23
   0   0 -15    4.25    1.47
   0   0 -15    1.75    1.37
   0   0 -15    5.33    1.39
   1   0 -15    1.72    1.15
   1   0 -15    1.31    1.10
   1   0 -15    0.91    1.09
  -2   0  15    8.03    2.12
  -2   0  15    7.79    1.37
   2   0 -15    4.79    1.87
   2   0 -15    9.29    2.41
   2   0 -15    6.46    1.89
  -3   0  15   30.98    4.46
   3   0 -15   23.92    3.90
   3   0 -15   28.61    4.10
   3   0 -15   19.39    3.63
  -4   0  15   25.10    5.87
   4   0 -15   28.44    4.23
   4   0 -15   18.81    3.38
  -5   0  15    2.43    2.77
   5   0 -15    2.12    2.50
   5   0 -15    7.03    2.84
  -6   0  15    0.75    3.29
   6   0 -15    3.43    3.85
   6   0 -15   -5.76    3.24
  -5  -1 -15    7.94    3.53
  -5  -1 -15   -2.74    2.87
  -4  -1 -15    0.71    2.46
  -4  -1 -15   -1.75    2.11
  -3  -1 -15    4.39    1.55
  -3  -1 -15    3.13    1.85
  -2  -1 -15    2.95    0.71
  -2  -1 -15    0.16    1.34
  -2  -1 -15    4.36    2.22
  -2  -1 -15    4.82    1.93
   1   1  15    1.69    0.68
  -1  -1 -15   -0.56    1.18
  -1  -1 -15    1.64    1.59
   0   1  15    1.94    1.18
   0  -1 -15    0.40    1.25
   0  -1 -15    0.35    1.25
   1  -1 -15    7.80    1.65
   1  -1 -15    9.78    2.09
   1  -1 -15   10.36    2.49
  -2   1  15   13.16    3.01
  -2   1  15   11.75    1.62
   2  -1 -15   15.65    2.79
   2  -1 -15    9.39    2.28
   2  -1 -15   12.55    2.88
  -3   1  15    2.48    1.81
   3  -1 -15    0.51    1.52
   3  -1 -15    4.07    1.78
   3  -1 -15    5.11    2.16
  -4   1  15    0.35    0.61
  -4   1  15    0.81    1.95
   4  -1 -15   -0.18    1.63
   4  -1 -15    0.70    1.65
   4  -1 -15   -0.70    1.31
  -5   1  15    5.78    2.66
   5  -1 -15    0.51    2.13
   5  -1 -15    1.86    2.62
   5  -1 -15    1.63    2.17
  -6   1  15    7.06    3.41
   6  -1 -15   -2.18    2.64
  -5  -2 -15   -5.19    3.44
  -4  -2 -15    3.02    2.69
  -4  -2 -15   -1.91    2.19
  -3  -2 -15    2.78    2.21
  -3  -2 -15   -2.95    1.45
  -3  -2 -15    0.02    1.34
  -2  -2 -15    1.16    1.70
  -2  -2 -15    1.18    1.34
  -2  -2 -15    1.38    1.21
   1   2  15    3.15    0.54
  -1  -2 -15    5.70    2.15
  -1  -2 -15    2.86    1.56
  -1  -2 -15    5.32    1.78
   0   2  15    0.06    1.04
   0  -2 -15   -1.04    1.04
   0  -2 -15   -3.12    1.01
  -1   2  15    5.03    0.84
  -1   2  15    4.66    1.25
   1  -2 -15    3.31    1.47
  -2   2  15    1.14    1.12
  -2   2  15    2.74    1.04
  -2   2  15    2.79    1.78
   2  -2 -15    0.78    1.30
   2  -2 -15    1.90    1.18
   2  -2 -15    1.78    1.55
  -3   2  15    5.19    2.16
   3  -2 -15    6.25    2.03
   3  -2 -15    5.30    2.06
   3  -2 -15    5.25    2.26
  -4   2  15    8.87    2.30
   4  -2 -15    8.03    2.37
   4  -2 -15    7.94    2.72
  -5   2  15    8.79    3.42
   5  -2 -15    8.75    2.57
   5  -2 -15    8.32    2.90
   5  -2 -15   10.19    2.61
  -6   2  15    8.25    4.37
   6  -2 -15   -4.68    3.28
  -4  -3 -15   -1.95    2.88
  -3  -3 -15    2.33    2.02
  -3  -3 -15   -2.90    1.61
  -2  -3 -15    7.04    2.27
  -2  -3 -15    2.38    1.68
  -2  -3 -15    4.13    2.13
  -2  -3 -15    6.74    2.44
   1   3  15    2.44    1.03
   1   3  15    2.58    0.71
  -1  -3 -15    1.53    1.65
  -1  -3 -15    3.48    2.17
  -1  -3 -15    2.12    1.99
   0   3  15   32.06    2.52
   0   3  15   30.34    2.05
   0  -3 -15   33.22    3.83
   0  -3 -15   36.93    3.97
  -1   3  15   37.22    2.38
   1  -3 -15   36.94    4.04
   1  -3 -15   39.59    3.97
  -2   3  15    0.81    1.48
  -2   3  15    1.48    1.02
   2  -3 -15    3.75    1.78
   2  -3 -15    1.61    1.60
  -3   3  15    4.32    2.17
   3  -3 -15    3.59    1.59
   3  -3 -15    2.30    1.68
  -4   3  15    2.12    2.16
   4  -3 -15    4.80    2.27
   4  -3 -15    0.12    1.35
  -5   3  15    8.74    3.45
   5  -3 -15    7.94    2.96
   5  -3 -15   10.11    2.35
  -6   3  15    1.56    3.33
   6  -3 -15   -5.01    2.89
  -7   3  15   -0.63    1.05
  -4  -4 -15   -1.28    2.83
  -4  -4 -15   -0.09    2.89
  -3  -4 -15    2.98    2.80
[truncated: 1,854,908 more chars]
