# Supplementary material for: Structures of rac-2,4:3,5-di­methyl­ene xylitol ­derivatives
Source: Acta Crystallogr E Crystallogr Commun. 2023 Aug 4;79(Pt 9):786–90. doi: 10.1107/S2056989023006497 (PMC10483560; doi:10.1107/S2056989023006497)
Supplement: Supplementary file 2 [file e-79-00786-1sup2.hkl]

data_1                                                                   
_shelx_title ' 14jul22LiIcrystals_0ma_a.res in P-1'                             
_shelx_refln_list_code          4                                               
_shelx_F_calc_maximum       83.53                                               
_exptl_crystal_F_000       268.00                                               
_reflns_d_resolution_high  0.5382                                               
                                                                                
loop_                                                                           
 _space_group_symop_operation_xyz                                               
 'x, y, z'                                                                      
 '-x, -y, -z'                                                                   
                                                                                
_cell_length_a     4.7401                                                       
_cell_length_b     7.3325                                                       
_cell_length_c    15.9604                                                       
_cell_angle_alpha  90.019                                                       
_cell_angle_beta   93.610                                                       
_cell_angle_gamma 106.439                                                       
                                                                                
_shelx_F_squared_multiplier     1.000                                           
                                                                                
loop_                                                                           
 _refln_index_h                                                                 
 _refln_index_k                                                                 
 _refln_index_l                                                                 
 _refln_F_squared_calc                                                          
 _refln_F_squared_meas                                                          
 _refln_F_squared_sigma                                                         
 _refln_observed_status                                                         
   1   0   0       3607.29       3445.72        20.91 o                         
   2   0   0       1557.23       1576.85        13.30 o                         
   3   0   0         25.33         23.95         2.11 o                         
   4   0   0          1.33         -0.59         2.93 o                         
   5   0   0         22.83         31.60         8.55 o                         
   6   0   0          0.45         -1.82         8.72 o                         
   7   0   0          0.25          8.26        14.82 o                         
  -7   1   0         15.08         15.99        18.10 o                         
  -6   1   0          0.59         -5.64         8.02 o                         
  -5   1   0         64.26         64.33        10.28 o                         
  -4   1   0        214.15        215.35         9.05 o                         
  -3   1   0         66.00         69.10         3.79 o                         
  -2   1   0        197.38        208.87         3.35 o                         
  -1   1   0        287.15        294.20         3.88 o                         
   0   1   0         49.86         47.44         1.74 o                         
   1   1   0       2246.05       2093.57        16.33 o                         
   2   1   0       2105.43       2110.41        18.72 o                         
   3   1   0        187.74        190.70         6.18 o                         
   4   1   0         27.56         26.26         4.38 o                         
   5   1   0          2.36          0.79         5.82 o                         
   6   1   0         72.31         74.57        16.52 o                         
  -7   2   0          9.52         -3.12        11.90 o                         
  -6   2   0          7.56         11.78        11.39 o                         
  -5   2   0         93.03        111.52        18.92 o                         
  -4   2   0          6.28          2.07         2.28 o                         
  -3   2   0        409.13        401.63        11.18 o                         
  -2   2   0        141.24        133.13         4.75 o                         
  -1   2   0          5.93          7.49         1.07 o                         
   0   2   0         44.44         39.65         2.38 o                         
   1   2   0         88.16         99.32         3.60 o                         
   2   2   0        137.53        136.36         4.50 o                         
   3   2   0         24.62         29.64         3.48 o                         
   4   2   0         11.81         13.70         3.51 o                         
   5   2   0          7.47         14.47        15.40 o                         
   6   2   0          0.03         -6.87         8.59 o                         
  -7   3   0         12.32         30.27        17.90 o                         
  -6   3   0          0.34         -2.23         7.63 o                         
  -5   3   0         96.45        116.23        15.03 o                         
  -4   3   0         71.90         81.98         6.03 o                         
  -3   3   0         42.66         42.93         3.83 o                         
  -2   3   0         39.37         44.49         3.67 o                         
  -1   3   0        187.97        201.93         5.00 o                         
   0   3   0        503.19        550.37         7.48 o                         
   1   3   0         59.42         60.74         4.00 o                         
   2   3   0        210.09        200.92         5.83 o                         
   3   3   0          8.19          8.57         3.03 o                         
   4   3   0          0.24         -0.31         3.21 o                         
   5   3   0          0.69         -2.01         4.93 o                         
   6   3   0          5.19        -10.07        16.60 o                         
  -7   4   0          3.24          5.07        15.93 o                         
  -6   4   0         13.78          9.23         9.35 o                         
  -5   4   0         78.21         80.98        13.27 o                         
  -4   4   0          3.76          6.26         3.25 o                         
  -3   4   0        277.44        288.08         8.05 o                         
  -2   4   0        383.00        373.57         9.66 o                         
  -1   4   0       2186.88       2151.00        20.75 o                         
   0   4   0        785.66        802.48        11.50 o                         
   1   4   0        218.51        215.26         6.83 o                         
   2   4   0          3.52          5.07         2.49 o                         
   3   4   0         85.79         88.26         7.80 o                         
   4   4   0         15.36         16.86         5.19 o                         
   5   4   0         15.74         35.99         9.33 o                         
   6   4   0          0.00          2.66        16.02 o                         
  -7   5   0          0.25         -2.05        26.82 o                         
  -6   5   0          5.70         16.22        20.96 o                         
  -5   5   0         39.46         46.47         6.35 o                         
  -4   5   0        188.23        195.53        11.34 o                         
  -3   5   0         57.24         56.10         6.37 o                         
  -2   5   0        209.81        201.16         7.32 o                         
  -1   5   0        364.32        338.19        12.41 o                         
   0   5   0        691.06        726.42        12.21 o                         
   1   5   0       1412.01       1382.47        26.88 o                         
   2   5   0        121.69        125.22         8.53 o                         
   3   5   0        106.90        122.46        10.51 o                         
   4   5   0          0.02          3.28         5.18 o                         
   5   5   0          1.95         -8.81         8.94 o                         
  -7   6   0          0.80        -19.22        19.22 o                         
  -6   6   0         24.90         60.88        18.03 o                         
  -5   6   0          2.09          3.42         6.09 o                         
  -4   6   0        236.99        273.30        18.45 o                         
  -3   6   0        166.21        156.64        12.53 o                         
  -2   6   0          1.56          0.69         2.67 o                         
  -1   6   0          6.45         16.31         6.24 o                         
   0   6   0         13.85         13.18         4.09 o                         
   1   6   0        217.98        206.92         8.11 o                         
   2   6   0        234.07        236.32        11.51 o                         
   3   6   0         53.70         69.79         8.37 o                         
   4   6   0          0.28         28.15         9.88 o                         
   5   6   0          1.76        -14.98        14.98 o                         
  -7   7   0          4.63         17.44        20.01 o                         
  -6   7   0          1.17          1.90         9.84 o                         
  -5   7   0          7.47         23.25         8.98 o                         
  -4   7   0          1.13          2.49         5.85 o                         
  -3   7   0         92.07         79.52         9.28 o                         
  -2   7   0        175.74        172.27         8.29 o                         
  -1   7   0          5.73         -2.87         7.37 o                         
   0   7   0          0.31         -1.22         3.73 o                         
   1   7   0         12.04         10.45         4.18 o                         
   2   7   0          7.65          7.65         4.94 o                         
   3   7   0         25.26         32.31         8.06 o                         
   4   7   0          0.12         -3.41         8.73 o                         
   5   7   0          0.13        -26.72        59.76 o                         
  -7   8   0          0.01         24.15        37.97 o                         
  -6   8   0          4.61         -7.77        15.33 o                         
  -5   8   0          0.10         -0.03         8.27 o                         
  -4   8   0         19.26         21.22         9.50 o                         
  -3   8   0         23.32         18.94         5.09 o                         
  -2   8   0          1.33         -4.33        12.54 o                         
  -1   8   0          1.83          1.40         6.61 o                         
   0   8   0          0.78          3.83         5.01 o                         
   1   8   0          4.95         13.35         4.11 o                         
   2   8   0          1.36         -2.02         5.24 o                         
   3   8   0          1.18          0.48        10.08 o                         
   4   8   0          0.49        -21.20        21.20 o                         
  -6   9   0         19.21         -0.16        14.52 o                         
  -5   9   0          5.48         -2.13         9.65 o                         
  -4   9   0          0.23          5.32        16.26 o                         
  -3   9   0         69.25         92.60        22.31 o                         
  -2   9   0        117.76        125.70        28.73 o                         
  -1   9   0          0.48         -5.63         6.72 o                         
   0   9   0          6.63          5.29         6.45 o                         
   1   9   0        111.95        116.60        13.18 o                         
   2   9   0          0.69          2.99        12.49 o                         
   3   9   0          8.27          9.31        21.35 o                         
  -5  10   0         11.63          4.41        23.56 o                         
  -4  10   0         31.75         49.82        22.70 o                         
  -3  10   0         27.24         14.10        10.26 o                         
  -2  10   0          2.60          4.87        10.23 o                         
  -1  10   0         86.68        116.98        18.86 o                         
   0  10   0        136.14        191.46        46.07 o                         
   1  10   0          8.67          5.01        11.13 o                         
   2  10   0          1.52        -15.39        17.45 o                         
  -4  11   0          4.47         -6.14        21.55 o                         
  -3  11   0         32.92         39.58        26.23 o                         
  -2  11   0         18.32         21.40        12.85 o                         
  -1  11   0          0.06         13.58        12.95 o                         
   0  11   0          0.55         -0.46        20.66 o                         
   0 -11   1          5.45        -18.23        18.43 o                         
   1 -11   1          0.32          5.97        12.03 o                         
   2 -11   1          7.50         12.56        13.13 o                         
   3 -11   1          0.66         21.64        13.96 o                         
   4 -11   1          4.06        -12.29        16.08 o                         
  -2 -10   1          2.72         -6.28        23.79 o                         
  -1 -10   1         16.02          9.79        11.59 o                         
   0 -10   1          3.20         18.56        11.52 o                         
   1 -10   1          1.26         -3.31        10.99 o                         
   2 -10   1          5.01          4.88        12.60 o                         
   3 -10   1          4.56         -1.61         8.43 o                         
   4 -10   1         17.06         11.45        17.51 o                         
   5 -10   1          0.00        -10.27        20.47 o                         
  -3  -9   1         51.58         35.27        18.92 o                         
  -2  -9   1          2.37        -14.25        20.73 o                         
  -1  -9   1          2.73          0.28         7.47 o                         
   0  -9   1          0.42         14.41        17.51 o                         
   1  -9   1        100.76        114.93        41.86 o                         
   2  -9   1         31.54         40.85         9.98 o                         
   3  -9   1          8.20         16.26        13.75 o                         
   4  -9   1         14.76          9.54        17.18 o                         
   5  -9   1          7.62         -8.24         8.24 o                         
   6  -9   1          0.36         -4.73        13.91 o                         
  -4  -8   1          8.31        -18.54        18.54 o                         
  -3  -8   1          0.94         -3.77        17.28 o                         
  -2  -8   1         65.04         58.31        13.79 o                         
  -1  -8   1         57.70         83.66        13.44 o                         
   0  -8   1          0.73          1.76         5.30 o                         
   1  -8   1         12.16         -0.53         7.32 o                         
   2  -8   1          1.01         -6.05         7.90 o                         
   3  -8   1         58.35         46.29         7.53 o                         
   4  -8   1         39.50         37.86         8.94 o                         
   5  -8   1         14.56          0.12        10.56 o                         
   6  -8   1          9.33         15.79        16.32 o                         
  -5  -7   1          0.38         22.57        34.88 o                         
  -4  -7   1          7.07          3.96         7.99 o                         
  -3  -7   1          1.67         -3.99         5.66 o                         
  -2  -7   1         12.85         18.25         5.24 o                         
  -1  -7   1         30.90         41.69         4.99 o                         
   0  -7   1         36.37         43.06         5.38 o                         
   1  -7   1         17.57          8.50         5.29 o                         
   2  -7   1          0.48          2.98         2.64 o                         
   3  -7   1          3.85          1.72         5.36 o                         
   4  -7   1         46.13         42.06         8.85 o                         
   5  -7   1         36.34         49.28        10.98 o                         
   6  -7   1         21.62         15.76        20.27 o                         
   7  -7   1         12.43          2.37        20.34 o                         
  -5  -6   1          2.87          2.74        12.53 o                         
  -4  -6   1          6.65          0.83         6.34 o                         
  -3  -6   1          0.40         -4.86         4.86 o                         
  -2  -6   1          0.50          7.56         3.84 o                         
  -1  -6   1          6.54          5.00         2.30 o                         
   0  -6   1         68.57         70.79         3.16 o                         
   1  -6   1         65.43         66.76         5.11 o                         
   2  -6   1        137.04        123.63         6.58 o                         
   3  -6   1        271.84        263.74        12.26 o                         
   4  -6   1          5.80          7.38         6.27 o                         
   5  -6   1        181.02        202.79        13.24 o                         
   6  -6   1         69.24         81.21        18.20 o                         
   7  -6   1          2.71         14.94        20.20 o                         
  -6  -5   1          2.27        -29.48        29.48 o                         
  -5  -5   1         17.32          5.81        10.78 o                         
  -4  -5   1        166.13        163.76        17.42 o                         
  -3  -5   1         13.35         20.63         6.63 o                         
  -2  -5   1        288.22        281.53        11.77 o                         
  -1  -5   1        152.77        150.35         7.63 o                         
   0  -5   1          0.50          1.31         1.81 o                         
   1  -5   1         20.01         25.47         3.35 o                         
   2  -5   1         27.40         36.08         6.96 o                         
   3  -5   1          0.43          2.05         2.05 o                         
   4  -5   1          0.60          2.00         3.82 o                         
   5  -5   1          6.12          4.01         4.42 o                         
   6  -5   1          0.86         -1.40         7.06 o                         
   7  -5   1          3.47          2.79        12.28 o                         
  -6  -4   1         13.10         22.12        19.71 o                         
  -5  -4   1         37.03         33.36        13.34 o                         
  -4  -4   1          2.13          2.37         4.68 o                         
  -3  -4   1        276.39        271.56        12.35 o                         
  -2  -4   1       1918.78       1921.10        39.15 o                         
  -1  -4   1          4.44          4.10         1.97 o                         
   0  -4   1       1376.10       1395.75        16.29 o                         
   1  -4   1         10.18          9.02         2.02 o                         
   2  -4   1         16.81         15.59         1.46 o                         
   3  -4   1          3.03          4.07         2.25 o                         
   4  -4   1         82.10         75.35         7.09 o                         
   5  -4   1         50.00         61.06         9.98 o                         
   6  -4   1         13.18          1.21         8.16 o                         
   7  -4   1          0.24         46.60        21.82 o                         
  -6  -3   1          3.55          2.35        10.45 o                         
  -5  -3   1          0.99          6.29         5.47 o                         
  -4  -3   1         53.52         51.80         6.33 o                         
  -3  -3   1        227.25        227.63        12.70 o                         
  -2  -3   1        243.95        245.37         6.56 o                         
  -1  -3   1        438.21        426.09         7.26 o                         
   0  -3   1        817.72        849.28         9.42 o                         
   1  -3   1         37.66         33.41         2.47 o                         
   2  -3   1         23.52         35.26         3.11 o                         
   3  -3   1         58.09         61.96         4.16 o                         
   4  -3   1        248.89        251.58         9.89 o                         
   5  -3   1          7.05         -5.33         6.68 o                         
   6  -3   1         16.48         11.11         8.51 o                         
   7  -3   1          6.89         13.69        27.51 o                         
  -6  -2   1         38.45         26.56        10.50 o                         
  -5  -2   1         56.78         55.54         5.55 o                         
  -4  -2   1         14.18         12.31         3.89 o                         
  -3  -2   1         31.75         29.10         3.31 o                         
  -2  -2   1         86.21        105.53         4.47 o                         
  -1  -2   1          8.67         14.04         1.86 o                         
   0  -2   1        548.84        489.08         6.10 o                         
   1  -2   1        964.65        866.22        11.14 o                         
   2  -2   1        177.34        174.55         3.89 o                         
   3  -2   1         35.03         43.62         3.25 o                         
   4  -2   1        324.30        331.04        18.94 o                         
   5  -2   1        196.73        204.25        18.12 o                         
   6  -2   1         15.56         19.60        10.30 o                         
   7  -2   1          2.53         10.59        12.67 o                         
  -6  -1   1          5.41         13.16         8.26 o                         
  -5  -1   1          1.43         -5.11         5.11 o                         
  -4  -1   1         19.99         14.76         3.33 o                         
  -3  -1   1         85.62         93.58         6.08 o                         
  -2  -1   1         46.66         48.06         2.79 o                         
  -1  -1   1         10.18         11.86         1.57 o                         
   0  -1   1         19.02         23.38         1.51 o                         
   1  -1   1         55.42         46.42         2.18 o                         
   2  -1   1          7.52         13.23         1.60 o                         
   3  -1   1          1.51          5.02         2.00 o                         
   4  -1   1         11.94          8.59         3.45 o                         
   5  -1   1         10.74         20.70         6.82 o                         
   6  -1   1         98.32         92.49        24.68 o                         
   7  -1   1         51.64         85.42        25.21 o                         
  -7   0   1          0.01         -2.01        21.88 o                         
  -6   0   1         48.63         49.23        13.87 o                         
  -5   0   1        108.39        105.38        12.04 o                         
  -4   0   1         49.02         53.73        13.10 o                         
  -3   0   1        589.47        654.42         9.52 o                         
  -2   0   1         43.80         63.58         3.48 o                         
  -1   0   1       6976.74       6417.77        36.70 o                         
   1   0   1       3035.27       2977.69        20.84 o                         
   2   0   1          0.01          3.14         1.06 o                         
   3   0   1          7.54         14.12         2.24 o                         
   4   0   1         53.50         58.97         4.77 o                         
   5   0   1          1.66          6.63         9.23 o                         
   6   0   1          4.29          9.87        15.10 o                         
   7   0   1          6.73          1.87        13.65 o                         
  -7   1   1          4.21          3.95        17.90 o                         
  -6   1   1          5.26         -4.48         8.63 o                         
  -5   1   1         62.09         68.74        15.83 o                         
  -4   1   1        767.48        763.45        21.62 o                         
  -3   1   1        722.88        690.65         8.57 o                         
  -2   1   1        815.05        773.90         8.86 o                         
  -1   1   1       3902.51       3631.03        30.50 o                         
   0   1   1        540.16        511.34         5.22 o                         
   1   1   1       3367.97       3154.04        27.32 o                         
   2   1   1        234.48        255.59         5.47 o                         
   3   1   1        310.01        347.33         7.70 o                         
   4   1   1          3.84         -1.53         2.84 o                         
   5   1   1         11.76          7.98         6.56 o                         
   6   1   1          5.42          4.46        10.75 o                         
  -7   2   1         26.70         37.16        13.82 o                         
  -6   2   1         90.43        103.85        21.06 o                         
  -5   2   1          7.34         12.02         9.38 o                         
  -4   2   1        268.09        250.95         6.28 o                         
  -3   2   1         38.97         40.30         3.49 o                         
  -2   2   1          3.74          6.96         1.92 o                         
  -1   2   1       2072.06       1911.87        16.60 o                         
   0   2   1       3389.87       3243.12        29.37 o                         
   1   2   1         57.45         69.24         3.39 o                         
   2   2   1        302.34        294.01         6.38 o                         
   3   2   1        178.68        175.74         6.42 o                         
   4   2   1         20.12         16.83         3.22 o                         
   5   2   1          7.79         16.67        14.64 o                         
   6   2   1          6.86          2.19        10.47 o                         
  -7   3   1          0.00          1.32        15.99 o                         
  -6   3   1          3.96          3.07        11.58 o                         
  -5   3   1        136.55        142.68        38.96 o                         
  -4   3   1        218.08        221.16         9.58 o                         
  -3   3   1         22.61         25.22         2.96 o                         
  -2   3   1        305.92        289.97         6.24 o                         
  -1   3   1          1.44          0.78         1.75 o                         
   0   3   1        230.62        211.66         4.68 o                         
   1   3   1        196.77        168.77         5.43 o                         
   2   3   1         18.77         20.70         2.89 o                         
   3   3   1         17.25         23.13         3.36 o                         
   4   3   1          1.88          7.84         3.45 o                         
   5   3   1         56.24         62.65         7.12 o                         
   6   3   1         56.70         68.75        14.80 o                         
  -7   4   1          0.01         -7.11        14.74 o                         
  -6   4   1          6.43         11.11        12.11 o                         
  -5   4   1          1.00         -3.95         3.95 o                         
  -4   4   1         45.93         52.83         5.41 o                         
  -3   4   1          2.33          4.10         2.06 o                         
  -2   4   1          2.12          2.95         1.88 o                         
  -1   4   1        334.49        358.01         8.58 o                         
   0   4   1         77.06         85.70         4.03 o                         
   1   4   1         33.45         29.83         3.71 o                         
   2   4   1        146.12        156.56         7.38 o                         
   3   4   1         53.14         60.45         5.85 o                         
   4   4   1         34.26         30.88         8.93 o                         
   5   4   1         43.25         47.55        10.96 o                         
   6   4   1          6.96          8.36        34.88 o                         
  -7   5   1          0.55        -15.47        15.47 o                         
  -6   5   1         33.15         34.04        10.43 o                         
  -5   5   1        347.01        396.94        16.23 o                         
  -4   5   1        298.06        299.24        11.23 o                         
  -3   5   1        120.83        119.92         6.63 o                         
  -2   5   1         83.40         87.89         5.58 o                         
  -1   5   1        213.81        217.36         5.02 o                         
   0   5   1         25.46         25.59         2.91 o                         
   1   5   1         10.48         15.68         4.11 o                         
   2   5   1        182.75        186.12         9.49 o                         
   3   5   1          4.19         13.68         4.59 o                         
   4   5   1          6.61          6.53         6.13 o                         
   5   5   1          3.23          5.05        11.77 o                         
  -7   6   1          3.70        -17.18        17.18 o                         
  -6   6   1          0.07         -7.65         7.65 o                         
  -5   6   1         14.75          8.49        10.60 o                         
  -4   6   1         83.55         83.69        20.99 o                         
  -3   6   1        510.07        496.10        13.45 o                         
  -2   6   1        614.15        624.61        14.77 o                         
  -1   6   1         14.46         16.96         3.67 o                         
   0   6   1         44.63         52.18         4.29 o                         
   1   6   1         34.95         36.92         5.40 o                         
   2   6   1         10.38         15.01         4.38 o                         
   3   6   1         24.28         27.23         5.91 o                         
   4   6   1         17.86          9.20        16.59 o                         
   5   6   1          0.92         19.59        14.93 o                         
  -7   7   1          4.85          5.00        21.19 o                         
  -6   7   1         24.55         12.37        16.12 o                         
  -5   7   1         66.95         82.51        13.93 o                         
  -4   7   1          8.54          0.99         5.58 o                         
  -3   7   1        308.33        299.25        14.96 o                         
  -2   7   1         88.77         81.87         6.93 o                         
  -1   7   1          5.73          8.16         4.60 o                         
   0   7   1         84.65        102.96         7.87 o                         
   1   7   1         28.65         33.99         4.36 o                         
   2   7   1          7.88          9.56         7.95 o                         
   3   7   1          8.44          9.34         9.17 o                         
   4   7   1          5.66          5.49         9.14 o                         
  -6   8   1          4.14        -13.69        15.07 o                         
  -5   8   1         13.67         12.65         8.46 o                         
  -4   8   1         39.93         55.98        27.44 o                         
  -3   8   1          4.11          1.98         5.29 o                         
  -2   8   1          3.02         -5.39         5.60 o                         
  -1   8   1          7.14          8.47         4.36 o                         
   0   8   1         20.35         22.48         7.93 o                         
   1   8   1         44.10         44.07         5.60 o                         
   2   8   1          9.21         26.89         8.16 o                         
   3   8   1         21.42         17.24         9.79 o                         
   4   8   1         20.69          9.54        30.54 o                         
  -6   9   1          0.40         31.98        24.09 o                         
  -5   9   1          0.67         -6.32        14.15 o                         
  -4   9   1          7.61          5.02         8.43 o                         
  -3   9   1         31.77         27.84        15.86 o                         
  -2   9   1         19.94         13.33         7.39 o                         
  -1   9   1         10.81         15.69         8.18 o                         
   0   9   1         46.19         44.16         8.15 o                         
   1   9   1          0.91         -0.42         7.33 o                         
   2   9   1         50.69        125.24        24.48 o                         
  -5  10   1         16.90         10.29        14.46 o                         
  -4  10   1         55.34         21.39        18.76 o                         
  -3  10   1         34.77         23.23        15.73 o                         
  -2  10   1         55.46         34.81        12.44 o                         
  -1  10   1         36.52         47.68        14.07 o                         
   0  10   1         78.36         73.71        26.52 o                         
   1  10   1         21.52          7.56        11.58 o                         
   2  10   1          9.67        -18.74        18.74 o                         
  -4  11   1         28.12         34.81        40.47 o                         
  -3  11   1         59.87         52.69        15.79 o                         
  -2  11   1         23.27         11.90        22.84 o                         
  -1  11   1          1.38         12.63        12.68 o                         
   0  11   1          2.38         25.21        19.61 o                         
   0 -11   2         11.75         -6.05        17.57 o                         
   1 -11   2         26.20         26.89        20.11 o                         
   2 -11   2         11.64          9.16        13.16 o                         
   3 -11   2          0.04          9.48        19.41 o                         
   4 -11   2          2.02          4.94        33.17 o                         
  -2 -10   2          1.72        -19.68        20.99 o                         
  -1 -10   2          1.73          0.39        16.85 o                         
   0 -10   2          0.81         14.87        11.30 o                         
   1 -10   2          1.79          4.94        10.60 o                         
   2 -10   2         56.02         48.79        14.47 o                         
   3 -10   2         59.78         53.70        14.34 o                         
   4 -10   2         13.72         27.11        21.59 o                         
   5 -10   2          0.05        -17.83        17.83 o                         
  -3  -9   2          0.42        -17.84        17.84 o                         
  -2  -9   2          2.22         -5.61        19.15 o                         
  -1  -9   2          1.57         -6.97         6.97 o                         
   0  -9   2         21.54         30.23        12.87 o                         
   1  -9   2          0.31          3.46         7.66 o                         
   2  -9   2         47.27         56.88        12.70 o                         
   3  -9   2         21.68          3.16        12.37 o                         
   4  -9   2          5.91          5.48        14.18 o                         
   5  -9   2          7.88         -6.41         9.54 o                         
   6  -9   2         11.32        -12.71        12.71 o                         
  -4  -8   2         25.30         25.75        16.61 o                         
  -3  -8   2         16.34         33.09        13.98 o                         
  -2  -8   2         43.42         79.19        24.68 o                         
  -1  -8   2         13.17         26.62         7.96 o                         
   0  -8   2          3.96         -3.59         4.82 o                         
   1  -8   2          0.88          1.32         5.88 o                         
   2  -8   2         30.37         27.60         7.91 o                         
   3  -8   2         21.47         17.77         5.39 o                         
   4  -8   2         21.09         22.77         8.82 o                         
   5  -8   2          1.84          2.02         8.35 o                         
   6  -8   2         40.40         25.93        18.30 o                         
   7  -8   2          3.86         65.35        39.29 o                         
  -5  -7   2         11.40         60.68        55.41 o                         
  -4  -7   2          2.45         10.22        11.97 o                         
  -3  -7   2          6.84          1.02         6.97 o                         
  -2  -7   2         10.94         11.66         4.48 o                         
  -1  -7   2         25.41         22.27         4.25 o                         
   0  -7   2         74.39         90.52         7.56 o                         
   1  -7   2         40.76         63.71        16.12 o                         
   2  -7   2          1.92         -0.50         4.74 o                         
   3  -7   2        122.35        133.35         9.29 o                         
   4  -7   2         97.58        104.85        13.43 o                         
   5  -7   2         24.67         28.57         9.37 o                         
   6  -7   2         20.72         33.09        13.22 o                         
   7  -7   2          0.87        -18.89        18.89 o                         
  -5  -6   2          8.11          2.66        13.83 o                         
  -4  -6   2          1.40          7.23         6.04 o                         
  -3  -6   2          2.84          3.16         4.96 o                         
  -2  -6   2         17.70         20.77         4.73 o                         
  -1  -6   2         10.40          9.85         4.92 o                         
   0  -6   2         29.44         29.18         4.62 o                         
   1  -6   2        483.08        464.96        10.91 o                         
   2  -6   2        377.51        364.97        12.27 o                         
   3  -6   2         54.18         55.62         7.29 o                         
   4  -6   2         10.77          4.33         5.25 o                         
   5  -6   2         67.00         62.80        16.03 o                         
   6  -6   2         37.68         38.10        10.06 o                         
   7  -6   2          9.10         60.74        23.36 o                         
  -6  -5   2          0.55         -4.39        45.97 o                         
  -5  -5   2         10.65         13.44         9.32 o                         
  -4  -5   2          1.90         14.91         6.21 o                         
  -3  -5   2         59.45         71.67         8.17 o                         
  -2  -5   2         10.00         17.64         4.50 o                         
  -1  -5   2          1.51          2.77         2.20 o                         
   0  -5   2          0.09          0.51         4.70 o                         
   1  -5   2        171.56        152.13         6.53 o                         
   2  -5   2        460.26        444.71        10.77 o                         
   3  -5   2        320.87        338.54        11.01 o                         
   4  -5   2        134.31        137.25         9.11 o                         
   5  -5   2         23.50         24.94         7.14 o                         
   6  -5   2          1.65         11.16         8.49 o                         
   7  -5   2         12.46         12.26        13.26 o                         
  -6  -4   2          1.08        -20.07        20.07 o                         
  -5  -4   2          1.13         -3.32         6.44 o                         
  -4  -4   2         35.77         37.18         6.59 o                         
  -3  -4   2        183.25        203.94        11.26 o                         
  -2  -4   2        409.92        417.17        13.60 o                         
  -1  -4   2       1235.08       1207.65        15.90 o                         
   0  -4   2        300.11        344.57         7.96 o                         
   1  -4   2        420.93        449.72        10.20 o                         
   2  -4   2          3.90          4.82         1.81 o                         
   3  -4   2         40.47         36.71         2.40 o                         
   4  -4   2         96.63        113.32         7.93 o                         
   5  -4   2         90.65         98.71        12.71 o                         
   6  -4   2         44.31         42.40        19.61 o                         
   7  -4   2          1.64        -13.61        13.61 o                         
  -6  -3   2         24.03         10.64        10.64 o                         
  -5  -3   2          9.81         13.18         6.06 o                         
  -4  -3   2          9.53         13.41         4.28 o                         
  -3  -3   2         77.26         76.39         7.69 o                         
  -2  -3   2        210.74        206.77         6.55 o                         
  -1  -3   2        788.79        787.61        10.72 o                         
   0  -3   2        816.89        837.33        12.96 o                         
   1  -3   2       1602.49       1578.01        17.06 o                         
   2  -3   2        121.24        112.29         4.17 o                         
   3  -3   2         12.07         13.03         2.08 o                         
   4  -3   2         46.41         47.65         3.92 o                         
   5  -3   2          9.32         18.39        10.33 o                         
   6  -3   2          7.89         26.52        10.12 o                         
   7  -3   2          8.21         14.40        13.13 o                         
  -6  -2   2         69.37         54.87        14.83 o                         
  -5  -2   2         14.01         13.81         5.24 o                         
  -4  -2   2          1.20          5.51         5.08 o                         
  -3  -2   2         58.70         71.19         4.96 o                         
  -2  -2   2        161.08        162.87         5.25 o                         
  -1  -2   2          4.24         10.89         1.81 o                         
   0  -2   2        747.40        642.58         9.71 o                         
   1  -2   2        835.22        770.32        24.75 o                         
   2  -2   2        284.59        278.10         4.91 o                         
   3  -2   2         39.47         36.52         2.96 o                         
   4  -2   2        427.19        422.98        15.37 o                         
   5  -2   2        195.28        209.08        33.60 o                         
   6  -2   2          2.54          2.50        15.24 o                         
   7  -2   2          5.64         -0.64        12.03 o                         
  -7  -1   2          1.33          2.96        29.62 o                         
  -6  -1   2          7.59          8.84        10.92 o                         
  -5  -1   2          6.03          4.89         3.52 o                         
  -4  -1   2         97.40        111.47         7.14 o                         
  -3  -1   2        143.01        145.36         6.52 o                         
  -2  -1   2        517.50        490.27         7.35 o                         
  -1  -1   2        118.35        127.45         3.39 o                         
   0  -1   2       2597.06       2514.73        43.69 o                         
   1  -1   2       3833.33       3476.89        39.72 o                         
   2  -1   2        483.34        432.93         6.60 o                         
   3  -1   2        157.16        158.52         5.21 o                         
   4  -1   2         11.09         11.30         3.45 o                         
   5  -1   2         22.08         23.37         6.55 o                         
   6  -1   2         51.50         63.76        27.74 o                         
   7  -1   2          6.28        -14.15        14.15 o                         
  -7   0   2         19.66         27.09        14.93 o                         
  -6   0   2         54.00         51.79        10.81 o                         
  -5   0   2          4.94         -3.59         7.95 o                         
  -4   0   2         61.24         56.92         5.05 o                         
  -3   0   2         41.48         45.49         3.13 o                         
  -2   0   2         84.03         77.72         3.25 o                         
  -1   0   2        165.05        172.94         3.72 o                         
   0   0   2         41.84         42.59         1.56 o                         
   1   0   2         70.34         72.26         1.75 o                         
   2   0   2       1091.31       1057.53        11.51 o                         
   3   0   2       1544.27       1535.64        16.99 o                         
   4   0   2        274.66        280.99         9.26 o                         
   5   0   2         19.05         12.27         8.13 o                         
   6   0   2          0.64          0.76         9.14 o                         
   7   0   2          4.62         -0.98        17.37 o                         
  -7   1   2         20.06         13.10        19.02 o                         
  -6   1   2         17.89          9.60        22.05 o                         
  -5   1   2        133.33        141.35         9.78 o                         
  -4   1   2        114.51        119.58         8.33 o                         
  -3   1   2         41.72         48.80         3.02 o                         
  -2   1   2        107.78         93.93         2.96 o                         
  -1   1   2       1753.12       1784.02        13.44 o                         
   0   1   2       6061.79       5680.30        45.93 o                         
   1   1   2        704.90        781.36         7.96 o                         
   2   1   2       1911.13       2021.69        16.67 o                         
   3   1   2         30.52         33.24         2.60 o                         
   4   1   2          9.78          8.27         3.99 o                         
   5   1   2         11.63         17.69         8.14 o                         
   6   1   2         20.37         22.78        12.32 o                         
  -7   2   2         40.00         35.38        23.46 o                         
  -6   2   2          9.49         15.53        14.48 o                         
  -5   2   2          9.93         13.73         7.05 o                         
  -4   2   2         31.63         36.11         2.93 o                         
  -3   2   2          5.11          6.72         1.98 o                         
  -2   2   2          5.80          7.00         1.53 o                         
  -1   2   2         13.41         19.74         1.87 o                         
   0   2   2          4.12          4.01         1.45 o                         
   1   2   2        361.70        342.72         6.28 o                         
   2   2   2        288.81        279.02         5.90 o                         
   3   2   2         16.44         15.83         2.66 o                         
   4   2   2          4.02          2.05         2.54 o                         
   5   2   2         13.94          1.31         6.24 o                         
   6   2   2         20.86         22.23        14.59 o                         
  -7   3   2          6.14         41.07        19.15 o                         
  -6   3   2         26.25         32.09         9.67 o                         
  -5   3   2        316.12        305.43        16.43 o                         
  -4   3   2         86.86        109.94         9.87 o                         
  -3   3   2          4.09          6.60         2.46 o                         
  -2   3   2         72.01         87.93         2.71 o                         
  -1   3   2          0.20          0.87         0.89 o                         
   0   3   2        348.38        339.10         7.49 o                         
   1   3   2         37.59         37.10         2.93 o                         
   2   3   2          5.60          6.04         1.99 o                         
   3   3   2          0.05          1.89         2.48 o                         
   4   3   2         24.54         24.27         5.95 o                         
   5   3   2         38.41         45.35        11.43 o                         
   6   3   2          5.17          0.54        11.56 o                         
  -7   4   2          3.05        -14.61        14.61 o                         
  -6   4   2          0.58         -4.66         7.39 o                         
  -5   4   2         29.88         28.96         7.99 o                         
  -4   4   2         16.22         37.86         7.29 o                         
  -3   4   2         22.40         21.90         4.07 o                         
  -2   4   2        240.29        256.75         5.50 o                         
  -1   4   2        378.48        391.38         8.67 o                         
   0   4   2         58.57         74.94         4.14 o                         
   1   4   2       1329.76       1318.81        18.49 o                         
   2   4   2        665.00        677.09        14.16 o                         
   3   4   2          3.17          3.09         4.41 o                         
   4   4   2          1.04          0.75         5.07 o                         
   5   4   2          2.57         -7.57         7.57 o                         
   6   4   2          0.89         -1.05        21.85 o                         
  -7   5   2          2.51        -10.86        12.74 o                         
  -6   5   2         30.10         36.66        10.12 o                         
  -5   5   2         84.51         98.52         8.18 o                         
  -4   5   2         92.56         67.45         7.33 o                         
  -3   5   2        276.31        273.23        11.93 o                         
  -2   5   2          0.94          6.21         2.20 o                         
  -1   5   2        114.24        116.85         4.39 o                         
   0   5   2        181.57        190.69         6.20 o                         
   1   5   2        167.51        165.91         8.75 o                         
   2   5   2        265.02        267.61        10.59 o                         
   3   5   2         94.38         99.56         8.62 o                         
   4   5   2         57.25         62.73         9.08 o                         
   5   5   2          9.92        -10.79        15.99 o                         
  -7   6   2          0.90          1.84        17.64 o                         
  -6   6   2          0.13         -5.10        14.48 o                         
  -5   6   2          3.77         10.99        10.66 o                         
  -4   6   2        218.68        281.65        31.85 o                         
  -3   6   2         11.74         12.28         3.77 o                         
  -2   6   2        989.40        949.44        16.89 o                         
  -1   6   2        295.60        277.07        13.29 o                         
   0   6   2         17.37         23.97         3.57 o                         
   1   6   2         20.03         25.94         5.79 o                         
   2   6   2          6.52         12.69         4.44 o                         
   3   6   2         38.35         54.76         7.72 o                         
   4   6   2         11.96         17.19         8.24 o                         
   5   6   2          8.59         -2.60        16.67 o                         
  -7   7   2          5.12        -16.58        20.27 o                         
  -6   7   2         59.42         74.24        23.89 o                         
  -5   7   2         40.73         29.91        10.26 o                         
  -4   7   2          9.85         16.81         6.95 o                         
  -3   7   2         28.01         26.40         5.61 o                         
  -2   7   2          3.64         -1.45         3.33 o                         
  -1   7   2          9.85         12.35         2.49 o                         
   0   7   2         68.29         60.67         5.89 o                         
   1   7   2         41.10         45.70         6.27 o                         
   3   7   2          2.20          5.11         6.58 o                         
   4   7   2          1.51          7.81         9.72 o                         
  -6   8   2          5.70        -15.73        15.73 o                         
  -5   8   2          2.37         -7.24         9.61 o                         
  -4   8   2         21.21         21.39         8.14 o                         
  -3   8   2         29.08         15.18        11.41 o                         
  -2   8   2          1.56         -1.57         6.58 o                         
  -1   8   2          2.03          4.72         5.78 o                         
   0   8   2         24.56         31.94         5.39 o                         
   1   8   2         34.17         35.68         5.95 o                         
   2   8   2          0.04          1.05         7.03 o                         
   3   8   2          6.22          5.66        10.08 o                         
   4   8   2          0.02         -5.79        29.22 o                         
  -6   9   2          0.51          0.16        34.91 o                         
  -5   9   2          1.06          5.31        10.75 o                         
  -4   9   2         25.66         15.08        16.32 o                         
  -3   9   2         24.54         45.80        18.82 o                         
  -2   9   2         10.87         -0.15         8.17 o                         
  -1   9   2         19.73         20.67         6.96 o                         
   0   9   2         12.00          3.50         4.76 o                         
   1   9   2         73.34         87.34        12.09 o                         
   2   9   2         22.08         13.80        12.26 o                         
  -5  10   2          0.68          1.28        11.29 o                         
  -4  10   2          4.14          7.11        17.31 o                         
  -3  10   2         56.39         71.14        23.82 o                         
  -2  10   2         74.67         61.96        13.91 o                         
  -1  10   2         20.78         22.43        11.10 o                         
   0  10   2          0.01         -4.09        10.46 o                         
   1  10   2         43.89         41.48        15.86 o                         
   2  10   2         14.02         14.17        18.90 o                         
  -3  11   2          0.06         16.65        19.35 o                         
  -2  11   2         22.86         10.95        12.47 o                         
  -1  11   2         84.03        122.54        33.30 o                         
   0  11   2         10.05         35.54        20.47 o                         
   0 -11   3         15.43        -18.56        25.60 o                         
   1 -11   3         26.50         13.67        26.69 o                         
   2 -11   3          3.82         32.26        26.06 o                         
   3 -11   3          0.08        -11.71        12.08 o                         
  -2 -10   3         11.88        -23.82        36.92 o                         
  -1 -10   3         39.01          0.79        20.01 o                         
   0 -10   3          0.55         -9.65         9.65 o                         
   1 -10   3         65.55         88.51        17.45 o                         
   2 -10   3         27.51         21.36        12.10 o                         
   3 -10   3          3.59          0.14        10.19 o                         
   4 -10   3          1.24         -6.19        10.17 o                         
   5 -10   3          0.19         -3.82        20.53 o                         
  -3  -9   3         20.98          1.32        20.93 o                         
  -2  -9   3          2.48         22.31        13.22 o                         
  -1  -9   3         12.85         10.69         8.43 o                         
   0  -9   3         42.84         67.85        13.60 o                         
   1  -9   3         21.62         15.10        20.34 o                         
   2  -9   3          1.06         -0.43         6.85 o                         
   3  -9   3          0.57         -5.92        11.32 o                         
   4  -9   3         14.92         -2.41         8.26 o                         
   5  -9   3         27.32         20.34        11.71 o                         
   6  -9   3          0.10          9.21        15.59 o                         
  -4  -8   3         34.99         11.98        21.38 o                         
  -3  -8   3         28.93         26.22        13.95 o                         
  -2  -8   3         57.05         52.85        10.77 o                         
  -1  -8   3         47.18         61.49         9.34 o                         
   0  -8   3         22.34         32.55        11.12 o                         
   1  -8   3         72.62         80.55        12.62 o                         
   2  -8   3          7.69          5.14         5.92 o                         
   3  -8   3          4.94          1.32         4.90 o                         
   4  -8   3         23.53         27.92         5.35 o                         
   5  -8   3          0.50         -2.18        13.36 o                         
   6  -8   3          6.52         27.44        18.16 o                         
  -4  -7   3          0.03         13.77         8.58 o                         
  -3  -7   3         12.41          8.69         7.90 o                         
  -2  -7   3         26.12         44.76         8.95 o                         
  -1  -7   3        100.26        144.65        12.74 o                         
   0  -7   3         78.06         63.15        10.91 o                         
   1  -7   3          2.17          4.29         2.92 o                         
   2  -7   3        255.39        267.92        27.38 o                         
   3  -7   3        112.31        136.14        16.13 o                         
   4  -7   3          0.08          1.93         9.58 o                         
   5  -7   3         15.45         16.28         8.83 o                         
   6  -7   3          0.28         -1.45         9.38 o                         
   7  -7   3         21.63          2.37        23.82 o                         
  -5  -6   3          0.10          4.02        13.80 o                         
  -4  -6   3          7.14         14.20         6.79 o                         
  -3  -6   3          9.12         13.22         5.30 o                         
  -2  -6   3          0.49          4.57         3.93 o                         
  -1  -6   3         25.11         23.81         2.93 o                         
   0  -6   3        116.14        125.18         7.76 o                         
   1  -6   3        153.30        153.13         7.56 o                         
   2  -6   3        137.43        137.22         7.85 o                         
   3  -6   3          9.98         10.69         4.21 o                         
   4  -6   3         60.07         60.59         5.96 o                         
   5  -6   3         38.65         35.66        11.75 o                         
   6  -6   3         10.53          9.80        12.01 o                         
   7  -6   3          3.24        -11.12        18.30 o                         
  -6  -5   3          3.94        -22.37        22.37 o                         
  -5  -5   3          0.40         -7.97         7.97 o                         
  -4  -5   3         14.41          9.61         6.17 o                         
  -3  -5   3         12.21         13.55         4.61 o                         
  -2  -5   3        102.82        119.26         8.73 o                         
  -1  -5   3        372.97        366.22         9.53 o                         
   0  -5   3        187.43        206.93         6.37 o                         
   1  -5   3        139.73        139.22         5.94 o                         
   2  -5   3        583.60        538.56        12.05 o                         
   3  -5   3        154.28        170.94         6.43 o                         
   4  -5   3          0.02         -0.50         4.03 o                         
   5  -5   3         23.10         32.30         8.22 o                         
   6  -5   3         30.09         38.09        20.86 o                         
   7  -5   3          0.82         -5.43        21.09 o                         
  -5  -4   3         24.79         22.03         7.50 o                         
  -4  -4   3         28.62         36.06         9.17 o                         
  -3  -4   3        260.91        238.37        10.87 o                         
  -2  -4   3        609.78        605.20        16.11 o                         
  -1  -4   3         10.21         10.59         2.45 o                         
   0  -4   3         85.68         87.79         4.65 o                         
   1  -4   3        767.95        751.71        11.83 o                         
   2  -4   3        100.80        103.23         4.87 o                         
   3  -4   3          1.43          0.89         1.76 o                         
   4  -4   3          8.91         13.92         3.92 o                         
   5  -4   3         44.36         34.42         8.95 o                         
   6  -4   3         24.62         14.39        15.37 o                         
   7  -4   3          1.63        -15.04        15.04 o                         
  -6  -3   3          1.97         -6.48         9.56 o                         
  -5  -3   3         25.62         21.40         8.08 o                         
  -4  -3   3          1.12          7.50         4.23 o                         
  -3  -3   3        144.90        139.47         8.84 o                         
  -2  -3   3        224.11        221.28         7.47 o                         
  -1  -3   3       1075.78       1106.39        16.15 o                         
   0  -3   3       2421.90       2458.43        24.38 o                         
   1  -3   3        184.63        155.07         8.77 o                         
   2  -3   3        156.29        155.90         8.01 o                         
   3  -3   3          8.66          7.95         2.40 o                         
   4  -3   3          1.82         -0.12         2.49 o                         
   5  -3   3         36.24         33.81         8.45 o                         
   6  -3   3         11.73         15.69        10.36 o                         
   7  -3   3         18.55         10.03        16.39 o                         
  -7  -2   3          0.03        -33.37        33.37 o                         
  -6  -2   3          1.61         30.65        13.41 o                         
  -5  -2   3          3.57         -1.28         5.83 o                         
  -4  -2   3          4.31          1.27         3.50 o                         
  -3  -2   3        139.25        123.49         7.28 o                         
  -2  -2   3        217.39        212.57         6.09 o                         
  -1  -2   3         56.23         57.30         3.23 o                         
   0  -2   3        113.04        113.73         2.82 o                         
   1  -2   3        104.51        104.18         8.69 o                         
   2  -2   3          6.83          6.38         2.08 o                         
   3  -2   3        507.86        480.06         6.68 o                         
   4  -2   3        203.12        209.90         9.53 o                         
   5  -2   3         22.66         14.83        12.47 o                         
   6  -2   3          3.89          4.52         9.00 o                         
   7  -2   3          0.02         -0.40        28.00 o                         
  -7  -1   3          9.43         19.22        36.00 o                         
  -6  -1   3          0.04        -12.00        18.56 o                         
  -5  -1   3         12.68          9.41         6.55 o                         
  -4  -1   3          1.28          0.71         3.06 o                         
  -3  -1   3         68.76         74.26         4.84 o                         
  -2  -1   3        231.66        235.00         5.18 o                         
  -1  -1   3          3.39          1.16         1.20 o                         
   0  -1   3        801.49        785.35         8.51 o                         
   1  -1   3       1432.08       1375.61        18.98 o                         
   2  -1   3        373.69        362.12         6.37 o                         
   3  -1   3         15.22         16.07         2.58 o                         
   4  -1   3        134.16        147.25         6.95 o                         
   5  -1   3         63.12         59.17         8.62 o                         
   6  -1   3          0.03         10.17         8.86 o                         
   7  -1   3          9.11         10.97        15.15 o                         
  -7   0   3         14.20          7.14        15.53 o                         
  -6   0   3          3.84          0.38         9.29 o                         
  -5   0   3          2.86          3.02         9.78 o                         
  -4   0   3          8.36          5.91         2.98 o                         
  -3   0   3        229.51        227.79         6.23 o                         
  -2   0   3        958.62        904.86         9.86 o                         
  -1   0   3       1817.67       1662.80        15.29 o                         
   0   0   3        971.96        948.56        11.37 o                         
   1   0   3        556.61        489.92         5.40 o                         
   2   0   3        166.77        161.33         4.08 o                         
   3   0   3         15.70         13.62         2.17 o                         
   4   0   3         11.90          9.31         4.86 o                         
   5   0   3          0.82          0.12         7.58 o                         
   6   0   3          9.79         21.76        11.56 o                         
   7   0   3         15.12         -7.70        21.85 o                         
  -7   1   3          0.27         -5.99        17.97 o                         
  -6   1   3         79.14         80.17        14.86 o                         
  -5   1   3         63.74         56.93         5.22 o                         
  -4   1   3         31.24         33.44         3.96 o                         
  -3   1   3          0.01          3.38         1.70 o                         
  -2   1   3        242.93        220.01         5.10 o                         
  -1   1   3       5066.26       4737.89        34.97 o                         
   0   1   3       2195.92       2027.39        16.68 o                         
   1   1   3        357.19        332.07         4.96 o                         
   2   1   3        396.03        439.06         6.58 o                         
   3   1   3          0.26          2.42         1.53 o                         
   4   1   3         16.48         24.11         4.05 o                         
   5   1   3          1.13         10.54         8.13 o                         
   6   1   3          1.13         -4.80        10.43 o                         
  -7   2   3          0.71        -13.56        13.56 o                         
  -6   2   3          6.02         16.56        13.79 o                         
  -5   2   3         62.51         60.00        12.60 o                         
  -4   2   3       1144.49       1160.01        16.53 o                         
  -3   2   3        277.68        255.91         4.64 o                         
  -2   2   3       1013.02       1027.14        11.18 o                         
  -1   2   3        828.78        819.04         9.57 o                         
   0   2   3         79.58         71.75         3.20 o                         
   1   2   3        103.25         98.28         3.67 o                         
   2   2   3        130.15        130.94         4.51 o                         
   3   2   3        183.26        173.00         6.03 o                         
   4   2   3         10.37          6.54         4.70 o                         
   5   2   3         14.19          5.30         5.59 o                         
   6   2   3          0.00        -11.65        11.65 o                         
  -7   3   3          0.00         10.07        18.03 o                         
  -6   3   3          7.38          8.58         8.91 o                         
  -5   3   3          3.63          2.77         8.42 o                         
  -4   3   3         15.26         25.34         3.97 o                         
  -3   3   3          1.05         -1.90         1.90 o                         
  -2   3   3        352.07        352.29         6.65 o                         
  -1   3   3        834.11        823.68        11.00 o                         
   0   3   3        271.98        275.32         6.23 o                         
   1   3   3         50.37         55.80         3.68 o                         
   2   3   3        206.56        211.23         7.34 o                         
   3   3   3         91.34        110.88         6.82 o                         
   4   3   3          5.88          7.29         4.28 o                         
   5   3   3          0.00         -7.28         7.28 o                         
   6   3   3          6.50         -0.92        19.02 o                         
  -7   4   3          0.36          5.40        31.39 o                         
  -6   4   3          0.08         -2.20        15.04 o                         
  -5   4   3          1.88         22.36         7.17 o                         
  -4   4   3         57.15         64.89         7.24 o                         
  -3   4   3         38.16         48.89         4.37 o                         
  -2   4   3          7.04          6.70         1.35 o                         
  -1   4   3          5.73          5.18         1.97 o                         
   0   4   3        211.73        201.75         5.97 o                         
   1   4   3        103.23        111.71         5.55 o                         
   2   4   3          1.83         -2.77         3.11 o                         
   3   4   3          3.79          0.92         3.44 o                         
   4   4   3          0.09         -5.47         5.91 o                         
   5   4   3         12.30         12.89         9.00 o                         
   6   4   3          4.50         -6.45        23.23 o                         
  -7   5   3          0.25        -11.48        11.48 o                         
  -6   5   3         25.16         13.93         8.60 o                         
  -5   5   3          2.59          4.33         5.99 o                         
  -4   5   3          0.55          4.35         4.87 o                         
  -3   5   3         12.81         12.01         2.43 o                         
  -2   5   3        739.47        704.40        12.62 o                         
  -1   5   3       1217.20       1255.10        17.76 o                         
   0   5   3         22.73         29.08         3.90 o                         
   1   5   3         90.96         91.65         6.81 o                         
   2   5   3         20.63         37.84         5.88 o                         
   3   5   3          1.04          3.39         4.25 o                         
   4   5   3          7.02         -0.84         7.76 o                         
   5   5   3          2.30        -11.17        11.17 o                         
  -7   6   3         13.46         35.74        21.45 o                         
  -6   6   3         34.98         54.36        17.77 o                         
  -5   6   3        213.83        209.08        17.15 o                         
  -4   6   3         32.37         38.63         8.98 o                         
  -3   6   3        559.14        522.87        15.75 o                         
  -2   6   3        114.33        117.01         7.00 o                         
  -1   6   3        104.74        108.27         6.24 o                         
   0   6   3        274.67        274.37        14.33 o                         
   1   6   3        532.28        555.93        17.25 o                         
   2   6   3         20.67         18.29         5.52 o                         
   3   6   3          0.70          2.63         5.28 o                         
   4   6   3          2.85          0.42         7.74 o                         
   5   6   3          0.57        -20.66        23.76 o                         
  -7   7   3          5.56          6.38        21.45 o                         
  -5   7   3         37.97         42.83        15.37 o                         
  -4   7   3        150.54        166.11        23.76 o                         
  -3   7   3        308.71        332.33        13.85 o                         
  -2   7   3          5.90         -0.05         6.00 o                         
  -1   7   3        259.32        257.59        13.03 o                         
   0   7   3         69.30         74.31         6.60 o                         
   1   7   3          3.71          1.15         5.10 o                         
   2   7   3         23.81         43.46         8.06 o                         
   3   7   3          4.08          5.94         5.96 o                         
   4   7   3          3.23         -5.52        12.72 o                         
  -6   8   3          4.26        -12.77        15.47 o                         
  -5   8   3          0.44         -2.42         9.86 o                         
  -4   8   3          1.91         -6.01         6.62 o                         
  -3   8   3         49.17         42.40         8.66 o                         
  -2   8   3        111.44        121.91        14.14 o                         
  -1   8   3         34.01         25.59         7.75 o                         
   0   8   3          3.66         -0.34         5.50 o                         
   1   8   3          1.65          3.83         4.30 o                         
   2   8   3          7.03          4.05         5.83 o                         
   3   8   3          6.32        -12.86        23.10 o                         
  -6   9   3          0.29          4.92        16.03 o                         
  -5   9   3          1.62          3.11        11.59 o                         
  -4   9   3          4.11         -8.30         8.30 o                         
  -3   9   3         16.89         12.57        11.32 o                         
  -2   9   3         14.76         14.61        12.83 o                         
  -1   9   3          9.61          8.59         9.90 o                         
   0   9   3         15.56         27.72         7.88 o                         
   1   9   3          0.54         -5.71         5.71 o                         
   2   9   3          0.52        -11.50        11.50 o                         
   3   9   3          0.53          4.67        22.17 o                         
  -5  10   3          6.78        -11.41        21.32 o                         
  -4  10   3          0.41          0.07        16.91 o                         
  -3  10   3         32.25          5.20        17.77 o                         
  -2  10   3          2.99         -2.66        13.06 o                         
  -1  10   3         33.04         40.13        18.26 o                         
   0  10   3         71.62         95.35        18.64 o                         
   1  10   3          1.05        -10.44        13.75 o                         
   2  10   3          7.49        -23.17        23.17 o                         
  -3  11   3          3.55         -4.69        15.60 o                         
  -2  11   3         27.06          9.74        23.33 o                         
  -1  11   3         24.09          7.18        18.43 o                         
   0  11   3          0.78        115.96        30.67 o                         
   1 -11   4          1.76          1.70        13.09 o                         
   2 -11   4          7.43         13.84        14.91 o                         
   3 -11   4          0.65         -6.35        11.85 o                         
  -1 -10   4          0.39        -22.36        25.11 o                         
   0 -10   4         10.30          0.55        12.70 o                         
   1 -10   4         15.17          5.95        16.55 o                         
   2 -10   4          8.27         18.19        16.06 o                         
   3 -10   4          2.04         12.18        11.95 o                         
   4 -10   4          4.97          0.80        10.84 o                         
   5 -10   4          1.97        -12.32        12.32 o                         
  -3  -9   4          1.94         -3.79        15.70 o                         
  -2  -9   4          1.62         -3.58        11.54 o                         
  -1  -9   4         25.86         29.27        12.87 o                         
   0  -9   4         48.28         45.84        16.29 o                         
   1  -9   4          0.48          0.60         7.18 o                         
   2  -9   4         25.93         28.68        10.41 o                         
   3  -9   4         20.40          9.59         8.95 o                         
   4  -9   4         24.82         27.71        15.86 o                         
   5  -9   4          0.57         -2.37        16.85 o                         
   6  -9   4         11.95        -20.14        20.14 o                         
  -4  -8   4         24.05         -0.46        32.64 o                         
  -3  -8   4          8.77         24.73        10.56 o                         
  -2  -8   4          0.97          2.84         7.66 o                         
  -1  -8   4         27.60         43.30         8.49 o                         
   0  -8   4          7.75         11.23         7.09 o                         
   1  -8   4          9.24         12.33         7.92 o                         
   2  -8   4          4.22          6.72         6.62 o                         
   3  -8   4          0.34          1.22         4.32 o                         
   4  -8   4          1.58         -3.95         9.28 o                         
   5  -8   4         23.46         35.03        10.69 o                         
   6  -8   4         71.19         47.78        20.40 o                         
  -4  -7   4          0.20         12.55         9.14 o                         
  -3  -7   4         94.09        106.99        14.44 o                         
  -2  -7   4         55.49         68.23        12.80 o                         
  -1  -7   4         10.00          1.54         4.35 o                         
   0  -7   4         27.77         41.25         7.00 o                         
   1  -7   4         22.27          9.50        11.39 o                         
   2  -7   4         20.12         25.64         7.51 o                         
   3  -7   4         17.62         12.52         5.57 o                         
   4  -7   4         33.46         32.85         5.04 o                         
   5  -7   4          8.70         -5.61         7.77 o                         
   6  -7   4         57.80         55.30        13.15 o                         
   7  -7   4         24.37         58.90        23.36 o                         
  -5  -6   4         14.59         13.21        14.57 o                         
  -4  -6   4         10.69          9.16         7.63 o                         
  -3  -6   4          0.62          1.08         5.43 o                         
  -2  -6   4          3.21          3.42         3.50 o                         
  -1  -6   4         35.45         47.33         7.60 o                         
   0  -6   4        225.55        238.22        11.64 o                         
   1  -6   4        314.27        292.79        21.26 o                         
   2  -6   4         28.94         33.11         4.77 o                         
   3  -6   4        508.18        489.62        18.83 o                         
   4  -6   4         20.56         18.65         4.32 o                         
   5  -6   4          8.61          0.43         5.99 o                         
   6  -6   4         27.59         32.36        10.13 o                         
   7  -6   4          0.13         -2.57        17.90 o                         
  -6  -5   4          0.51         17.97        35.87 o                         
  -5  -5   4          6.58         -2.24         8.88 o                         
  -4  -5   4         19.53          4.17         5.41 o                         
  -3  -5   4         34.08         41.69         6.17 o                         
  -2  -5   4         26.37         28.52         4.93 o                         
  -1  -5   4         28.08         22.91         4.50 o                         
   0  -5   4          0.09          6.01         3.00 o                         
   1  -5   4        284.40        276.76        29.85 o                         
   2  -5   4        318.51        307.40        11.87 o                         
   3  -5   4          5.50          6.69         3.20 o                         
   4  -5   4        105.98        111.64         8.06 o                         
   5  -5   4        129.93        138.01        18.26 o                         
   6  -5   4         16.44         28.44        11.16 o                         
   7  -5   4          2.42        -11.37        11.37 o                         
  -6  -4   4          0.46        -25.27        25.27 o                         
  -5  -4   4         46.87         26.69         7.61 o                         
  -4  -4   4         17.02         15.87         6.67 o                         
  -3  -4   4         14.06         12.30         4.68 o                         
  -2  -4   4         56.31         67.04         6.74 o                         
  -1  -4   4        108.12        109.07         4.73 o                         
   0  -4   4         37.25         45.33         4.33 o                         
   1  -4   4        109.01        107.04         4.16 o                         
   2  -4   4        209.61        209.23         8.02 o                         
   3  -4   4         44.80         42.97         4.07 o                         
   4  -4   4          2.80         -3.32         3.32 o                         
   5  -4   4         18.05         17.79         9.31 o                         
   6  -4   4          1.06          6.01         9.31 o                         
   7  -4   4         27.02         36.90        16.15 o                         
  -6  -3   4         33.94         26.88        15.84 o                         
  -5  -3   4         15.88         25.09         8.29 o                         
  -4  -3   4         75.69         74.42         7.50 o                         
  -3  -3   4        117.65        129.86         8.37 o                         
  -2  -3   4         32.10         32.79         3.53 o                         
  -1  -3   4         52.28         58.79         3.81 o                         
   0  -3   4       1566.26       1626.14        25.86 o                         
   1  -3   4         20.31         20.47         3.17 o                         
   2  -3   4        273.51        285.40        11.36 o                         
   3  -3   4          0.08          2.80         1.86 o                         
   4  -3   4         63.64         57.09         5.14 o                         
   5  -3   4        142.98        145.22        16.68 o                         
   6  -3   4         52.53         45.87        18.36 o                         
   7  -3   4          0.06         -8.11        15.50 o                         
  -7  -2   4          0.50        -24.68        27.25 o                         
  -6  -2   4         48.48         46.67        11.99 o                         
  -5  -2   4         11.17          7.47         5.58 o                         
  -4  -2   4        137.68        133.48         9.63 o                         
  -3  -2   4        309.48        301.26         8.78 o                         
  -2  -2   4        395.36        389.57         7.87 o                         
  -1  -2   4        139.49        145.88         4.16 o                         
   0  -2   4         33.99         41.62         4.06 o                         
   1  -2   4         40.91         70.55         8.82 o                         
   2  -2   4         69.01         70.70         7.47 o                         
   3  -2   4         13.65         18.21         1.71 o                         
   4  -2   4         74.24         81.83         6.06 o                         
   5  -2   4          3.20          6.60         4.10 o                         
   6  -2   4         17.14         10.67         9.54 o                         
   7  -2   4         48.68         66.14        20.04 o                         
  -6  -1   4         29.96         26.64         9.61 o                         
  -5  -1   4          4.32          9.39         6.25 o                         
  -4  -1   4         55.41         53.74         6.01 o                         
  -3  -1   4         92.18        100.38         5.40 o                         
  -2  -1   4          1.08          4.58         1.61 o                         
  -1  -1   4        170.18        152.70         4.09 o                         
   0  -1   4       1162.13       1152.91        12.73 o                         
   1  -1   4       1537.09       1514.77        25.89 o                         
   2  -1   4         18.30         17.49         1.85 o                         
   3  -1   4        627.61        607.40        10.99 o                         
   4  -1   4        477.29        478.38        15.07 o                         
   5  -1   4          7.28         -2.89         6.27 o                         
   6  -1   4         22.95         26.64        11.82 o                         
   7  -1   4          0.74         -2.18        14.77 o                         
  -7   0   4          0.01          7.18        13.59 o                         
  -6   0   4         19.85         16.63         8.80 o                         
  -5   0   4          9.53          5.26         4.06 o                         
  -4   0   4        224.70        222.79         8.79 o                         
  -3   0   4       1063.48       1007.77        13.19 o                         
  -2   0   4        367.68        345.99         6.44 o                         
  -1   0   4       1484.81       1409.74        12.56 o                         
   0   0   4       1465.74       1473.96        14.20 o                         
   1   0   4         26.82         37.11         3.01 o                         
   2   0   4          3.18          6.36         1.21 o                         
   3   0   4         39.77         33.82         3.77 o                         
   4   0   4          7.77         17.29         5.77 o                         
   5   0   4         49.85         62.21        10.68 o                         
   6   0   4         48.74         26.51        12.75 o                         
   7   0   4         13.84        -14.87        36.72 o                         
  -7   1   4         31.77         43.76        22.64 o                         
  -6   1   4         14.03         23.59        11.86 o                         
  -5   1   4          7.48          4.19         3.53 o                         
  -4   1   4        131.64        141.33         7.31 o                         
  -3   1   4        267.27        285.42         6.27 o                         
  -2   1   4        216.89        211.24         5.24 o                         
  -1   1   4        517.81        474.36         7.26 o                         
   0   1   4         18.63         15.86         1.73 o                         
   1   1   4         10.32          6.83         1.19 o                         
   2   1   4        349.21        346.54         5.93 o                         
   3   1   4        355.31        364.32         6.64 o                         
   4   1   4         21.79         17.12         3.54 o                         
   5   1   4          7.76         -3.12         6.92 o                         
   6   1   4         10.18         -4.85        11.43 o                         
  -7   2   4         11.29          0.62        17.93 o                         
  -6   2   4         10.25         10.08         9.23 o                         
  -5   2   4        525.62        554.96        12.43 o                         
  -4   2   4        148.55        149.98         8.01 o                         
  -3   2   4         72.80         85.41         3.82 o                         
  -2   2   4        140.76        150.66         4.34 o                         
  -1   2   4        617.34        662.01        10.06 o                         
   0   2   4        164.09        177.64         4.40 o                         
   1   2   4        200.52        206.56         4.65 o                         
   2   2   4          0.74          1.45         1.56 o                         
   3   2   4         12.77         12.37         2.43 o                         
   4   2   4         49.59         51.79         5.51 o                         
   5   2   4         18.18         22.84         8.37 o                         
   6   2   4         14.54         -6.58        17.05 o                         
  -7   3   4         32.02         35.49        17.29 o                         
  -6   3   4          2.83         -4.03         8.20 o                         
  -5   3   4          7.69         15.44         5.04 o                         
  -4   3   4          1.99          7.52         3.22 o                         
  -3   3   4        376.14        394.49         6.85 o                         
  -2   3   4        575.16        564.55         8.24 o                         
  -1   3   4         93.71         87.67         3.98 o                         
   0   3   4         38.95         51.61         3.57 o                         
   1   3   4          1.89          1.31         1.62 o                         
   2   3   4          0.24          2.99         2.39 o                         
   3   3   4         17.90         19.85         3.68 o                         
   4   3   4         30.40         21.83         4.61 o                         
   5   3   4          7.91         -2.51         6.00 o                         
   6   3   4         11.93         -3.74        31.62 o                         
  -7   4   4          0.07        -11.73        11.73 o                         
  -6   4   4          9.81         -4.21         7.83 o                         
  -5   4   4        182.84        189.32        11.87 o                         
  -4   4   4        219.22        228.93         7.95 o                         
  -3   4   4          8.52          8.86         2.07 o                         
  -2   4   4        142.59        128.61         4.45 o                         
  -1   4   4        345.46        324.12         7.04 o                         
   0   4   4        126.54        116.09         5.52 o                         
   1   4   4         18.05         23.37         4.80 o                         
   2   4   4          1.08          3.07         3.54 o                         
   3   4   4         35.21         27.51         4.59 o                         
   4   4   4         54.67         54.34         8.71 o                         
   5   4   4         18.85         21.28         8.15 o                         
   6   4   4          2.22        -19.09        31.52 o                         
  -7   5   4          5.00         12.21        15.86 o                         
  -6   5   4          2.05          2.44        10.60 o                         
  -5   5   4          0.80         -1.45         8.95 o                         
  -4   5   4          0.28          4.54         5.53 o                         
  -3   5   4        240.80        246.76        10.02 o                         
  -2   5   4        464.31        466.94         7.55 o                         
  -1   5   4          8.62          7.12         2.54 o                         
   0   5   4        267.10        237.79        10.82 o                         
   1   5   4        160.21        174.07         8.25 o                         
   2   5   4         23.20         26.98         6.94 o                         
   3   5   4          1.98          2.08         3.90 o                         
   4   5   4         17.88         17.40         6.26 o                         
   5   5   4         11.72          9.77        12.81 o                         
  -7   6   4          4.08          5.66        20.07 o                         
  -6   6   4         48.72         32.71        18.69 o                         
  -5   6   4         62.95         72.11        12.07 o                         
  -4   6   4         12.33         12.87         6.45 o                         
  -3   6   4         10.76         14.74         4.61 o                         
  -2   6   4         87.39         95.37         6.82 o                         
  -1   6   4        189.61        178.85         7.92 o                         
   0   6   4         46.90         59.16         6.84 o                         
   1   6   4        166.75        155.63         9.01 o                         
   2   6   4         61.73         77.22        11.66 o                         
   3   6   4          5.58         12.31         5.67 o                         
   4   6   4          4.93          6.99         6.66 o                         
  -7   7   4          0.91        -18.10        19.28 o                         
  -6   7   4         22.30          5.92        15.40 o                         
  -5   7   4         20.02         17.37        13.36 o                         
  -4   7   4        101.06         55.35        18.16 o                         
  -3   7   4         35.63         50.52         7.04 o                         
  -2   7   4         28.90         19.85         7.91 o                         
  -1   7   4         57.02         71.12         6.71 o                         
   0   7   4        103.02         90.73         8.36 o                         
   1   7   4          3.20          2.89         5.06 o                         
   2   7   4          2.75          1.85         5.79 o                         
   3   7   4          0.00         -2.80         5.75 o                         
   4   7   4          1.35          1.49        11.39 o                         
  -6   8   4         46.12         42.37        17.12 o                         
  -5   8   4         13.64         30.70        10.67 o                         
  -4   8   4         46.16         66.40        12.71 o                         
  -3   8   4        105.13        147.53        23.76 o                         
  -2   8   4         32.58         44.33         9.24 o                         
  -1   8   4          1.73          2.56         5.83 o                         
   0   8   4          0.62          3.27         5.11 o                         
   1   8   4          3.74          8.04         5.35 o                         
   2   8   4          0.05          5.76         7.27 o                         
   3   8   4          0.47        -11.31        11.31 o                         
  -6   9   4         11.27         35.21        22.38 o                         
  -5   9   4          2.06          2.57        19.58 o                         
  -4   9   4         23.65         22.96        10.82 o                         
  -3   9   4         43.28         26.13        16.45 o                         
  -2   9   4          3.11         -1.25        10.86 o                         
  -1   9   4         44.74         37.65         9.24 o                         
   0   9   4         34.89         55.79         9.13 o                         
   1   9   4          9.07          2.91         6.38 o                         
   2   9   4          2.81         -7.28        10.94 o                         
   3   9   4         13.60          9.56        20.47 o                         
  -6  10   4          4.60          1.84        24.68 o                         
  -5  10   4          0.07        -12.43        12.43 o                         
  -4  10   4         25.60         -7.31        23.43 o                         
  -3  10   4         11.19          7.63        16.85 o                         
  -2  10   4          5.52          8.39        11.03 o                         
  -1  10   4          0.00         -0.88        10.24 o                         
   0  10   4         32.60         19.79        11.77 o                         
   1  10   4         11.51         -1.49        13.12 o                         
   2  10   4          0.27         23.30        26.72 o                         
  -3  11   4          0.04         12.96        18.89 o                         
  -2  11   4         13.76         30.86        14.67 o                         
  -1  11   4          3.42        -13.32        13.32 o                         
   0  11   4          1.83         -5.92        18.95 o                         
   1 -11   5         44.29        111.29        25.93 o                         
   2 -11   5          2.02         -1.45        22.90 o                         
   3 -11   5          3.35        -12.36        12.59 o                         
  -1 -10   5          3.40        -10.09        23.92 o                         
   0 -10   5         27.49         27.55        12.60 o                         
   1 -10   5         99.56        131.12        50.71 o                         
   2 -10   5          7.56          1.87         9.97 o                         
   3 -10   5         73.13        100.19        37.41 o                         
   4 -10   5          0.58         19.90        13.43 o                         
   5 -10   5          5.60         -9.44        12.80 o                         
  -3  -9   5          0.04        -21.17        21.17 o                         
  -2  -9   5          3.89         -2.50         5.13 o                         
  -1  -9   5          8.56         -8.56        11.58 o                         
   0  -9   5          5.22         14.60         8.73 o                         
   1  -9   5         44.62         66.34        18.43 o                         
   2  -9   5         31.69         36.10        18.56 o                         
   3  -9   5         14.07          5.51         9.50 o                         
   4  -9   5          1.32         -3.44         6.77 o                         
   5  -9   5          0.77         27.64        12.04 o                         
  -4  -8   5          1.93         -1.25        26.00 o                         
  -3  -8   5          0.00         -5.17         8.10 o                         
  -2  -8   5          7.14         -4.13         8.06 o                         
  -1  -8   5          6.49         45.94        15.60 o                         
   0  -8   5         72.40         75.29        14.94 o                         
   1  -8   5         33.73         27.06         8.31 o                         
   2  -8   5          1.22          4.37         6.45 o                         
   3  -8   5         13.79         20.19         8.36 o                         
   4  -8   5         38.23         31.84         5.88 o                         
   5  -8   5         72.01         62.62        12.50 o                         
   6  -8   5          8.67        -13.84        13.84 o                         
  -4  -7   5         32.80         25.93        10.29 o                         
  -3  -7   5          0.22         -5.02         5.02 o                         
  -2  -7   5         71.24         75.00        13.47 o                         
  -1  -7   5          0.23         -4.56         4.56 o                         
   0  -7   5          1.51          4.99         8.09 o                         
   1  -7   5         36.88         45.82         6.91 o                         
   2  -7   5         61.07         67.82        13.23 o                         
   3  -7   5        206.50        208.72        11.08 o                         
   4  -7   5         68.11         63.96         5.64 o                         
   5  -7   5         29.73         23.27         5.87 o                         
   6  -7   5         60.70         44.36        13.06 o                         
   7  -7   5         23.17         36.06        27.97 o                         
  -4  -6   5          8.92          9.26         6.79 o                         
  -3  -6   5          1.25          4.54         8.73 o                         
  -2  -6   5          6.53          3.83         5.46 o                         
  -1  -6   5         62.03         82.57         9.65 o                         
   0  -6   5        194.56        160.38        15.71 o                         
   1  -6   5         50.43         52.74         6.30 o                         
   2  -6   5       1144.57       1064.85        15.79 o                         
   3  -6   5         78.54         82.33         5.33 o                         
   4  -6   5         31.84         29.35         3.68 o                         
   5  -6   5         85.37         85.51        10.95 o                         
   6  -6   5         32.90          4.59         8.57 o                         
   7  -6   5         13.57         21.39        21.19 o                         
  -6  -5   5          0.09        -33.37        33.37 o                         
  -5  -5   5          6.59         -4.94         9.38 o                         
  -4  -5   5         40.78         45.20         7.12 o                         
  -3  -5   5          2.60          6.29         5.27 o                         
  -2  -5   5          6.95          2.14         3.30 o                         
  -1  -5   5          5.71          5.60         1.91 o                         
   0  -5   5         71.73         88.58         9.72 o                         
   1  -5   5        432.83        434.87        10.85 o                         
   2  -5   5        200.61        196.56         7.61 o                         
   3  -5   5         99.93         99.21         5.35 o                         
   4  -5   5        202.53        203.00        10.07 o                         
   5  -5   5          6.62          5.48         6.31 o                         
   6  -5   5          4.17         15.13         8.16 o                         
   7  -5   5         15.03          4.66        13.50 o                         
  -6  -4   5         14.64        -33.70        33.70 o                         
  -5  -4   5         35.98         41.78         9.67 o                         
  -4  -4   5          4.60         10.69         4.46 o                         
  -3  -4   5        219.20        223.79        12.46 o                         
  -2  -4   5        141.25        145.42         8.65 o                         
  -1  -4   5         22.04         25.05         3.41 o                         
   0  -4   5        103.28        121.38         7.18 o                         
   1  -4   5        197.65        181.67         5.77 o                         
   2  -4   5        491.54        518.31        13.48 o                         
   3  -4   5        107.25        108.04         6.66 o                         
   4  -4   5          1.79         -1.74         2.28 o                         
   5  -4   5          0.12          4.36         9.51 o                         
   6  -4   5          1.33         -8.42        10.27 o                         
   7  -4   5          0.76         -3.83        13.76 o                         
  -6  -3   5          1.10         10.80        14.75 o                         
  -5  -3   5          0.01          3.71         7.02 o                         
  -4  -3   5         43.71         42.26         5.69 o                         
  -3  -3   5         29.44         28.43         5.09 o                         
  -2  -3   5        118.62        115.39         6.48 o                         
  -1  -3   5         22.69         31.53         2.72 o                         
   0  -3   5         28.15         22.18         1.99 o                         
   1  -3   5        661.52        643.01        13.55 o                         
   2  -3   5         78.04         87.85         5.67 o                         
   3  -3   5        192.67        204.64         8.79 o                         
   4  -3   5        268.64        278.60        10.97 o                         
   5  -3   5         48.72         56.38        11.42 o                         
   6  -3   5          7.64         12.44        13.16 o                         
   7  -3   5          2.34         22.26        14.52 o                         
  -7  -2   5         15.87          7.70        35.41 o                         
  -6  -2   5          0.59          0.51         9.73 o                         
  -5  -2   5          6.38         14.60         6.86 o                         
  -4  -2   5         18.32         21.81         5.00 o                         
  -3  -2   5          1.20          5.25         3.84 o                         
  -2  -2   5          0.12          2.92         1.88 o                         
  -1  -2   5        167.28        167.34         4.73 o                         
   0  -2   5         29.65         27.70         2.40 o                         
   1  -2   5        406.68        373.16         9.61 o                         
   2  -2   5        846.33        827.77        14.30 o                         
   3  -2   5         71.30         75.37         3.98 o                         
   4  -2   5          9.01          9.17         3.44 o                         
   5  -2   5         16.46          6.86         4.28 o                         
   6  -2   5         42.89         15.44        11.14 o                         
   7  -2   5         27.25         59.30        25.67 o                         
  -7  -1   5          5.38        -35.41        35.41 o                         
  -6  -1   5          7.28         59.93        30.91 o                         
  -5  -1   5         96.45         94.08        10.05 o                         
  -4  -1   5         44.23         38.56         5.70 o                         
  -3  -1   5         39.50         42.98         4.83 o                         
  -2  -1   5        153.03        138.25         4.57 o                         
  -1  -1   5          0.45          1.64         1.21 o                         
   0  -1   5         10.62         23.24         1.76 o                         
   1  -1   5        152.93        151.48         7.47 o                         
   2  -1   5         28.64         24.04         2.60 o                         
   3  -1   5        807.23        756.80        13.43 o                         
   4  -1   5        235.67        246.64         8.56 o                         
   5  -1   5          5.53          6.96         4.86 o                         
   6  -1   5          3.65        -10.92        10.92 o                         
   7  -1   5          1.74        -14.02        20.20 o                         
  -7   0   5         10.18         12.51        15.86 o                         
  -6   0   5          7.65          1.16         6.20 o                         
  -5   0   5         21.69         14.86         5.01 o                         
  -4   0   5        291.70        314.56        10.98 o                         
  -3   0   5        448.52        418.98         7.83 o                         
  -2   0   5         27.99         27.67         2.48 o                         
  -1   0   5       1363.03       1287.14        12.95 o                         
   0   0   5        386.74        374.04         6.55 o                         
   1   0   5        828.22        778.27        10.24 o                         
   2   0   5        242.85        226.96         4.44 o                         
   3   0   5         28.48         31.87         3.52 o                         
   4   0   5        103.08        116.51         6.87 o                         
   5   0   5         21.78         32.68         6.27 o                         
   6   0   5          0.02         14.68        11.37 o                         
  -7   1   5         19.06         61.20        24.28 o                         
  -6   1   5          0.34          0.18         5.78 o                         
  -5   1   5         25.94         27.27         4.73 o                         
  -4   1   5          8.04         12.20         2.98 o                         
  -3   1   5        603.30        618.64        10.19 o                         
  -2   1   5       1216.93       1203.73        14.08 o                         
  -1   1   5        195.14        221.25         4.95 o                         
   0   1   5       1038.31       1018.18        10.07 o                         
   1   1   5        186.50        172.11         3.67 o                         
   2   1   5        219.86        224.63         7.33 o                         
   3   1   5        316.80        309.59         6.71 o                         
   4   1   5         41.71         43.16         5.30 o                         
   5   1   5          1.19         20.13         9.77 o                         
   6   1   5          0.31        -19.88        19.88 o                         
  -7   2   5          0.06        -12.30        12.30 o                         
  -6   2   5         33.22         44.64        12.96 o                         
  -5   2   5         13.90         19.07         3.77 o                         
  -4   2   5         39.56         44.25         3.92 o                         
  -3   2   5        291.76        311.91         6.65 o                         
  -2   2   5         12.88         13.59         2.06 o                         
  -1   2   5       3251.65       3207.27        27.50 o                         
   0   2   5        356.77        340.36         6.67 o                         
   1   2   5          1.31          3.29         1.40 o                         
   2   2   5          0.39         -0.35         1.50 o                         
   3   2   5         46.79         45.82         4.14 o                         
   4   2   5         58.13         59.86        11.63 o                         
   5   2   5         14.44         34.03        10.14 o                         
   6   2   5          3.20        -19.15        19.15 o                         
  -7   3   5          8.78         -9.87        20.20 o                         
  -6   3   5          2.11          1.76        15.83 o                         
  -5   3   5         12.24         14.44         8.22 o                         
  -4   3   5         58.92         61.72         8.13 o                         
  -3   3   5        184.92        196.40         6.61 o                         
  -2   3   5        588.84        638.42         9.35 o                         
  -1   3   5          0.59          1.57         1.66 o                         
   0   3   5          0.06          2.71         1.55 o                         
   1   3   5          2.95          1.52         1.79 o                         
   2   3   5        249.56        253.93         7.87 o                         
   3   3   5        555.47        538.91        12.60 o                         
   4   3   5          3.27          0.08         3.59 o                         
   5   3   5         68.71         75.86        12.76 o                         
   6   3   5          0.42         -1.35        21.65 o                         
  -7   4   5          0.39         -5.23        12.31 o                         
  -6   4   5         66.39         63.82        13.98 o                         
  -5   4   5         93.51        101.60        13.68 o                         
  -4   4   5         44.36         54.62         6.08 o                         
  -3   4   5          1.32          4.81         2.48 o                         
  -2   4   5        221.60        215.16         5.67 o                         
  -1   4   5        223.66        223.61         5.88 o                         
   0   4   5          0.81          2.92         2.04 o                         
   1   4   5        136.79        133.61         6.46 o                         
   2   4   5         59.12         57.09         5.61 o                         
   3   4   5          0.69          0.01         3.35 o                         
   4   4   5         13.81         22.15         8.06 o                         
   5   4   5         28.05         18.33         9.59 o                         
  -7   5   5          0.00          4.28        19.61 o                         
  -6   5   5          4.73         -5.33         9.94 o                         
  -5   5   5          1.58         14.48        11.32 o                         
  -4   5   5         76.83         82.46         6.59 o                         
  -3   5   5        229.72        238.64         7.88 o                         
  -2   5   5         19.11         20.95         3.21 o                         
  -1   5   5        124.33        127.83         5.27 o                         
   0   5   5        326.97        328.07        11.38 o                         
   1   5   5        156.85        164.90         8.47 o                         
   2   5   5         32.40         41.28         8.06 o                         
   3   5   5          0.36          2.60         4.57 o                         
   4   5   5          4.04          1.90         6.64 o                         
   5   5   5          0.85         14.73        16.72 o                         
  -7   6   5         10.65         48.37        25.01 o                         
  -6   6   5         57.88        101.42        23.89 o                         
  -5   6   5          0.91          0.82         9.17 o                         
  -4   6   5         10.11         20.32         5.12 o                         
  -3   6   5         83.98         91.42         7.86 o                         
  -2   6   5        627.14        623.53         9.19 o                         
  -1   6   5         52.63         65.77         6.31 o                         
   0   6   5        267.05        262.52         9.80 o                         
   1   6   5        112.20        117.95         9.60 o                         
   2   6   5          4.19          1.74         4.42 o                         
   3   6   5         23.70         19.95         6.79 o                         
   4   6   5         14.76         20.42         7.83 o                         
   5   6   5          1.28         -9.48        24.22 o                         
  -7   7   5          8.47         -3.29        36.79 o                         
  -6   7   5          0.41          5.88        10.95 o                         
  -5   7   5          6.38          8.80         9.02 o                         
  -4   7   5          0.18          2.36         6.74 o                         
  -3   7   5         75.48         59.57         8.10 o                         
  -2   7   5          0.03          3.88         5.07 o                         
  -1   7   5          7.02         11.24         3.81 o                         
   0   7   5        224.15        231.25        10.14 o                         
   1   7   5         40.47         39.80         8.16 o                         
   2   7   5          1.79         -3.83         5.77 o                         
   3   7   5          2.92          9.67        11.83 o                         
   4   7   5         21.35         26.56        13.09 o                         
  -6   8   5          0.29          1.33        12.71 o                         
  -5   8   5         23.42         10.72        17.90 o                         
  -4   8   5          0.01         -5.77         7.47 o                         
  -3   8   5         12.53         14.22         8.88 o                         
  -2   8   5          3.56          5.97         6.61 o                         
  -1   8   5          3.93         -0.56         5.64 o                         
   0   8   5          6.10         10.09         5.76 o                         
   1   8   5         18.87         24.84         6.31 o                         
   2   8   5          7.10          6.02         6.77 o                         
   3   8   5          1.44         -8.65         8.65 o                         
  -5   9   5         11.70         -7.88        11.12 o                         
  -4   9   5         17.25         16.57        10.46 o                         
  -3   9   5          0.00         11.12        14.61 o                         
  -2   9   5          7.22          9.81        11.71 o                         
  -1   9   5         18.26         11.59         9.49 o                         
   0   9   5          7.84          0.79         7.28 o                         
   1   9   5          2.91         -0.81         6.03 o                         
   2   9   5          5.66         -3.65         8.10 o                         
   3   9   5          0.10        -18.49        28.36 o                         
  -6  10   5          0.38         21.85        26.19 o                         
  -5  10   5         22.12         23.23        24.42 o                         
  -3  10   5          5.38        -12.18        15.01 o                         
  -2  10   5          0.98         14.94        21.32 o                         
  -1  10   5          4.96         23.60        16.65 o                         
   0  10   5         10.85         -1.08        11.75 o                         
   1  10   5         11.58          8.76        14.52 o                         
   2  10   5          9.63         -1.58        29.94 o                         
  -3  11   5         65.75          6.19        20.40 o                         
  -2  11   5          5.30         19.16        13.12 o                         
  -1  11   5          0.02         11.10        14.36 o                         
   0  11   5          0.38        -20.66        20.66 o                         
   1 -11   6          4.58         23.04        15.83 o                         
   2 -11   6          0.00         -9.18        12.27 o                         
   3 -11   6         37.69         44.02        20.11 o                         
  -1 -10   6         47.37         32.58        15.22 o                         
   0 -10   6        184.47        253.37        38.04 o                         
   1 -10   6          0.04         -1.25         9.87 o                         
   2 -10   6         57.96         63.18        15.27 o                         
   3 -10   6         12.67         34.56        13.98 o                         
   4 -10   6          0.30         -6.45        25.07 o                         
   5 -10   6         33.77         20.93        15.28 o                         
  -3  -9   6          1.71        -13.38        21.98 o                         
  -2  -9   6          0.63         14.35        19.35 o                         
  -1  -9   6          0.54          1.46         9.60 o                         
   0  -9   6         12.05         15.17         8.35 o                         
   1  -9   6         75.03         74.18        13.11 o                         
   2  -9   6         48.59         64.60        13.59 o                         
   3  -9   6          8.78          9.82         8.49 o                         
   4  -9   6          1.87          0.98        10.81 o                         
   5  -9   6          5.41        -10.51        10.51 o                         
  -4  -8   6          2.03        -25.14        25.14 o                         
  -3  -8   6          9.77         -2.28        14.61 o                         
  -2  -8   6          1.41         -5.44         9.91 o                         
  -1  -8   6         11.03         20.41         9.12 o                         
   0  -8   6         67.13         68.65        10.97 o                         
   1  -8   6         10.78          7.35         9.86 o                         
   2  -8   6         18.32         22.75         8.30 o                         
   3  -8   6         33.24         37.74         8.56 o                         
   4  -8   6         15.32         17.64         4.95 o                         
   5  -8   6          0.33         -6.46         8.65 o                         
   6  -8   6          8.75         81.67        30.27 o                         
  -4  -7   6         10.30         23.15        14.36 o                         
  -3  -7   6          0.75         -0.39         8.04 o                         
  -2  -7   6          6.78         11.80         7.23 o                         
  -1  -7   6         15.82         15.92         4.08 o                         
   0  -7   6         23.30         23.40         6.33 o                         
   1  -7   6        168.26        189.66        10.87 o                         
   2  -7   6        174.77        179.73         7.48 o                         
   3  -7   6          7.93          7.28         4.54 o                         
   4  -7   6          9.53          5.23         3.16 o                         
   5  -7   6          6.92         10.20         5.16 o                         
   6  -7   6         18.64         36.59        12.65 o                         
  -5  -6   6          0.11         18.60        18.38 o                         
  -4  -6   6          3.26          0.96         6.94 o                         
  -3  -6   6         57.41         55.09         7.52 o                         
  -2  -6   6         38.77         42.32         8.20 o                         
  -1  -6   6        136.19        144.91        13.01 o                         
   0  -6   6        140.39        125.61        15.10 o                         
   1  -6   6         44.75         41.92         8.77 o                         
   2  -6   6         47.77         52.64         3.69 o                         
   3  -6   6         15.98          6.97         4.26 o                         
   4  -6   6        168.53        160.81         6.59 o                         
   5  -6   6         11.34          5.75         5.39 o                         
   6  -6   6         53.33         43.12        10.82 o                         
   7  -6   6          8.39        -12.57        17.70 o                         
  -6  -5   6          0.10        -53.83        55.41 o                         
  -5  -5   6         17.82         24.39        10.07 o                         
  -4  -5   6         18.13         24.59         6.73 o                         
  -3  -5   6          6.06          4.28         4.98 o                         
  -2  -5   6        179.53        168.87         9.65 o                         
  -1  -5   6        223.18        217.01        12.89 o                         
   0  -5   6        271.95        255.20        28.63 o                         
   1  -5   6        378.05        366.99        11.25 o                         
   2  -5   6         12.92         14.02         3.12 o                         
   3  -5   6        188.32        197.14         8.13 o                         
   4  -5   6          5.13         -1.29         4.31 o                         
   5  -5   6          2.04          1.24         5.04 o                         
   6  -5   6         68.22         46.27        11.89 o                         
   7  -5   6          1.04          1.42        30.93 o                         
  -6  -4   6          1.92        -24.35        24.35 o                         
  -5  -4   6          6.40         10.02         7.43 o                         
  -4  -4   6         93.51         86.41         9.60 o                         
  -3  -4   6         38.47         39.56         6.89 o                         
  -2  -4   6          7.94          8.50         3.58 o                         
  -1  -4   6         21.95         22.98         3.08 o                         
   0  -4   6          9.92         19.77         5.11 o                         
   1  -4   6        534.01        520.22        14.37 o                         
   2  -4   6        511.15        504.85        13.86 o                         
   3  -4   6          1.08          4.18         2.97 o                         
   4  -4   6         79.22         80.83         5.03 o                         
   5  -4   6         36.59         43.99        11.09 o                         
   6  -4   6          0.02         -4.67        10.99 o                         
   7  -4   6          1.43         12.15        14.03 o                         
  -6  -3   6          0.22         -5.80        10.85 o                         
  -5  -3   6         88.87         34.17        11.15 o                         
  -4  -3   6         33.23         45.24        12.41 o                         
  -3  -3   6        242.41        256.31        10.89 o                         
  -2  -3   6        545.74        512.09        13.41 o                         
  -1  -3   6         50.89         52.52         3.54 o                         
   0  -3   6          9.12          7.89         1.77 o                         
   1  -3   6         93.28         98.90         8.56 o                         
   2  -3   6          2.66          3.40         2.97 o                         
   3  -3   6         14.73         15.22         3.01 o                         
   4  -3   6          0.04         -2.80         2.80 o                         
   5  -3   6          4.23          1.22         6.15 o                         
   6  -3   6          6.75          1.67         9.75 o                         
   7  -3   6         16.85         27.33        15.63 o                         
  -6  -2   6         24.22         12.08        11.35 o                         
  -5  -2   6         33.62         14.83         6.78 o                         
  -4  -2   6          8.72         14.69         4.74 o                         
  -3  -2   6        373.19        371.98        11.30 o                         
  -2  -2   6        115.04        126.22         5.26 o                         
  -1  -2   6         17.01         17.41         2.00 o                         
   0  -2   6         11.29          9.28         1.87 o                         
   1  -2   6       1672.47       1650.12        24.44 o                         
   2  -2   6       1018.64       1015.91        19.22 o                         
   3  -2   6          0.75          2.14         2.63 o                         
   4  -2   6         81.21        103.62        12.63 o                         
   5  -2   6         52.28         51.58        17.18 o                         
   6  -2   6          1.15        -10.63        10.63 o                         
   7  -2   6          5.23          9.86        16.10 o                         
  -7  -1   6          1.98        -18.23        24.22 o                         
  -6  -1   6         18.31         20.45        13.40 o                         
  -5  -1   6          4.35          4.52         6.68 o                         
  -4  -1   6        148.54        158.28        10.76 o                         
  -3  -1   6        406.25        377.00        13.15 o                         
  -2  -1   6        339.19        314.58         7.68 o                         
  -1  -1   6          1.51          4.90         1.40 o                         
   0  -1   6        367.86        385.51         5.81 o                         
   1  -1   6       2446.46       2549.53        28.63 o                         
   2  -1   6        168.94        174.80         6.75 o                         
   3  -1   6        696.72        679.04        15.07 o                         
   4  -1   6          3.40         22.30         6.58 o                         
   5  -1   6          0.43          8.98         5.82 o                         
   6  -1   6          0.10         -8.89         8.89 o                         
   7  -1   6         24.30         19.61        23.49 o                         
  -7   0   6          1.55        -21.45        21.45 o                         
  -6   0   6          5.10         11.97         8.20 o                         
  -5   0   6          5.55          3.21         4.67 o                         
  -4   0   6         83.39         87.73         7.25 o                         
  -3   0   6         71.33         69.11         4.88 o                         
  -2   0   6        326.39        322.23         6.64 o                         
  -1   0   6       2173.58       2138.01        19.06 o                         
   0   0   6       2381.58       2333.08        22.10 o                         
   1   0   6         53.10         51.11         2.02 o                         
   2   0   6          3.51          5.87         1.70 o                         
   3   0   6         18.81         22.28         2.87 o                         
   4   0   6         64.99         59.91         7.36 o                         
   5   0   6          1.45          3.84         4.98 o                         
   6   0   6          6.24         14.44         8.39 o                         
  -7   1   6          1.95         -8.22        15.19 o                         
  -6   1   6          8.78         12.61         6.38 o                         
  -5   1   6          0.16          6.21         4.99 o                         
  -4   1   6        289.34        318.85         9.63 o                         
  -3   1   6        794.66        771.74        14.81 o                         
  -2   1   6         43.28         38.65         3.10 o                         
  -1   1   6       1044.89       1086.02        13.23 o                         
   0   1   6        223.32        227.18         5.09 o                         
   1   1   6         40.27         42.56         2.20 o                         
   2   1   6         29.98         31.37         2.76 o                         
   3   1   6         76.78         76.75         5.00 o                         
   4   1   6          0.04          0.32         3.48 o                         
   5   1   6          7.00         11.99         6.84 o                         
   6   1   6         16.38         23.17        13.84 o                         
  -7   2   6         20.01         -7.40        11.72 o                         
  -6   2   6          1.73         -6.75         9.79 o                         
  -5   2   6          0.23          5.30         2.93 o                         
  -4   2   6        266.38        274.07         7.84 o                         
  -3   2   6          7.66          9.01         2.47 o                         
  -2   2   6       2274.54       2309.34        21.87 o                         
  -1   2   6       1188.84       1163.38        13.20 o                         
   0   2   6          1.28          5.46         1.87 o                         
   1   2   6          1.48          0.91         1.30 o                         
   2   2   6          7.16          9.46         2.42 o                         
   3   2   6         22.57         21.41         4.57 o                         
   4   2   6          6.42          8.47         3.86 o                         
   5   2   6          9.55          9.44         6.68 o                         
   6   2   6          8.15          7.34        16.43 o                         
  -7   3   6          0.13        -15.59        32.51 o                         
  -6   3   6         31.84         44.23        19.02 o                         
  -5   3   6        138.61        140.65        23.06 o                         
  -4   3   6          0.33         -0.84         2.35 o                         
  -3   3   6          5.84          4.93         2.87 o                         
  -2   3   6        845.30        879.69        16.55 o                         
  -1   3   6         23.43         30.16         2.76 o                         
   0   3   6         20.80         21.00         2.69 o                         
   1   3   6        169.93        164.58         5.16 o                         
   2   3   6        487.03        466.92        10.61 o                         
   3   3   6         20.15         22.47         3.72 o                         
   4   3   6        104.23        116.00         9.95 o                         
   5   3   6          4.29         16.98         8.34 o                         
   6   3   6          1.01         77.33        27.97 o                         
  -7   4   6         20.48         28.02        14.51 o                         
  -6   4   6          0.92          5.55         8.68 o                         
  -5   4   6         17.68         18.73         6.61 o                         
  -4   4   6          3.05          5.96         4.28 o                         
  -3   4   6         60.97         64.49         5.57 o                         
  -2   4   6        476.55        437.13         8.05 o                         
  -1   4   6        588.31        537.60        11.45 o                         
   0   4   6          7.92          6.29         2.18 o                         
   1   4   6          7.31          6.52         2.48 o                         
   2   4   6         48.05         48.83         5.41 o                         
   3   4   6         15.39         23.81         6.05 o                         
   4   4   6        114.63        103.75        14.66 o                         
   5   4   6          5.75          0.90         9.47 o                         
  -7   5   6          0.18         -8.29        20.07 o                         
  -6   5   6          8.68          1.51        13.62 o                         
  -5   5   6         65.54         74.89        19.61 o                         
  -4   5   6         58.96         60.32         7.88 o                         
  -3   5   6          3.27          4.32         2.76 o                         
  -2   5   6         89.76         93.78         6.02 o                         
  -1   5   6        464.75        429.09        11.30 o                         
   0   5   6        172.76        180.20         8.91 o                         
   1   5   6          0.11          2.20         3.39 o                         
   2   5   6          0.20         -4.21         4.21 o                         
   3   5   6          4.11         -2.12         5.19 o                         
   4   5   6          1.00         -5.28         5.28 o                         
   5   5   6          5.98        124.84        50.74 o                         
  -7   6   6         34.39         20.20        22.64 o                         
  -6   6   6          0.17          0.53        14.15 o                         
  -5   6   6         31.25         69.10        25.86 o                         
  -4   6   6         38.29         38.30         7.23 o                         
  -3   6   6        139.90        157.04         7.07 o                         
  -2   6   6        148.96        160.75         6.77 o                         
  -1   6   6          2.32          3.93         3.11 o                         
   0   6   6         24.84         25.03         5.93 o                         
   1   6   6         21.46         17.20         5.18 o                         
   2   6   6          4.05         -4.68         4.68 o                         
   3   6   6          0.04         -3.28         4.77 o                         
   4   6   6          1.64         -8.36         8.36 o                         
   5   6   6          2.48          3.82        25.34 o                         
  -6   7   6         55.49         26.96        28.53 o                         
  -5   7   6         64.00         74.70        13.89 o                         
  -4   7   6         19.78         19.74        11.45 o                         
  -3   7   6         18.86         18.04         8.99 o                         
  -2   7   6         15.27         16.48         7.15 o                         
  -1   7   6        188.22        207.34        10.98 o                         
   0   7   6         37.55         44.72         6.56 o                         
   1   7   6          2.73         -1.57         4.52 o                         
   2   7   6          2.69          4.61         5.82 o                         
   3   7   6          0.01          1.96        10.42 o                         
   4   7   6          0.06        -11.43        11.43 o                         
  -6   8   6         15.98         28.08        14.40 o                         
  -5   8   6          0.01         -9.89        12.34 o                         
  -4   8   6         10.58          8.32         8.12 o                         
  -3   8   6         86.95        103.27        11.35 o                         
  -2   8   6         42.79         58.24        11.11 o                         
  -1   8   6          0.31         -3.46         4.08 o                         
   0   8   6         47.49         34.60        10.02 o                         
   1   8   6         28.27         26.15        11.48 o                         
   2   8   6          0.19         -1.45         7.85 o                         
   3   8   6          5.11          2.45        11.64 o                         
  -6   9   6          6.34        -11.12        26.06 o                         
  -5   9   6          3.27         -3.82        13.89 o                         
  -4   9   6         32.68         25.81        11.48 o                         
  -3   9   6          6.25         21.85        13.62 o                         
  -2   9   6          9.84         22.51         9.67 o                         
  -1   9   6         35.10         34.80         9.80 o                         
   0   9   6         12.28         54.48        13.68 o                         
   1   9   6          0.00          1.36         9.83 o                         
   2   9   6          0.80          3.80         9.03 o                         
  -6  10   6          9.82         10.07        32.05 o                         
  -5  10   6          8.91         42.84        32.31 o                         
  -3  10   6          0.82        -13.89        13.89 o                         
  -2  10   6          0.36         15.53        17.18 o                         
  -1  10   6          6.95          5.64        15.30 o                         
   0  10   6         28.16         22.32        11.59 o                         
   1  10   6          2.76         -3.83        19.97 o                         
   2  10   6          5.68         32.05        35.01 o                         
  -3  11   6          1.84        -10.46        22.05 o                         
  -2  11   6          0.74         26.40        14.58 o                         
  -1  11   6          8.06         27.15        17.57 o                         
   0  11   6          2.52        -19.68        19.68 o                         
   1 -11   7          2.23        -15.86        17.37 o                         
   2 -11   7         28.95         33.39        20.57 o                         
   3 -11   7          0.45        -18.10        18.10 o                         
  -1 -10   7         17.86         34.65        23.89 o                         
   0 -10   7          8.59         -0.07        14.44 o                         
   1 -10   7         11.21         21.42        11.56 o                         
   2 -10   7         53.53         54.90        15.18 o                         
   3 -10   7          0.14          9.42        12.14 o                         
   5 -10   7          1.83        -16.06        16.06 o                         
  -3  -9   7         13.04          7.70         8.62 o                         
  -2  -9   7          9.45         11.14        12.32 o                         
  -1  -9   7          6.38         -8.45        13.26 o                         
   0  -9   7         34.42         24.57        12.08 o                         
   1  -9   7         73.14        107.89        16.02 o                         
   2  -9   7         21.87         38.46        12.15 o                         
   3  -9   7         23.67         22.84        10.64 o                         
   4  -9   7         16.06         -2.39        10.38 o                         
   5  -9   7          0.17          9.14        15.83 o                         
   6  -9   7         16.27        -18.43        18.43 o                         
  -4  -8   7         14.56         47.65        46.73 o                         
  -3  -8   7          0.94        -10.32        11.03 o                         
  -2  -8   7          1.15          7.90         8.03 o                         
  -1  -8   7         33.92         52.54        18.69 o                         
   0  -8   7         17.47         46.73        15.01 o                         
   1  -8   7          3.79         13.12         6.14 o                         
   2  -8   7         49.18         77.26        20.53 o                         
   3  -8   7         60.12         70.00        13.30 o                         
   4  -8   7         12.41          2.46         6.29 o                         
   5  -8   7          0.85         -7.99        12.54 o                         
   6  -8   7          0.52        -12.41        12.41 o                         
  -4  -7   7         16.10          7.44         9.81 o                         
  -3  -7   7          2.51          5.71         7.08 o                         
  -2  -7   7          3.68         -3.39         8.14 o                         
  -1  -7   7         19.65         18.38         9.36 o                         
   0  -7   7         66.50         66.38        11.32 o                         
   1  -7   7         31.33         34.70         7.04 o                         
   2  -7   7         45.50         45.72         5.19 o                         
   3  -7   7         89.67         66.21         7.68 o                         
   4  -7   7         30.53         29.65         4.34 o                         
   5  -7   7         55.06         55.42         6.96 o                         
   6  -7   7         28.35         24.77        11.81 o                         
  -5  -6   7          3.63        -18.08        18.08 o                         
  -4  -6   7         11.19          9.51         6.71 o                         
  -3  -6   7          4.82         -3.48         4.80 o                         
  -2  -6   7          4.78          1.73         3.17 o                         
  -1  -6   7        100.05        120.89        10.02 o                         
   0  -6   7         24.40         26.21         8.44 o                         
   1  -6   7         36.29         47.04         7.12 o                         
   2  -6   7        192.77        202.42         9.88 o                         
   3  -6   7        133.91        140.75         6.81 o                         
   4  -6   7         53.58         38.96         4.32 o                         
   5  -6   7        225.76        246.79        16.22 o                         
   6  -6   7         31.33         25.02        12.77 o                         
  -5  -5   7         21.02          7.93        10.79 o                         
  -4  -5   7         28.65         36.46         9.72 o                         
  -3  -5   7          6.61          5.28         4.86 o                         
  -2  -5   7         22.58         26.47         4.83 o                         
  -1  -5   7          0.11          4.18         3.96 o                         
   0  -5   7        101.34        108.30        11.51 o                         
   1  -5   7          3.02          1.14         2.99 o                         
   2  -5   7        281.96        292.52        12.40 o                         
   3  -5   7          6.59         16.41         4.05 o                         
   4  -5   7          7.09         -2.83         2.83 o                         
   5  -5   7         50.36         54.88         6.37 o                         
   6  -5   7          2.36          2.17        13.43 o                         
   7  -5   7         14.55         -2.07        15.00 o                         
  -6  -4   7          5.20        -18.03        26.98 o                         
  -5  -4   7         25.68         24.65         8.07 o                         
  -4  -4   7         44.81         47.33         7.02 o                         
  -3  -4   7         63.50         68.91         8.29 o                         
  -2  -4   7         64.98         67.38         6.33 o                         
  -1  -4   7          0.00         -1.57         1.67 o                         
   0  -4   7         52.47         52.61         5.78 o                         
   1  -4   7         23.81         29.79         2.76 o                         
   2  -4   7         76.55         82.76         6.47 o                         
   3  -4   7          5.39          2.70         2.59 o                         
   4  -4   7         65.10         75.20         4.66 o                         
   5  -4   7          7.16         12.12         6.40 o                         
   6  -4   7          7.97         -2.65         9.61 o                         
   7  -4   7         12.90          0.98        27.02 o                         
  -6  -3   7         27.33         -0.74        30.51 o                         
  -5  -3   7         43.67         60.44         9.51 o                         
  -4  -3   7         35.65         32.27         6.79 o                         
  -3  -3   7        366.59        371.92        14.70 o                         
  -2  -3   7         85.11         82.43         5.89 o                         
  -1  -3   7         58.10         64.26         3.75 o                         
   0  -3   7          4.52          6.68         1.70 o                         
   1  -3   7          0.14          4.60         2.11 o                         
   2  -3   7         86.54         92.24         5.35 o                         
   3  -3   7         46.51         44.31        10.27 o                         
   4  -3   7         60.00         63.38         2.76 o                         
   5  -3   7         30.78         30.28         4.98 o                         
   6  -3   7          4.04         -1.27        15.76 o                         
  -6  -2   7          3.53        -11.19        11.19 o                         
  -5  -2   7          8.90          0.98         8.38 o                         
  -4  -2   7        245.00        262.51        12.87 o                         
  -3  -2   7         34.15         34.52         5.59 o                         
  -2  -2   7         18.24         23.00         3.16 o                         
  -1  -2   7          0.15          0.64         1.38 o                         
   0  -2   7        132.60        120.06         4.36 o                         
   1  -2   7        393.02        389.23        10.21 o                         
   2  -2   7          4.37          5.46         2.11 o                         
   3  -2   7        449.17        438.49        15.60 o                         
   4  -2   7        331.63        325.71        20.78 o                         
   5  -2   7         22.23         29.18        13.13 o                         
   6  -2   7          3.19         12.56        31.49 o                         
   7  -2   7          9.46        -14.08        20.40 o                         
  -7  -1   7          9.43          8.09        27.77 o                         
  -6  -1   7          0.96         -1.64         7.28 o                         
  -5  -1   7          0.97         -0.99         5.87 o                         
  -4  -1   7         25.59         33.14         5.97 o                         
  -3  -1   7        186.55        170.52         8.92 o                         
  -2  -1   7        371.27        350.27         7.93 o                         
  -1  -1   7         83.35         85.57         3.55 o                         
   0  -1   7        403.00        452.78         7.53 o                         
   1  -1   7        570.44        565.90        13.74 o                         
   2  -1   7       1090.63       1063.71        13.53 o                         
   3  -1   7          8.70         10.28         1.78 o                         
   4  -1   7        113.50        111.11         6.98 o                         
   5  -1   7         20.49         20.33         4.71 o                         
   6  -1   7         40.45         69.85        15.52 o                         
  -7   0   7         28.74          9.05        20.39 o                         
  -6   0   7         21.24         23.61        13.43 o                         
  -5   0   7         34.55         44.45        11.68 o                         
  -4   0   7         88.15         83.14         7.04 o                         
  -3   0   7         17.17         18.44         3.88 o                         
  -2   0   7        171.87        154.59         5.16 o                         
  -1   0   7        143.80        140.03         3.88 o                         
   0   0   7        797.31        863.95        14.05 o                         
   1   0   7        120.27        129.58         3.65 o                         
   2   0   7        265.69        289.33         7.63 o                         
   3   0   7        419.88        438.43        13.42 o                         
   4   0   7        322.87        305.61        15.67 o                         
   5   0   7         11.63         24.48         7.26 o                         
   6   0   7          7.02         16.03        11.41 o                         
  -7   1   7          5.64        -11.14        11.14 o                         
  -6   1   7          0.09          3.26         7.79 o                         
  -5   1   7         60.98         92.53        18.57 o                         
  -4   1   7        376.52        369.92        14.61 o                         
  -3   1   7        488.10        469.49        11.73 o                         
  -2   1   7          3.35          6.37         2.01 o                         
  -1   1   7        656.71        668.61        10.45 o                         
   0   1   7         94.04         92.62         3.19 o                         
   1   1   7        106.22        108.27         3.24 o                         
   2   1   7         40.58         41.11         3.32 o                         
   3   1   7          6.44          7.53         3.13 o                         
   4   1   7          2.37         -0.46         7.17 o                         
   5   1   7         34.61         22.42         9.61 o                         
   6   1   7         14.91          6.47        12.48 o                         
  -7   2   7         42.00         31.26        24.58 o                         
  -6   2   7          0.90          4.92         8.23 o                         
  -5   2   7          0.61          3.99         3.42 o                         
  -4   2   7          0.03          1.84         2.53 o                         
  -3   2   7         82.30         96.96         5.33 o                         
  -2   2   7        113.74        108.04         5.14 o                         
  -1   2   7          7.37          1.85         1.56 o                         
   0   2   7          5.14          6.16         1.56 o                         
   1   2   7          4.06          5.96         2.05 o                         
   2   2   7         77.17         78.48         5.31 o                         
   3   2   7        123.54        115.60        11.41 o                         
   4   2   7         15.19         26.32         8.59 o                         
   5   2   7          0.32         -6.40         6.40 o                         
   6   2   7          0.30         -7.44        14.38 o                         
  -7   3   7          1.87         -1.82        17.90 o                         
  -6   3   7         48.12         51.00        12.44 o                         
  -5   3   7         22.13         60.83        11.97 o                         
  -4   3   7         75.73         84.40         6.57 o                         
  -3   3   7        531.58        526.82        18.28 o                         
  -2   3   7          2.83          4.11         1.98 o                         
  -1   3   7        662.45        705.41        11.55 o                         
   0   3   7         11.23         12.96         2.15 o                         
   1   3   7         12.59         17.19         2.80 o                         
   2   3   7         32.18         32.21         4.85 o                         
   3   3   7         70.68         73.25         5.44 o                         
   4   3   7         18.40         20.34         4.38 o                         
   5   3   7         21.42         35.51        12.39 o                         
   6   3   7         13.63         -7.17        26.46 o                         
  -7   4   7          0.87         -0.26        18.82 o                         
  -6   4   7          0.00         -1.46         8.22 o                         
  -5   4   7          7.66          4.61         7.27 o                         
  -4   4   7         15.63         21.17         7.38 o                         
  -3   4   7         11.41         13.76         3.72 o                         
  -2   4   7        479.89        481.10        10.55 o                         
  -1   4   7        261.68        275.35         8.19 o                         
   0   4   7         35.63         40.19         3.64 o                         
   1   4   7         13.01         14.81         2.36 o                         
   2   4   7        112.18        130.56         8.01 o                         
   3   4   7        216.48        198.71        14.12 o                         
   4   4   7         37.48         25.47         5.68 o                         
   5   4   7        100.81        134.06        27.97 o                         
  -7   5   7         10.40         24.09        22.64 o                         
  -6   5   7        107.40        126.82        28.23 o                         
  -5   5   7         74.01         75.03        10.27 o                         
  -4   5   7         15.38         18.30         7.65 o                         
  -3   5   7          0.52         -0.05         2.86 o                         
  -2   5   7         58.59         62.90         5.02 o                         
  -1   5   7         83.73         78.33         6.31 o                         
   0   5   7          1.92          0.83         2.24 o                         
   1   5   7         44.44         63.07         8.59 o                         
   2   5   7          1.72          2.41         3.66 o                         
   3   5   7          3.05         -3.32         4.87 o                         
   4   5   7         36.70         43.62         9.73 o                         
   5   5   7         28.83         28.95        13.97 o                         
  -7   6   7          0.01        -19.22        19.22 o                         
  -6   6   7         30.72         39.09        20.99 o                         
  -5   6   7         21.26         34.42        16.06 o                         
  -4   6   7          5.79         18.21         6.21 o                         
  -3   6   7         70.33         71.87         7.09 o                         
  -2   6   7        150.87        150.23         5.49 o                         
  -1   6   7         11.21          9.08         4.47 o                         
   0   6   7        211.82        224.21        12.56 o                         
   1   6   7         12.69          8.63         4.75 o                         
   2   6   7         22.30         32.67         8.41 o                         
   3   6   7          4.04         -5.30        13.25 o                         
   4   6   7          0.09         -3.35        16.23 o                         
  -6   7   7        100.66         77.98        16.56 o                         
  -5   7   7          5.38          4.99         8.45 o                         
  -4   7   7         64.35        100.49        20.14 o                         
  -3   7   7          0.01         -1.48         4.55 o                         
  -2   7   7          1.46         -0.99         3.10 o                         
  -1   7   7          2.45         -0.86         3.98 o                         
   0   7   7          6.68          7.04         8.97 o                         
   1   7   7          7.94         11.84         5.80 o                         
   2   7   7          4.00          5.43         6.53 o                         
   3   7   7          2.81          0.95         7.32 o                         
   4   7   7          6.22        -16.08        16.08 o                         
  -6   8   7          2.09          6.21        17.37 o                         
  -5   8   7         44.17         52.70        13.59 o                         
  -4   8   7         77.55         69.69        12.78 o                         
  -3   8   7          0.23         -2.18         7.89 o                         
  -2   8   7          0.47         -4.60         6.36 o                         
  -1   8   7          2.19          7.03         5.31 o                         
   0   8   7         19.05         15.23         9.91 o                         
   1   8   7          1.41         -5.25         5.25 o                         
   2   8   7          1.80         -1.12         7.78 o                         
   3   8   7          0.98         -5.61        10.72 o                         
  -6   9   7          2.63         -9.21        21.32 o                         
  -5   9   7          0.13        -14.94        14.94 o                         
  -4   9   7          2.06         -5.88        13.29 o                         
  -3   9   7          1.33        -10.73        10.73 o                         
  -2   9   7         35.85         38.18        11.54 o                         
  -1   9   7         35.47         35.05         6.52 o                         
   0   9   7          0.21         -2.95         6.85 o                         
   1   9   7         38.67         27.07         8.57 o                         
   2   9   7          5.12          1.60         9.17 o                         
  -5  10   7          7.18         -7.50        19.74 o                         
  -4  10   7          5.11        -19.15        19.15 o                         
  -3  10   7          3.73          4.61        17.64 o                         
  -2  10   7          0.32         -7.45        15.20 o                         
  -1  10   7         15.01         18.16        10.31 o                         
   0  10   7          2.49         -4.94        12.71 o                         
   1  10   7          4.18         -4.15        18.95 o                         
  -3  11   7          2.33          1.65        28.76 o                         
  -2  11   7          0.24        -11.27        14.02 o                         
  -1  11   7          0.48        -17.24        17.24 o                         
   0  11   7          3.25          1.91        22.64 o                         
   1 -11   8         62.46         66.47        35.21 o                         
   2 -11   8         22.37         53.24        25.07 o                         
   3 -11   8          0.10         -3.16        22.44 o                         
  -1 -10   8          2.93         -4.09        13.49 o                         
   0 -10   8          5.91          4.86        13.43 o                         
   1 -10   8          0.64         -6.32        16.88 o                         
   2 -10   8         73.26         79.10        16.41 o                         
   3 -10   8        173.95        160.33        21.51 o                         
   4 -10   8          4.71         -3.69        19.68 o                         
   5 -10   8          3.86         75.42        31.46 o                         
  -4  -9   8          0.12        -10.53        10.53 o                         
  -2  -9   8          0.30         -0.30        10.09 o                         
  -1  -9   8          9.09          0.99        10.80 o                         
   0  -9   8         38.16         23.18        10.78 o                         
   1  -9   8         21.22         27.53        17.08 o                         
   2  -9   8         30.10        135.24        28.83 o                         
   3  -9   8          3.87         -4.24         9.18 o                         
   4  -9   8         15.54         15.59        23.48 o                         
   5  -9   8         38.96         18.00        10.87 o                         
   6  -9   8          2.21        -19.15        19.15 o                         
  -3  -8   8          1.50         -5.57         9.41 o                         
  -2  -8   8          7.50          5.92         8.64 o                         
  -1  -8   8          3.68          2.96         8.05 o                         
   0  -8   8          1.79         -4.61         7.17 o                         
   1  -8   8          0.41         -4.72         4.72 o                         
   2  -8   8         19.80          9.85         8.00 o                         
   3  -8   8         14.37          4.48        10.73 o                         
   4  -8   8          9.34          1.26         5.23 o                         
   5  -8   8          0.70         -1.14         5.76 o                         
   6  -8   8         10.58          6.80        10.70 o                         
  -4  -7   8          0.05          6.45         9.79 o                         
  -3  -7   8          4.44         -4.17         6.54 o                         
  -2  -7   8          0.53         -4.94         4.94 o                         
  -1  -7   8         25.28         19.55         8.50 o                         
   0  -7   8         92.72         96.84        14.87 o                         
   1  -7   8         23.44         20.61         7.48 o                         
   2  -7   8          2.22          7.27         5.14 o                         
   3  -7   8         20.96         16.92         3.23 o                         
   4  -7   8         94.12         77.89         6.74 o                         
   5  -7   8         19.96         17.66         5.37 o                         
   6  -7   8          0.53         -9.70        10.79 o                         
  -5  -6   8          3.49        -23.82        26.98 o                         
  -4  -6   8         20.03         13.35        10.95 o                         
  -3  -6   8         16.53         16.00         5.39 o                         
  -2  -6   8          9.73         13.41         5.65 o                         
  -1  -6   8         44.03         54.08         9.87 o                         
   0  -6   8        298.38        291.10        14.12 o                         
   1  -6   8        416.80        403.86        23.07 o                         
   2  -6   8        220.06        205.07        12.24 o                         
   3  -6   8          1.19          5.23         6.68 o                         
   4  -6   8         14.25         14.70         4.14 o                         
   5  -6   8          1.79         11.78         5.51 o                         
   6  -6   8         15.24         25.81        11.11 o                         
  -5  -5   8          2.58         -8.78         8.78 o                         
  -4  -5   8          0.92          5.87         5.67 o                         
  -3  -5   8          4.99          3.74         5.94 o                         
  -2  -5   8          3.47         12.93         3.55 o                         
  -1  -5   8        256.14        248.11        10.37 o                         
   0  -5   8         67.44         63.36         9.79 o                         
   1  -5   8        794.19        729.34        14.50 o                         
   2  -5   8        721.35        728.06        19.10 o                         
   3  -5   8        149.44        147.75         7.17 o                         
   4  -5   8         99.02         96.46         6.57 o                         
   5  -5   8          0.05          5.21         9.97 o                         
   6  -5   8         13.96         19.68        15.40 o                         
   7  -5   8          0.02        -12.04        22.24 o                         
  -6  -4   8          0.43        -40.67        40.67 o                         
  -5  -4   8          5.46         10.83         7.91 o                         
  -4  -4   8         15.79         15.98         5.11 o                         
  -3  -4   8          6.73         10.15         4.15 o                         
  -2  -4   8        341.09        314.99        10.42 o                         
  -1  -4   8         38.15         35.02         5.32 o                         
   0  -4   8        188.94        175.28         5.70 o                         
   1  -4   8         77.85         81.52         5.56 o                         
   2  -4   8        101.36        118.93         7.20 o                         
   3  -4   8         72.11         81.62         7.86 o                         
   4  -4   8         89.46         97.07         6.94 o                         
   5  -4   8         58.59         43.53         6.82 o                         
   6  -4   8         29.52         37.66        11.96 o                         
  -6  -3   8         10.19        -13.14        13.14 o                         
  -5  -3   8          0.61          4.30         6.00 o                         
  -4  -3   8          9.10          2.87         9.05 o                         
  -3  -3   8          8.44         11.52         3.48 o                         
  -2  -3   8          2.39          7.60         3.23 o                         
  -1  -3   8         14.20         17.49         2.65 o                         
   0  -3   8         55.26         63.99         4.49 o                         
   1  -3   8         86.18         79.15         6.71 o                         
   2  -3   8         39.51         43.36         3.87 o                         
   3  -3   8         56.60         60.14         6.31 o                         
   4  -3   8          8.30          7.83         2.68 o                         
   5  -3   8         12.59          5.91         7.47 o                         
   6  -3   8          0.97          0.16        13.39 o                         
   7  -3   8          0.32        -22.11        22.11 o                         
  -6  -2   8          9.91         -5.29         7.89 o                         
  -5  -2   8         54.55         51.21         9.44 o                         
  -4  -2   8          3.68          6.95         4.85 o                         
  -3  -2   8         63.99         74.00         7.69 o                         
  -2  -2   8         80.98         85.59         5.46 o                         
  -1  -2   8         15.74         16.08         2.23 o                         
   0  -2   8         88.23        100.88         4.28 o                         
   1  -2   8        301.00        321.46        13.74 o                         
   2  -2   8         53.70         68.98         4.91 o                         
   3  -2   8         22.51         27.60         4.09 o                         
   4  -2   8         51.90         52.26         7.59 o                         
   5  -2   8         62.45         58.92         9.38 o                         
   6  -2   8         12.34         30.24        11.07 o                         
  -6  -1   8          1.54         35.00        12.62 o                         
  -5  -1   8         49.85         43.20         8.02 o                         
  -4  -1   8         75.03         67.61         8.11 o                         
  -3  -1   8        545.74        540.19        38.07 o                         
  -2  -1   8         90.23         86.93         4.72 o                         
  -1  -1   8        237.08        239.15         5.20 o                         
   0  -1   8       3075.64       3080.33        28.01 o                         
   1  -1   8       2841.82       2902.91        25.65 o                         
   2  -1   8         61.58         71.99         3.60 o                         
   3  -1   8          5.45          6.90         1.30 o                         
   4  -1   8         10.34         19.80         6.16 o                         
   5  -1   8          1.59         -8.46         8.46 o                         
   6  -1   8          0.79          4.04         8.41 o                         
  -6   0   8          8.89         13.46         7.37 o                         
  -5   0   8          0.06          8.33         6.03 o                         
  -4   0   8          0.38          0.82         3.38 o                         
  -3   0   8         65.70         64.49         5.53 o                         
  -2   0   8        171.97        169.90         5.97 o                         
  -1   0   8         13.85         19.04         2.17 o                         
   0   0   8        127.39        128.38         4.64 o                         
   1   0   8        295.47        304.98         5.76 o                         
   2   0   8       1724.19       1743.67        32.01 o                         
   3   0   8       1465.79       1425.23        31.73 o                         
   4   0   8          3.20         -0.12         7.80 o                         
   5   0   8          5.56          5.43         6.40 o                         
   6   0   8          0.09          2.24        10.39 o                         
  -7   1   8          1.29         -3.95        13.36 o                         
  -6   1   8          3.02          7.77         6.70 o                         
  -5   1   8         18.06         15.09         5.86 o                         
  -4   1   8         46.57         57.01         6.18 o                         
  -3   1   8          2.93          8.48         2.89 o                         
  -2   1   8        340.56        307.14         7.60 o                         
  -1   1   8        955.03        945.55        13.32 o                         
   0   1   8         50.33         43.98         2.53 o                         
   1   1   8        129.63        140.56         3.38 o                         
   2   1   8          9.32          8.81         2.30 o                         
   3   1   8         19.69         18.97         4.06 o                         
   4   1   8        116.42        110.81        14.94 o                         
   5   1   8         46.55         58.70        10.19 o                         
   6   1   8          0.00          5.12        10.64 o                         
  -7   2   8          7.20        -19.81        19.81 o                         
  -6   2   8          1.12         -5.43         5.43 o                         
  -5   2   8          0.38          0.67         3.43 o                         
  -4   2   8          0.31          2.74         3.07 o                         
  -3   2   8         27.41         31.87         4.05 o                         
  -2   2   8         28.03         30.46         3.22 o                         
  -1   2   8         56.31         58.14         3.65 o                         
   0   2   8         81.57         89.41         4.21 o                         
   1   2   8          0.23          0.11         2.26 o                         
   2   2   8         39.31         40.76         3.97 o                         
   3   2   8         48.90         48.64         5.98 o                         
   4   2   8         17.94         31.27        10.69 o                         
   5   2   8          0.00         -6.57         7.01 o                         
   6   2   8          6.63          9.22        11.37 o                         
  -7   3   8         15.50         -0.32        19.48 o                         
  -6   3   8         32.26         26.50         9.81 o                         
  -5   3   8          3.06          0.60         5.33 o                         
  -4   3   8         23.02         16.21         5.91 o                         
  -3   3   8          3.06         10.80         3.43 o                         
  -2   3   8        269.85        303.42         8.12 o                         
  -1   3   8        213.95        200.77         5.92 o                         
   0   3   8         70.36         77.37         4.05 o                         
   1   3   8         11.46         20.27         2.70 o                         
   2   3   8         11.14          4.90         2.59 o                         
   3   3   8          5.04          1.16         4.48 o                         
   4   3   8         15.76         23.16         9.04 o                         
   5   3   8          8.87         14.76        10.01 o                         
   6   3   8          0.24        -33.76        33.76 o                         
  -7   4   8         17.59         34.88        23.17 o                         
  -6   4   8          2.82         -0.36         6.49 o                         
  -5   4   8         32.70         49.42        14.02 o                         
  -4   4   8         17.05         25.18         4.49 o                         
  -3   4   8         71.34         57.64         7.28 o                         
  -2   4   8        130.58        131.22         6.10 o                         
  -1   4   8        150.02        137.85         6.39 o                         
   0   4   8        319.91        334.21        13.60 o                         
   1   4   8        321.26        343.59        10.41 o                         
   2   4   8        324.90        335.56        11.96 o                         
   3   4   8          0.57         10.54         5.37 o                         
   4   4   8         11.76          7.88         5.53 o                         
   5   4   8          8.44         23.80        12.15 o                         
  -7   5   8          9.35        -13.03        22.77 o                         
  -6   5   8          6.22         10.73        18.30 o                         
  -5   5   8          4.84         28.23        13.49 o                         
  -4   5   8          5.93         -0.79         3.56 o                         
  -3   5   8          8.43         15.74         3.76 o                         
  -2   5   8        260.95        258.59        10.33 o                         
  -1   5   8        370.15        364.24        14.56 o                         
   0   5   8          4.61          7.28         3.91 o                         
   1   5   8        158.98        143.47         9.50 o                         
   2   5   8         21.35         14.49         5.75 o                         
   3   5   8         53.39         41.82         6.55 o                         
   4   5   8         68.26         75.43        10.92 o                         
   5   5   8          0.47        -13.34        13.34 o                         
  -6   6   8          6.32         17.24        17.90 o                         
  -5   6   8          7.30         24.94        14.61 o                         
  -4   6   8          8.55          5.08         5.62 o                         
  -3   6   8          4.36          6.20         4.51 o                         
  -2   6   8         59.90         55.50         4.88 o                         
  -1   6   8        202.75        208.57        14.88 o                         
   0   6   8         35.69         43.88         9.38 o                         
   1   6   8          1.07          1.14         3.99 o                         
   2   6   8          3.81          5.54         5.12 o                         
   3   6   8          1.05          6.93         6.93 o                         
   4   6   8          1.10          7.03        13.45 o                         
  -6   7   8          0.06          9.37        13.01 o                         
  -5   7   8         39.85         45.07        12.28 o                         
  -4   7   8          2.62          0.00         9.05 o                         
  -3   7   8          1.52          1.26         7.06 o                         
  -2   7   8         18.42         22.23         5.82 o                         
  -1   7   8         11.97         32.74         8.51 o                         
   0   7   8         26.78         20.23         7.85 o                         
   1   7   8         42.73         58.73         7.90 o                         
   2   7   8          1.98          2.31         6.48 o                         
   3   7   8          1.52         -8.57         8.57 o                         
   4   7   8          2.08        -24.37        24.37 o                         
  -6   8   8         46.35         71.00        20.38 o                         
  -5   8   8         24.66          7.88        14.15 o                         
  -4   8   8         68.01         71.43        15.14 o                         
  -3   8   8         21.60         15.21         6.84 o                         
  -2   8   8          8.38         14.36         8.73 o                         
  -1   8   8         13.71         18.42         6.24 o                         
   0   8   8         30.94         19.97         6.87 o                         
   1   8   8          7.49         -3.67         7.64 o                         
   2   8   8          1.15         11.17        12.03 o                         
   3   8   8          0.57        -13.98        13.98 o                         
  -6   9   8          7.11          4.80        22.18 o                         
  -5   9   8          0.96         17.79        35.31 o                         
  -4   9   8         29.82         29.84        17.90 o                         
  -3   9   8         30.78         36.08        12.30 o                         
  -2   9   8          2.99          7.47        10.40 o                         
  -1   9   8          6.90          4.95         7.83 o                         
   0   9   8         77.33         85.38        20.10 o                         
   1   9   8         20.40         19.70         8.89 o                         
   2   9   8          3.62         -4.38        11.95 o                         
  -5  10   8          5.02          0.86        23.56 o                         
  -4  10   8          0.15        -17.64        17.64 o                         
  -3  10   8          4.21        154.79        35.74 o                         
  -2  10   8         12.12          2.56        24.35 o                         
  -1  10   8         12.98         -4.24        10.51 o                         
   0  10   8         10.70          4.50        23.46 o                         
   1  10   8          0.30          5.57        18.70 o                         
  -2  11   8          1.12        -16.65        16.65 o                         
  -1  11   8          3.73         -7.70        21.06 o                         
   0  11   8          7.85          0.20        26.72 o                         
   2 -11   9         12.69         15.14        24.09 o                         
  -1 -10   9          7.27         16.85        21.65 o                         
   0 -10   9          0.22        -14.02        14.02 o                         
   1 -10   9         17.35         55.68        22.24 o                         
   2 -10   9         21.98         27.44        17.90 o                         
   3 -10   9          1.24         -8.09        16.78 o                         
   4 -10   9          1.80         -9.64        12.11 o                         
  -2  -9   9         12.98          2.31        11.77 o                         
  -1  -9   9        119.27        127.79        17.00 o                         
   0  -9   9         22.90         19.79        28.40 o                         
   1  -9   9          9.27         -9.31         9.31 o                         
   2  -9   9         49.44         41.75        11.96 o                         
   3  -9   9         20.97         29.92        10.72 o                         
   4  -9   9         81.59         82.31        15.40 o                         
   5  -9   9          0.12          0.69        11.69 o                         
   6  -9   9          2.24          5.73        36.72 o                         
  -3  -8   9          4.56         10.71         6.27 o                         
  -2  -8   9         26.83         35.70        10.62 o                         
  -1  -8   9         10.57         10.51         7.02 o                         
   0  -8   9          8.47         -1.73        12.57 o                         
   1  -8   9         67.00         97.08        14.62 o                         
   2  -8   9         35.92         37.97         6.30 o                         
   3  -8   9         18.46         22.70        12.64 o                         
   4  -8   9          0.48         -4.83         4.83 o                         
   5  -8   9         24.64         18.10         7.23 o                         
   6  -8   9         14.68         14.49        12.33 o                         
  -4  -7   9          2.64         27.97        19.28 o                         
  -3  -7   9          4.87          0.63        12.18 o                         
  -2  -7   9          6.66         15.55         4.89 o                         
  -1  -7   9         36.61         47.63        13.45 o                         
   0  -7   9          4.29          3.45         5.80 o                         
   1  -7   9          5.51         -0.70         6.85 o                         
   2  -7   9         18.68         20.34         5.33 o                         
   3  -7   9        166.19        181.33         7.57 o                         
   4  -7   9         27.82         23.61         4.49 o                         
   5  -7   9         17.60         12.21         5.81 o                         
   6  -7   9         19.61          5.04        10.79 o                         
  -4  -6   9         22.48         15.67         7.70 o                         
  -3  -6   9         22.14         17.25         7.11 o                         
  -2  -6   9          6.78         12.82         6.74 o                         
  -1  -6   9         71.54         75.96        10.50 o                         
   0  -6   9         19.97         18.56         6.19 o                         
   1  -6   9          6.80          5.01         5.33 o                         
   2  -6   9          0.00          0.48         2.50 o                         
   3  -6   9         28.02         31.69         4.57 o                         
   4  -6   9          0.02         -1.70         3.60 o                         
   5  -6   9         52.03         62.05         8.88 o                         
   6  -6   9         11.21          6.85         9.05 o                         
  -5  -5   9          1.00         -8.48         8.48 o                         
  -4  -5   9          9.90         15.44         7.78 o                         
  -3  -5   9         54.25         47.74         9.51 o                         
  -2  -5   9        516.64        506.33        17.98 o                         
  -1  -5   9        428.97        443.26        22.06 o                         
   0  -5   9        120.48        129.32        11.41 o                         
   1  -5   9        198.41        191.99         7.07 o                         
   2  -5   9          0.35          2.57         2.72 o                         
   3  -5   9         10.15         10.23         3.01 o                         
   4  -5   9          3.04          2.95         2.83 o                         
   5  -5   9         32.83         33.05         6.69 o                         
   6  -5   9          0.04          4.86         9.48 o                         
  -6  -4   9          6.37        -28.76        28.76 o                         
  -5  -4   9         12.19          9.16         7.42 o                         
  -4  -4   9          0.60          6.08         5.11 o                         
  -3  -4   9        126.28        117.12         8.99 o                         
  -2  -4   9         58.87         60.50         6.12 o                         
  -1  -4   9         32.27         33.75         4.12 o                         
   0  -4   9       1183.25       1129.47        16.33 o                         
   1  -4   9        580.23        589.99        14.83 o                         
   2  -4   9        101.11         90.13         6.78 o                         
   3  -4   9         20.54         26.81         3.81 o                         
   4  -4   9          1.73          2.50         3.63 o                         
   5  -4   9         34.14         33.17         6.69 o                         
   6  -4   9          0.02         37.66        37.15 o                         
  -6  -3   9          8.31         -7.15        16.32 o                         
  -5  -3   9         27.58          7.44        10.23 o                         
  -4  -3   9         12.85         15.40         6.51 o                         
  -3  -3   9         22.83         23.20         4.60 o                         
  -2  -3   9          9.01         19.13         3.25 o                         
  -1  -3   9         53.31         67.47         4.53 o                         
   0  -3   9        101.55         90.69         8.73 o                         
   1  -3   9         79.94         76.47         6.08 o                         
   2  -3   9        469.04        454.79        11.68 o                         
   3  -3   9        104.18        106.02         6.79 o                         
   4  -3   9         37.84         36.85         3.54 o                         
   5  -3   9         42.21         43.16        10.18 o                         
   6  -3   9         20.26         26.35        11.56 o                         
   7  -3   9          3.12        -21.52        22.70 o                         
  -6  -2   9          2.67         -6.57         8.06 o                         
  -5  -2   9          4.37         -2.44         5.01 o                         
  -4  -2   9          7.51         12.16         5.22 o                         
  -3  -2   9        112.61        113.44         9.71 o                         
  -2  -2   9         76.94         77.93         5.32 o                         
  -1  -2   9          2.05          1.73         1.52 o                         
   0  -2   9          0.18          0.52         1.33 o                         
   1  -2   9          6.04          8.63         2.15 o                         
   2  -2   9          0.04          4.32         2.13 o                         
   3  -2   9         37.32         41.65         3.40 o                         
   4  -2   9        141.06        154.29         8.44 o                         
   5  -2   9          7.91         12.33        13.30 o                         
   6  -2   9         40.04         36.06         9.74 o                         
  -6  -1   9          0.20         -6.74         6.74 o                         
  -5  -1   9         24.86         45.16        10.89 o                         
  -4  -1   9         87.84         91.34         8.98 o                         
  -3  -1   9         59.27         49.56         6.26 o                         
  -2  -1   9         22.85         27.24         4.06 o                         
  -1  -1   9         55.79         68.82         3.91 o                         
   0  -1   9        311.92        311.36         7.73 o                         
   1  -1   9          0.03          2.51         1.01 o                         
   2  -1   9          0.46          0.40         1.59 o                         
   3  -1   9          2.45         -2.77         2.77 o                         
   4  -1   9         34.73         48.54         7.55 o                         
   5  -1   9          8.69          9.34         6.77 o                         
   6  -1   9          0.59         -0.85        14.91 o                         
  -6   0   9          5.81          7.99        12.87 o                         
  -5   0   9          0.01          3.94         5.21 o                         
  -4   0   9         64.35         55.32         7.32 o                         
  -3   0   9        654.68        642.16        18.73 o                         
  -2   0   9        657.07        635.36        11.08 o                         
  -1   0   9        490.86        488.64         8.17 o                         
   0   0   9        278.17        306.52         7.38 o                         
   1   0   9        604.62        596.59         9.93 o                         
   2   0   9        104.22        101.91         5.16 o                         
   3   0   9        298.56        304.58        22.96 o                         
   4   0   9          8.60          9.92         6.10 o                         
   5   0   9         15.78         14.19         8.89 o                         
   6   0   9          8.39         -0.17        11.86 o                         
  -7   1   9          8.98          0.31        14.00 o                         
  -6   1   9         17.25         10.59         6.99 o                         
  -5   1   9         12.50         12.21         7.45 o                         
  -4   1   9         12.48         18.84         6.81 o                         
  -3   1   9          4.89         15.09        10.71 o                         
  -2   1   9        209.20        207.50         5.94 o                         
  -1   1   9       1066.34       1095.49        15.35 o                         
   0   1   9        529.19        535.26         7.86 o                         
   1   1   9        507.54        514.97         7.21 o                         
   2   1   9         94.13        100.58         5.98 o                         
   3   1   9        157.02        153.83         8.20 o                         
   4   1   9         42.21         52.71         8.94 o                         
   5   1   9         11.59         22.90         8.39 o                         
   6   1   9          0.40         -3.38         9.10 o                         
  -7   2   9          0.38        -16.35        16.35 o                         
  -6   2   9          0.21         -8.82         8.82 o                         
  -5   2   9         45.95         46.96         8.24 o                         
  -4   2   9        302.42        335.15        14.10 o                         
  -3   2   9        139.45        143.34         8.67 o                         
  -2   2   9        109.97        105.26         7.80 o                         
  -1   2   9        154.64        150.46         5.03 o                         
   0   2   9          1.01          0.75         1.65 o                         
   1   2   9         12.57         16.60         2.18 o                         
   2   2   9        125.49        133.86         6.99 o                         
   3   2   9        106.10        116.04         9.77 o                         
   4   2   9          5.34         21.11         9.75 o                         
   5   2   9         33.95         36.28         9.92 o                         
   6   2   9         19.01         88.06        25.01 o                         
  -7   3   9         17.45         19.48        23.30 o                         
  -6   3   9          3.44         -1.32         9.02 o                         
  -5   3   9         15.25          8.61         4.08 o                         
  -4   3   9          2.30          4.69         3.89 o                         
  -3   3   9          1.83          2.06         3.53 o                         
  -2   3   9        124.91        122.96         7.15 o                         
  -1   3   9        364.71        351.30         8.19 o                         
   0   3   9         58.78         53.02         3.97 o                         
   1   3   9          0.36          1.47         1.89 o                         
   2   3   9         50.47         40.09         5.24 o                         
   3   3   9         66.00         47.55        11.10 o                         
   4   3   9          1.50         -3.73         7.47 o                         
   5   3   9          7.82          8.10        16.69 o                         
   6   3   9          1.26         33.30        28.69 o                         
  -7   4   9          3.71         16.26        22.38 o                         
  -6   4   9         82.11         50.86        13.43 o                         
  -5   4   9         76.02         92.52        15.43 o                         
  -4   4   9         20.12         12.73         5.45 o                         
  -3   4   9         28.44         24.85         4.66 o                         
  -2   4   9          0.35          4.11         4.27 o                         
  -1   4   9          4.10          6.64         3.01 o                         
   0   4   9          0.05         -2.37         2.37 o                         
   1   4   9         14.73         18.85         3.44 o                         
   2   4   9          3.90         -0.66         3.27 o                         
   3   4   9          5.52          3.65         6.83 o                         
   4   4   9          0.59          2.66         9.67 o                         
   5   4   9          9.40         -5.52        22.01 o                         
  -6   5   9         24.88         33.56        20.20 o                         
  -5   5   9          7.74          4.49        16.29 o                         
  -4   5   9         21.93         22.80         7.06 o                         
  -3   5   9        270.70        286.79        11.17 o                         
  -2   5   9        724.20        698.35        14.50 o                         
  -1   5   9         90.89         98.11         8.12 o                         
   0   5   9        111.50        117.12        11.09 o                         
   1   5   9          0.13         -0.56         3.38 o                         
   2   5   9         11.42          9.73         9.37 o                         
   3   5   9          1.51          0.15         4.79 o                         
   4   5   9         14.71         -6.72         8.19 o                         
   5   5   9          6.23         25.08        20.50 o                         
  -6   6   9         34.05         34.42        22.44 o                         
  -5   6   9         56.23         41.69         8.79 o                         
  -4   6   9          5.18         13.02         4.68 o                         
  -3   6   9         26.25         21.44         4.61 o                         
  -2   6   9         19.82         17.58         3.46 o                         
  -1   6   9         40.08         36.89         8.01 o                         
   0   6   9        162.60        175.96        17.35 o                         
   1   6   9         53.53         59.68         7.36 o                         
   2   6   9          0.21         -2.83         6.42 o                         
   3   6   9          0.49         -5.60         6.28 o                         
   4   6   9          0.42          3.18        10.48 o                         
  -6   7   9         16.99        104.57        41.92 o                         
  -5   7   9         15.44         22.93        11.22 o                         
  -4   7   9         11.63          5.82         6.46 o                         
  -3   7   9         51.25         46.84         4.17 o                         
  -2   7   9         52.72         47.25         5.84 o                         
  -1   7   9          1.07          5.46         4.74 o                         
   0   7   9         23.53         25.92         5.98 o                         
   1   7   9          7.26          3.89         5.46 o                         
   2   7   9          7.04          0.63         7.10 o                         
   3   7   9          1.48         -5.20        11.48 o                         
  -6   8   9         15.47         -2.69        21.06 o                         
  -5   8   9         17.28         32.70        13.99 o                         
  -4   8   9         15.42         16.27        13.39 o                         
  -3   8   9          3.21         -3.25         7.92 o                         
  -2   8   9          5.73          7.41         8.40 o                         
  -1   8   9         35.61         42.14         9.09 o                         
   0   8   9         15.18         27.21         6.65 o                         
   1   8   9          0.09          1.00         6.58 o                         
   2   8   9          4.24         -5.03         9.46 o                         
   3   8   9          1.99          8.02        19.64 o                         
  -5   9   9         51.78         62.27        17.08 o                         
  -4   9   9         28.33         43.39        12.99 o                         
  -3   9   9          0.50         -9.53         9.53 o                         
  -2   9   9          0.08          2.96        14.48 o                         
  -1   9   9          4.38         13.40         6.37 o                         
   0   9   9          0.86         -1.86         7.46 o                         
   1   9   9         10.06         -0.80        10.58 o                         
   2   9   9          0.38         -5.08        16.52 o                         
  -5  10   9          0.59         30.73        27.64 o                         
  -4  10   9         15.51         25.27        21.92 o                         
  -3  10   9         27.35         -0.46        27.31 o                         
  -2  10   9         12.82         30.75        23.86 o                         
  -1  10   9         21.49         35.16        13.06 o                         
   0  10   9          0.63        -11.93        11.93 o                         
   1  10   9         17.91        -23.10        23.10 o                         
  -2  11   9          0.35        -20.66        20.66 o                         
  -1  11   9          3.38         -4.42        19.02 o                         
   0 -10  10          5.21          8.63        12.14 o                         
   1 -10  10          3.11         15.31        11.94 o                         
   2 -10  10          0.82         19.37        14.95 o                         
   3 -10  10          0.31        -10.98        10.98 o                         
   4 -10  10         10.22         -7.42        18.07 o                         
  -2  -9  10         36.92         10.04        15.17 o                         
  -1  -9  10          0.53         19.30        13.42 o                         
   0  -9  10         32.45         35.31        10.39 o                         
   1  -9  10          1.01         -6.37         8.86 o                         
   2  -9  10          1.04         -7.87         7.87 o                         
   3  -9  10         31.25         14.94        15.33 o                         
   4  -9  10          0.02         -5.04         8.16 o                         
   5  -9  10          6.06        -34.35        34.35 o                         
  -4  -8  10          3.41         -6.84         6.84 o                         
  -3  -8  10          4.53          1.69        12.23 o                         
  -2  -8  10         86.02         84.67        13.64 o                         
  -1  -8  10          7.50          9.12         7.48 o                         
   0  -8  10         85.61         97.94        12.22 o                         
   1  -8  10          6.29          6.61        10.43 o                         
   2  -8  10          0.00         -3.45         4.58 o                         
   3  -8  10          2.71          2.97         4.71 o                         
   4  -8  10         25.19         16.03         6.34 o                         
   5  -8  10         17.36         21.89        16.20 o                         
   6  -8  10          1.00         -7.96        22.51 o                         
  -4  -7  10          0.04        -12.44        18.10 o                         
  -3  -7  10         35.92         21.53         9.76 o                         
  -2  -7  10         57.96         61.05        11.24 o                         
  -1  -7  10          6.20         -4.29         5.49 o                         
   0  -7  10         19.15          9.35         9.54 o                         
   1  -7  10          0.84          6.25         7.90 o                         
   2  -7  10        124.52        139.02        15.61 o                         
   3  -7  10        164.28        161.79         8.26 o                         
   4  -7  10         29.51         22.57         6.07 o                         
   5  -7  10         12.72          1.59         7.49 o                         
   6  -7  10         29.79         26.74        20.14 o                         
  -5  -6  10          4.75        -27.77        27.77 o                         
  -4  -6  10          1.36          5.58        13.45 o                         
  -3  -6  10          1.39         -4.64         4.64 o                         
  -2  -6  10         31.60         24.08         8.14 o                         
  -1  -6  10         90.51        104.39        12.00 o                         
   0  -6  10         32.83         39.00         6.91 o                         
   1  -6  10          0.03         -0.37         3.81 o                         
   2  -6  10          0.02         -1.10         2.96 o                         
   3  -6  10         98.76        104.97         6.54 o                         
   4  -6  10        269.25        293.81         9.89 o                         
   5  -6  10         50.45         49.70         6.16 o                         
   6  -6  10          0.42          5.39        11.73 o                         
  -5  -5  10          8.47        -12.27        12.27 o                         
  -4  -5  10          1.86         -2.02         5.92 o                         
  -3  -5  10         23.08         11.29         7.76 o                         
  -2  -5  10          8.94         13.36         4.29 o                         
  -1  -5  10        206.70        204.26        12.72 o                         
   0  -5  10        182.69        199.94        22.31 o                         
   1  -5  10          9.12          9.93         2.44 o                         
   2  -5  10          0.01          0.82         3.55 o                         
   3  -5  10          4.67          6.71         3.00 o                         
   4  -5  10         28.68         29.57         4.90 o                         
   5  -5  10         72.61         60.80         6.40 o                         
   6  -5  10         38.95         48.55        18.53 o                         
  -6  -4  10          5.72        -29.94        29.94 o                         
  -5  -4  10         28.25         11.35        12.25 o                         
  -4  -4  10         11.56          8.95         6.36 o                         
  -3  -4  10         29.01         31.68         5.80 o                         
  -2  -4  10          2.88          7.37         3.35 o                         
  -1  -4  10        545.47        501.04        12.61 o                         
   0  -4  10          4.77          3.34         3.28 o                         
   1  -4  10       1702.69       1604.21        43.72 o                         
   2  -4  10         66.36         66.93         6.23 o                         
   3  -4  10        122.02         99.49         6.74 o                         
   4  -4  10          7.26          6.75         3.79 o                         
   5  -4  10          5.26          2.18         4.62 o                         
   6  -4  10          4.28        -12.18        12.18 o                         
   7  -4  10          1.16         -1.97        24.15 o                         
  -6  -3  10         20.65        -20.40        20.40 o                         
  -5  -3  10         19.19         17.38         8.68 o                         
  -4  -3  10         24.43         19.48         5.55 o                         
  -3  -3  10         49.03         57.51         6.65 o                         
  -2  -3  10         53.44         60.29         6.33 o                         
  -1  -3  10        227.09        223.93         7.23 o                         
   0  -3  10         56.64         61.60         4.08 o                         
   1  -3  10        452.20        437.13        13.78 o                         
   2  -3  10        126.42        123.12         6.46 o                         
   3  -3  10         54.04         52.90         4.71 o                         
   4  -3  10         64.56         65.88         4.30 o                         
   5  -3  10         66.92         65.75         6.80 o                         
   6  -3  10          5.68         17.86        15.79 o                         
  -6  -2  10         33.10         11.74        10.34 o                         
  -5  -2  10          1.47          2.54         5.40 o                         
  -4  -2  10         86.04         85.48        10.48 o                         
  -3  -2  10        107.07        107.97         9.77 o                         
  -2  -2  10        106.32        123.41         7.58 o                         
  -1  -2  10        251.20        250.73         7.02 o                         
   0  -2  10         23.04         32.31         2.83 o                         
   1  -2  10         44.11         47.27         4.61 o                         
   2  -2  10         71.70         77.77         6.67 o                         
   3  -2  10        155.34        164.31         7.68 o                         
   4  -2  10         71.39         81.35         4.80 o                         
   5  -2  10          0.13         -8.49         8.49 o                         
   6  -2  10         12.27         18.10        23.89 o                         
  -6  -1  10         15.16          4.44         9.61 o                         
  -5  -1  10          4.50          2.53         5.34 o                         
  -4  -1  10          0.68          2.07         4.62 o                         
  -3  -1  10         12.18         11.29         4.11 o                         
  -2  -1  10          0.62          0.54         2.60 o                         
  -1  -1  10        194.55        192.08         5.97 o                         
   0  -1  10        530.63        522.09        10.75 o                         
   1  -1  10        181.45        205.94         7.56 o                         
   2  -1  10         79.38         73.43         3.51 o                         
   3  -1  10        305.69        301.84        13.57 o                         
   4  -1  10        160.46        180.08        13.75 o                         
   5  -1  10         59.49         59.06        11.21 o                         
   6  -1  10          8.51        -16.05        19.15 o                         
  -6   0  10          3.70         -4.63         7.80 o                         
  -5   0  10          5.48         12.11         5.60 o                         
  -4   0  10        167.42        167.04        12.55 o                         
  -3   0  10         78.98         82.71         9.18 o                         
  -2   0  10         28.28         37.60         6.42 o                         
  -1   0  10        197.20        192.55         5.33 o                         
   0   0  10       1128.85       1155.08        16.44 o                         
   1   0  10        106.98         98.41         2.90 o                         
   2   0  10        245.98        250.95         7.97 o                         
   3   0  10          2.30          7.05         3.79 o                         
   4   0  10         20.39         28.20         7.09 o                         
   5   0  10         50.27         61.95        13.28 o                         
   6   0  10         48.33         36.09        11.88 o                         
  -6   1  10         35.83         37.61         7.91 o                         
  -5   1  10         30.83         27.48         7.28 o                         
  -4   1  10         50.32         48.30         8.02 o                         
  -3   1  10          6.91         12.65         3.72 o                         
  -2   1  10         61.51         62.20         4.52 o                         
  -1   1  10         31.54         35.79         3.53 o                         
   0   1  10         23.01         28.84         2.14 o                         
   1   1  10         55.03         54.08         2.97 o                         
   2   1  10        553.15        571.24        12.78 o                         
   3   1  10         86.89         87.95         7.12 o                         
   4   1  10         30.76         39.88        15.14 o                         
   5   1  10          0.00          0.66         9.75 o                         
   6   1  10          0.14          8.60        10.82 o                         
  -6   2  10          4.77          0.00         6.60 o                         
  -5   2  10        160.70        200.78        11.65 o                         
  -4   2  10         92.98        101.76        11.47 o                         
  -3   2  10          0.62         -3.11         3.11 o                         
  -2   2  10         76.91         74.46         6.34 o                         
  -1   2  10        170.10        174.06         6.02 o                         
   0   2  10          6.48          5.16         3.28 o                         
   1   2  10         19.98         22.36         2.37 o                         
   2   2  10          0.08         -0.27         2.58 o                         
   3   2  10          2.61         12.19         9.36 o                         
   4   2  10         19.49         12.88         8.75 o                         
   5   2  10          8.11         11.02        10.66 o                         
   6   2  10          2.33         30.08        24.75 o                         
  -6   3  10          0.00         -2.01        11.25 o                         
  -5   3  10         11.20          5.47         5.90 o                         
  -4   3  10          5.36          2.11         4.40 o                         
  -3   3  10         87.35         86.04        12.20 o                         
  -2   3  10        199.61        204.83         8.48 o                         
  -1   3  10        122.04        116.56        11.67 o                         
   0   3  10         76.87         79.65         6.30 o                         
   1   3  10         20.65         21.80         3.23 o                         
   2   3  10        177.99        166.74        10.36 o                         
   3   3  10         24.18         20.53         6.75 o                         
   4   3  10          1.00          5.04         6.49 o                         
   5   3  10          4.17         12.18        12.49 o                         
  -6   4  10         24.33         26.27        12.28 o                         
  -5   4  10         17.43         18.33        10.04 o                         
  -4   4  10         32.83         30.47         6.17 o                         
  -3   4  10          1.17          5.37         4.08 o                         
  -2   4  10         22.00         22.24         3.82 o                         
  -1   4  10         56.71         64.28         6.43 o                         
   0   4  10        130.52        132.17         8.02 o                         
   1   4  10         32.99         34.79         4.98 o                         
   2   4  10          6.96          7.05         5.06 o                         
   3   4  10         38.96         28.40        14.76 o                         
   4   4  10         65.22         80.26        12.10 o                         
   5   4  10         16.90         27.32        20.14 o                         
  -6   5  10          1.67         -9.21        11.39 o                         
  -5   5  10         36.18         48.74        13.16 o                         
  -4   5  10         58.28         62.47         7.40 o                         
  -3   5  10         54.35         57.59         6.37 o                         
  -2   5  10         18.57         21.18         4.11 o                         
  -1   5  10        242.11        245.45        11.07 o                         
   0   5  10          8.38          6.80         3.57 o                         
   1   5  10          6.26          5.72         3.30 o                         
   2   5  10         93.11         99.79         8.50 o                         
   3   5  10          0.05         -5.87         7.35 o                         
   4   5  10         16.35          1.77         9.40 o                         
  -6   6  10         52.38         81.74        24.28 o                         
  -5   6  10         48.00         48.59        12.98 o                         
  -4   6  10          0.03         -3.43         4.82 o                         
  -3   6  10          2.01         20.28         7.66 o                         
  -2   6  10         18.63         17.24         7.79 o                         
  -1   6  10         72.00         64.64         7.50 o                         
   0   6  10         67.96         59.41         6.07 o                         
   1   6  10        242.25        226.59        11.76 o                         
   2   6  10          7.20          9.46         6.11 o                         
   3   6  10          0.31         -3.84         8.91 o                         
   4   6  10          4.65        -21.13        22.51 o                         
  -6   7  10          1.27          3.62        16.67 o                         
  -5   7  10          2.51         12.21        11.02 o                         
  -4   7  10         21.55         18.13         6.48 o                         
  -3   7  10         26.96         25.51         4.12 o                         
  -2   7  10          5.72          4.19         3.34 o                         
  -1   7  10          5.77          1.20         7.35 o                         
   0   7  10          0.03         -4.57         4.57 o                         
   1   7  10         14.32         13.43         6.54 o                         
   2   7  10          0.88          2.69         6.52 o                         
   3   7  10         14.96         17.25        10.12 o                         
  -6   8  10          4.59          1.50        17.89 o                         
  -5   8  10          0.22         13.61        12.11 o                         
  -4   8  10          0.36         -3.68         9.88 o                         
  -3   8  10          6.30          2.25         8.53 o                         
  -2   8  10          5.24          4.21         5.72 o                         
   0   8  10          5.65         16.85         6.23 o                         
   1   8  10          0.19         -5.24         6.71 o                         
   2   8  10          7.02          6.47         9.51 o                         
   3   8  10          6.92        -18.04        27.71 o                         
  -5   9  10          6.57         11.43        16.68 o                         
  -4   9  10          0.01         -6.04        14.41 o                         
  -3   9  10          4.98         -7.45        10.26 o                         
  -2   9  10          0.06          3.90         9.43 o                         
  -1   9  10          7.20         33.49        14.35 o                         
   0   9  10          3.48         15.28         8.14 o                         
   1   9  10         13.97         -2.12         9.73 o                         
   2   9  10          1.03         17.48        20.81 o                         
  -5  10  10          4.27        -14.15        22.84 o                         
  -4  10  10         17.41         20.73        24.15 o                         
  -3  10  10          1.35          9.87        20.14 o                         
  -2  10  10          0.00         43.99        22.08 o                         
  -1  10  10          7.36         38.55        14.07 o                         
   0  10  10         39.17         32.01        13.32 o                         
   1  10  10          0.23        -40.34        40.34 o                         
  -2  11  10          3.30        -26.59        56.86 o                         
  -1  11  10          0.03        -34.62        34.62 o                         
   0 -10  11          3.89        -11.39        18.76 o                         
   1 -10  11         49.53         39.85        14.32 o                         
   2 -10  11         69.98        101.46        19.39 o                         
   3 -10  11          1.00         -0.64        10.52 o                         
   4 -10  11         34.24         35.15        17.64 o                         
  -2  -9  11          6.85        -19.28        19.28 o                         
  -1  -9  11         66.31         56.25        12.99 o                         
   0  -9  11         40.29         44.24        11.66 o                         
   1  -9  11          2.41         -0.13         7.62 o                         
   2  -9  11         13.73         12.48         9.63 o                         
   3  -9  11         36.13         29.49        10.13 o                         
   4  -9  11         25.35         21.66        10.56 o                         
   5  -9  11          4.27        -21.65        21.65 o                         
  -3  -8  11         35.38         52.12        17.81 o                         
  -2  -8  11          6.88          5.04        11.58 o                         
  -1  -8  11        247.89        258.61        20.47 o                         
   0  -8  11          0.52         -1.74         7.10 o                         
   1  -8  11         75.20         68.58        10.50 o                         
   2  -8  11          0.06         -2.89         7.40 o                         
   3  -8  11         18.76         13.81         6.01 o                         
   4  -8  11         60.74         51.49        15.28 o                         
   5  -8  11          4.87        -12.31        12.31 o                         
   6  -8  11          0.20        -24.55        24.55 o                         
  -4  -7  11          0.02         -3.03        20.20 o                         
  -3  -7  11          1.09          3.69        11.77 o                         
  -2  -7  11          1.90          3.81         7.28 o                         
  -1  -7  11         12.02         12.63         6.68 o                         
   0  -7  11          1.04          7.55         5.64 o                         
   1  -7  11         68.20         91.03        12.69 o                         
   2  -7  11         52.11         53.19         8.38 o                         
   3  -7  11         56.08         56.10         6.97 o                         
   4  -7  11          3.19          1.31         5.26 o                         
   5  -7  11         69.44         60.59        11.61 o                         
   6  -7  11          4.00         -7.83        20.01 o                         
  -5  -6  11          0.47        -36.06        36.06 o                         
  -4  -6  11          2.76         12.10        12.56 o                         
  -3  -6  11         15.36         11.80         6.53 o                         
  -2  -6  11         24.47         23.51         8.92 o                         
  -1  -6  11        176.88        179.25        16.57 o                         
   0  -6  11         63.36         62.14         8.97 o                         
   1  -6  11          1.20         -4.06         4.06 o                         
   2  -6  11         40.04         48.31         5.43 o                         
   3  -6  11         99.62        105.97         8.52 o                         
   4  -6  11         28.28         16.06         5.35 o                         
   5  -6  11          0.11         -0.89         6.55 o                         
   6  -6  11          6.37         46.89        20.39 o                         
  -5  -5  11          6.80        -16.99        16.99 o                         
  -4  -5  11         14.86         13.30         6.96 o                         
  -3  -5  11         17.42         17.44         7.85 o                         
  -2  -5  11         10.78         15.05         4.46 o                         
  -1  -5  11        106.48        132.42        12.57 o                         
   0  -5  11        132.34        133.15         6.78 o                         
   1  -5  11        124.88        130.64         7.32 o                         
   2  -5  11        133.62        176.90         8.79 o                         
   3  -5  11         69.43         70.84         5.43 o                         
   4  -5  11          2.83          0.56         3.39 o                         
   5  -5  11         60.18         45.61         6.91 o                         
   6  -5  11         15.91          2.11        11.74 o                         
  -6  -4  11          3.94         -6.65        35.34 o                         
  -5  -4  11          7.07          0.83         7.95 o                         
  -4  -4  11         22.64         24.24         8.05 o                         
  -3  -4  11         34.38         41.87         7.44 o                         
  -2  -4  11        312.94        306.11        10.89 o                         
  -1  -4  11          1.76          6.37         3.02 o                         
   0  -4  11       1046.49       1010.20        17.39 o                         
   1  -4  11        186.26        167.65         7.73 o                         
   2  -4  11          8.73         13.76         5.33 o                         
   3  -4  11        163.98        190.96         8.17 o                         
   4  -4  11        149.59        147.52         8.01 o                         
   5  -4  11          0.93         -4.56         4.56 o                         
   6  -4  11          1.72        -10.82        10.82 o                         
  -5  -3  11          1.44          2.21         6.52 o                         
  -4  -3  11          3.58          4.21         5.30 o                         
  -3  -3  11         87.51         93.98        10.32 o                         
  -2  -3  11         18.35         15.39         3.70 o                         
  -1  -3  11         49.41         49.66         4.95 o                         
   0  -3  11        537.66        517.96        11.38 o                         
   1  -3  11          0.02          2.46         2.04 o                         
   2  -3  11        258.60        236.41         8.67 o                         
   3  -3  11         16.37         15.86         4.05 o                         
   4  -3  11         38.06         38.48         5.32 o                         
   5  -3  11         67.17         78.50        11.56 o                         
   6  -3  11          0.04        -11.16        11.16 o                         
  -6  -2  11          2.16         -1.57         9.29 o                         
  -5  -2  11          9.11         14.88         7.31 o                         
  -4  -2  11         19.26         16.71         5.54 o                         
  -3  -2  11         16.93         20.52         5.37 o                         
  -2  -2  11        108.64        108.38         7.46 o                         
  -1  -2  11         54.30         66.46         4.63 o                         
   0  -2  11        230.58        223.55         7.99 o                         
   1  -2  11        378.08        375.13         9.82 o                         
   2  -2  11         77.27         74.86         5.10 o                         
   3  -2  11          0.64          3.07         2.44 o                         
   4  -2  11          2.81          2.29         4.98 o                         
   5  -2  11         11.42          5.08         8.82 o                         
   6  -2  11         22.21         -0.92        17.37 o                         
  -6  -1  11         12.74         -1.56         9.87 o                         
  -5  -1  11         55.91         50.86         8.11 o                         
  -4  -1  11         10.43         10.33         4.43 o                         
  -3  -1  11          9.64         16.55         5.52 o                         
  -2  -1  11         20.90         17.04         2.99 o                         
  -1  -1  11        261.65        267.04         9.96 o                         
   0  -1  11        455.17        478.42        11.62 o                         
   1  -1  11          4.14          7.36         2.72 o                         
   2  -1  11         62.98         61.59         4.26 o                         
   3  -1  11          1.66         12.95         6.69 o                         
   4  -1  11         26.82         31.90         6.99 o                         
   5  -1  11         22.48          8.31         7.40 o                         
   6  -1  11          3.04        -11.28        11.28 o                         
  -6   0  11          0.82         -4.50         7.70 o                         
  -5   0  11         61.08         55.80         9.06 o                         
  -4   0  11         47.47         39.57         7.99 o                         
  -3   0  11         11.93         22.38         7.40 o                         
  -2   0  11         33.58         31.74         4.75 o                         
  -1   0  11         86.28         88.41         6.41 o                         
   0   0  11        919.17        879.68        21.27 o                         
   1   0  11        577.02        576.85        11.15 o                         
   2   0  11        154.47        152.65         6.83 o                         
   3   0  11         11.25         10.65         4.45 o                         
   4   0  11          3.28         -3.47         6.60 o                         
   5   0  11          0.13          1.56         7.36 o                         
   6   0  11          0.00        -11.47        11.63 o                         
  -6   1  11          9.48          9.97        11.62 o                         
  -5   1  11          7.82          1.80         5.15 o                         
  -4   1  11        351.11        379.43        14.92 o                         
  -3   1  11        460.21        447.15        18.03 o                         
  -2   1  11         33.16         36.07         4.23 o                         
  -1   1  11         62.88         66.70         4.80 o                         
   0   1  11         45.85         48.02         4.18 o                         
   1   1  11        205.61        213.06         5.54 o                         
   2   1  11        274.51        247.12         9.88 o                         
   3   1  11         15.16         13.25         3.60 o                         
   4   1  11         80.48         81.38        11.18 o                         
   5   1  11         29.30         38.76        11.70 o                         
   6   1  11          3.55         40.21        23.43 o                         
  -6   2  11          5.15         14.71        11.82 o                         
  -5   2  11          2.61         -1.68         6.04 o                         
  -4   2  11          0.07          4.55         4.18 o                         
  -3   2  11          0.44          4.14         3.69 o                         
  -2   2  11        301.57        303.16        13.96 o                         
  -1   2  11        884.56        869.51        16.22 o                         
   0   2  11         92.81         91.05         6.15 o                         
   1   2  11         15.51         14.97         2.29 o                         
   2   2  11         37.64         37.68         4.30 o                         
   3   2  11         45.89         41.74         7.73 o                         
   4   2  11          3.89          5.03         9.21 o                         
   5   2  11          4.17          7.55         9.57 o                         
   6   2  11          8.60        -29.75        29.75 o                         
  -6   3  11         14.62         21.57        12.19 o                         
  -5   3  11          0.63         -4.85         6.87 o                         
  -4   3  11         38.32         46.60         7.69 o                         
  -3   3  11          1.78          1.77         4.23 o                         
  -2   3  11         76.89        101.07         7.91 o                         
  -1   3  11         32.85         31.23         4.63 o                         
   0   3  11          1.36         -0.48         3.07 o                         
   1   3  11        242.33        249.04         9.27 o                         
   2   3  11         77.55         83.99         8.76 o                         
   3   3  11          0.01         -2.66         6.37 o                         
   4   3  11          0.45         -6.77         6.77 o                         
   5   3  11          4.02         -6.16        10.96 o                         
  -6   4  11          4.35         20.56        23.63 o                         
  -5   4  11         44.42         51.75         7.29 o                         
  -4   4  11         28.25         21.26         5.16 o                         
  -3   4  11          0.84         13.63         7.04 o                         
  -2   4  11         50.60         65.02         6.47 o                         
  -1   4  11        178.11        168.01        13.54 o                         
   0   4  11        132.80        128.84         7.81 o                         
   1   4  11          2.33          2.32         2.50 o                         
   2   4  11         45.38         42.03         3.42 o                         
   3   4  11         13.65          7.90         7.70 o                         
   4   4  11          9.28          5.23         9.40 o                         
   5   4  11          3.36        -13.50        28.53 o                         
  -6   5  11         20.69          0.82        11.98 o                         
  -5   5  11         19.85         25.73        10.17 o                         
  -4   5  11         45.61         53.51        11.19 o                         
  -3   5  11          6.00          7.76         5.57 o                         
  -2   5  11         20.62         15.21         4.45 o                         
  -1   5  11         21.51         24.02         4.91 o                         
   0   5  11         12.78         10.70         5.17 o                         
   1   5  11        377.17        365.67        11.49 o                         
   2   5  11         94.61         85.22         6.49 o                         
   3   5  11          1.06         -7.24         7.24 o                         
   4   5  11          0.59         -1.12        13.82 o                         
  -7   6  11          8.35         -6.91        10.46 o                         
  -5   6  11          1.61         -7.32         7.32 o                         
  -4   6  11         65.16         60.48        13.79 o                         
  -3   6  11        233.78        249.53        11.19 o                         
  -2   6  11        216.95        238.27        10.58 o                         
  -1   6  11         58.91         42.66         6.41 o                         
   0   6  11        125.15        123.49        14.74 o                         
   1   6  11         28.71         33.62         6.89 o                         
   2   6  11          0.37          7.24         7.57 o                         
   3   6  11         72.11         57.61        13.04 o                         
   4   6  11         11.16         -3.99        26.00 o                         
  -6   7  11          0.18        -13.53        13.53 o                         
  -5   7  11          9.01         27.27        12.29 o                         
  -4   7  11          1.80          1.17         6.62 o                         
  -3   7  11         37.88         43.87         7.36 o                         
  -2   7  11         55.88         50.26         7.31 o                         
  -1   7  11         71.89         69.12         7.76 o                         
   0   7  11         83.88         85.05        11.07 o                         
   1   7  11          0.59         -3.61        10.45 o                         
   2   7  11         12.69          7.05         8.15 o                         
   3   7  11          0.18        -16.24        16.91 o                         
  -5   8  11          0.79         -1.75        26.09 o                         
  -4   8  11          0.09         -2.12         9.66 o                         
  -3   8  11          0.05         -3.93         5.61 o                         
  -2   8  11          1.82         -1.36         6.29 o                         
  -1   8  11          0.02          4.05         6.72 o                         
   0   8  11          9.85          1.35         6.67 o                         
   1   8  11         22.96          8.97         7.48 o                         
   2   8  11         12.09         -1.61        11.22 o                         
   3   8  11          0.17        -25.34        25.34 o                         
  -5   9  11          2.37          2.24        16.10 o                         
  -4   9  11          7.62         10.46        17.05 o                         
  -3   9  11          0.82        -13.66        17.87 o                         
  -2   9  11         10.55          5.51        19.05 o                         
  -1   9  11          2.89          7.38         9.27 o                         
   0   9  11          8.56          7.46        11.66 o                         
   1   9  11          3.15          5.15        10.85 o                         
   2   9  11          2.13         25.86        34.09 o                         
  -4  10  11          5.31        -20.40        20.40 o                         
  -3  10  11          7.24         10.54        16.94 o                         
  -2  10  11          0.41         20.40        20.66 o                         
  -1  10  11         12.36          4.48        17.11 o                         
   0  10  11          0.10          6.53        14.86 o                         
  -2  11  11          1.24         -7.83        33.43 o                         
   0 -10  12         11.56        -19.68        19.68 o                         
   1 -10  12          7.74          8.53        11.64 o                         
   2 -10  12          2.99          3.76        11.91 o                         
   3 -10  12         13.01         23.21        14.54 o                         
   4 -10  12          8.43         17.13        19.38 o                         
  -1  -9  12          0.49          3.21         9.71 o                         
   0  -9  12         10.55          0.59        16.65 o                         
   1  -9  12          5.07          2.72        11.38 o                         
   2  -9  12          8.19          7.03        14.05 o                         
   3  -9  12         22.61         12.52         9.09 o                         
   4  -9  12          0.81         -6.46         9.78 o                         
   5  -9  12          6.69        -14.19        14.19 o                         
  -2  -8  12        173.74        158.51        23.06 o                         
  -1  -8  12          8.93         31.42        10.17 o                         
   0  -8  12          9.49         27.91        15.48 o                         
   1  -8  12         78.12         85.97        12.04 o                         
   2  -8  12         37.22         43.86         8.73 o                         
   3  -8  12         25.11         20.01         6.93 o                         
   4  -8  12         26.85          7.21         9.95 o                         
   5  -8  12          1.60        -11.78        11.78 o                         
  -5  -7  12          5.51         -0.20        11.19 o                         
  -4  -7  12          0.44          4.80         6.32 o                         
  -3  -7  12          5.10         35.97        13.67 o                         
  -2  -7  12         41.86         43.56        10.58 o                         
  -1  -7  12         60.43         64.83        16.07 o                         
   0  -7  12        334.45        419.72        19.99 o                         
   1  -7  12         35.09         47.30        14.77 o                         
   2  -7  12          6.13         -2.17        10.23 o                         
   3  -7  12          1.06          0.70         5.57 o                         
   4  -7  12         27.98         14.68         4.76 o                         
   5  -7  12          5.58         -5.17         7.03 o                         
  -4  -6  12          0.76        -14.53        21.59 o                         
  -2  -6  12         79.10         86.30        11.31 o                         
  -1  -6  12         42.95         34.73         8.61 o                         
   0  -6  12          4.09         12.27         4.92 o                         
   1  -6  12         78.63         92.55        10.50 o                         
   2  -6  12         76.43         87.00         5.88 o                         
   3  -6  12         68.47         75.63         7.17 o                         
   4  -6  12         13.99          5.49         4.03 o                         
   5  -6  12         47.74         33.01         8.94 o                         
   6  -6  12         48.63         29.81        19.88 o                         
  -4  -5  12          9.29         -6.48         8.62 o                         
  -3  -5  12          3.63         16.01         5.92 o                         
  -2  -5  12          6.70          8.75         7.72 o                         
  -1  -5  12        120.76         99.01         8.44 o                         
   0  -5  12         40.40         54.66        13.46 o                         
   1  -5  12         34.25         32.35         4.61 o                         
   2  -5  12         12.81         12.06         3.63 o                         
   3  -5  12          0.43          3.86         2.84 o                         
   4  -5  12         28.98         39.73         5.03 o                         
   5  -5  12         25.93         14.26         5.98 o                         
   6  -5  12          0.01        -11.55        11.55 o                         
  -5  -4  12         21.17         12.87         9.17 o                         
  -4  -4  12          0.15          5.94         7.47 o                         
  -3  -4  12         20.48         17.45         5.31 o                         
  -2  -4  12        122.17        120.22         7.41 o                         
  -1  -4  12         50.59         57.71         5.49 o                         
   0  -4  12         36.05         31.17         3.91 o                         
   1  -4  12          0.90          0.09         2.69 o                         
   2  -4  12         52.22         53.83         7.37 o                         
   3  -4  12         11.53          8.22         3.15 o                         
   4  -4  12         11.83          9.77         3.44 o                         
   5  -4  12         21.31         24.34        13.45 o                         
   6  -4  12          8.53        -17.83        17.83 o                         
  -6  -3  12         34.28        -23.82        23.82 o                         
  -5  -3  12         32.95         32.47         8.37 o                         
  -4  -3  12         46.05         37.75        10.99 o                         
  -3  -3  12         50.33         46.89         8.66 o                         
  -2  -3  12         36.59         38.89         4.49 o                         
  -1  -3  12        465.61        439.25        11.74 o                         
   0  -3  12        104.69        101.60         5.55 o                         
   1  -3  12         38.46         36.59         4.41 o                         
   2  -3  12        143.94        152.39         7.79 o                         
   3  -3  12         88.62         77.97         5.13 o                         
   4  -3  12         53.44         58.57         4.92 o                         
   5  -3  12         30.51         43.26         8.78 o                         
   6  -3  12          0.00          6.67        13.05 o                         
  -6  -2  12         23.55         17.02        31.33 o                         
  -5  -2  12          5.47         10.99         6.94 o                         
  -4  -2  12         29.04         26.50         7.45 o                         
  -3  -2  12        159.76        113.54        14.56 o                         
  -2  -2  12         45.81         35.13         6.65 o                         
  -1  -2  12         86.06         87.29         7.01 o                         
   0  -2  12        558.97        573.42        20.97 o                         
   1  -2  12        479.55        467.05        13.47 o                         
   2  -2  12         28.28         31.08         3.89 o                         
   3  -2  12          1.74          4.86         3.52 o                         
   4  -2  12          7.61          5.00         3.64 o                         
   5  -2  12         52.82         51.67         9.89 o                         
   6  -2  12          2.70          6.52        17.51 o                         
  -6  -1  12         33.47         29.78        10.17 o                         
  -5  -1  12          2.07         10.57         6.04 o                         
  -4  -1  12        169.22        166.21        18.13 o                         
  -3  -1  12         73.37         83.45        10.18 o                         
  -2  -1  12         67.86         67.32        10.65 o                         
  -1  -1  12        219.01        203.74         7.75 o                         
   0  -1  12         20.53         27.11         3.62 o                         
   1  -1  12        284.52        284.72        12.12 o                         
   2  -1  12         66.08         69.43         5.57 o                         
   3  -1  12         23.70         19.92         4.31 o                         
   4  -1  12         20.23         26.34         9.11 o                         
   5  -1  12          0.46         -5.35        15.70 o                         
   6  -1  12         31.72         12.19        13.64 o                         
  -6   0  12          2.87        -15.15        18.99 o                         
  -5   0  12          7.54         13.28         7.22 o                         
  -4   0  12          8.57          7.88         7.46 o                         
  -3   0  12         54.29         44.29         7.96 o                         
  -2   0  12         17.56          8.87         3.40 o                         
  -1   0  12        177.77        169.75         6.03 o                         
   0   0  12        670.22        671.69        15.48 o                         
   1   0  12          2.80          5.92         2.41 o                         
   2   0  12        426.36        445.66        19.27 o                         
   3   0  12        139.68        133.08         8.39 o                         
   4   0  12          2.25         -1.35         7.59 o                         
   5   0  12          0.01         11.55        10.17 o                         
   6   0  12          1.54          8.09        19.81 o                         
  -6   1  12          5.84         -7.02         8.84 o                         
  -5   1  12         52.02         60.48         8.41 o                         
  -4   1  12        236.28        276.56        13.40 o                         
  -3   1  12          5.14          5.99         3.87 o                         
  -2   1  12          5.81          9.21         3.30 o                         
  -1   1  12        655.19        645.92        10.65 o                         
   0   1  12        136.96        143.63         8.61 o                         
   1   1  12         34.45         34.88         3.63 o                         
   2   1  12          6.28          4.15         2.96 o                         
   3   1  12          3.33         -3.70         3.70 o                         
   4   1  12          0.00          8.10        24.15 o                         
   5   1  12         12.65         17.16         9.57 o                         
   6   1  12         11.16        -12.31        23.30 o                         
  -6   2  12         29.05          0.53        13.68 o                         
  -5   2  12         59.74         63.46        10.07 o                         
  -4   2  12         22.59          7.42         4.47 o                         
  -3   2  12        274.82        303.60        13.08 o                         
  -2   2  12        330.65        350.91        13.24 o                         
  -1   2  12         45.18         48.68         5.16 o                         
   0   2  12         66.07         66.60         5.00 o                         
   1   2  12        369.91        362.00         7.76 o                         
   2   2  12          7.21          9.11         4.60 o                         
   3   2  12          3.39          5.27         9.20 o                         
   4   2  12          0.84          5.38        12.14 o                         
   5   2  12          3.11         33.63        18.89 o                         
   6   2  12          0.29          6.65        27.51 o                         
  -6   3  12          2.32        -12.11        16.52 o                         
  -5   3  12        141.47        146.48        21.74 o                         
  -4   3  12        151.22        128.49        15.12 o                         
  -3   3  12         26.70         29.20         6.86 o                         
  -2   3  12         33.07         28.79         5.36 o                         
  -1   3  12         19.40         25.93         4.36 o                         
   0   3  12        214.52        213.62         8.93 o                         
   1   3  12        122.77        119.50         7.21 o                         
   2   3  12         18.44         19.30         4.58 o                         
   3   3  12          0.09        -10.40        10.40 o                         
   4   3  12          1.56         -2.92         8.15 o                         
   5   3  12          0.31          5.04        11.27 o                         
  -7   4  12          0.00          9.54         7.90 o                         
  -6   4  12          0.06          4.89        27.18 o                         
  -5   4  12          1.42         -5.68         5.68 o                         
  -4   4  12          2.88         -3.48         5.11 o                         
  -3   4  12        120.70        142.59        16.30 o                         
  -2   4  12        207.73        223.50        11.14 o                         
  -1   4  12        119.05        109.90        10.12 o                         
   0   4  12          3.47          1.64         3.75 o                         
   1   4  12        125.20        118.80         5.78 o                         
   2   4  12        129.25        111.04        12.16 o                         
   3   4  12          0.22         14.31         7.75 o                         
   4   4  12          3.82          0.54        17.76 o                         
   5   4  12          0.00         -3.36        28.10 o                         
  -6   5  12          0.34        -17.44        17.44 o                         
  -5   5  12         45.99         43.30         7.66 o                         
  -4   5  12         52.67         48.19         7.15 o                         
  -3   5  12          8.17          9.97         5.09 o                         
  -2   5  12          3.09          8.41         4.39 o                         
  -1   5  12          1.82          8.51         3.90 o                         
   0   5  12         66.67         59.89         6.41 o                         
   1   5  12          2.13          6.34         3.56 o                         
   2   5  12         55.84         41.68         5.47 o                         
   3   5  12         29.37         11.34        10.82 o                         
   4   5  12          3.82         69.56        28.04 o                         
  -6   6  12          0.19         -4.17         4.81 o                         
  -5   6  12          1.76          2.44         8.94 o                         
  -4   6  12         30.94         41.69         9.59 o                         
  -3   6  12         96.70        104.89        18.20 o                         
  -2   6  12          9.11          9.75         5.42 o                         
  -1   6  12          3.90          5.57         6.14 o                         
   0   6  12        221.12        234.21        14.84 o                         
   1   6  12         20.11         11.40         7.21 o                         
   2   6  12         66.90         66.16        11.43 o                         
   3   6  12          3.26         10.83        11.41 o                         
   4   6  12         27.86        -10.66        30.21 o                         
  -6   7  12         32.59         55.13        65.98 o                         
  -5   7  12         26.37         33.38        11.31 o                         
  -4   7  12          1.90         -2.03         6.15 o                         
  -3   7  12         17.65         29.90         8.66 o                         
  -2   7  12         20.55         20.04         5.62 o                         
  -1   7  12         13.88         23.14         7.25 o                         
   0   7  12          2.21          1.91         6.67 o                         
   1   7  12          5.14          6.81        10.10 o                         
   2   7  12         49.32         58.48        14.95 o                         
   3   7  12          1.40          8.04        51.00 o                         
  -5   8  12          0.04         -1.51        22.97 o                         
  -4   8  12         33.49         35.58        10.68 o                         
  -3   8  12        107.09        108.40        10.91 o                         
  -2   8  12          7.89         -4.32         8.56 o                         
  -1   8  12         14.99         18.12         9.35 o                         
   0   8  12         13.84          7.67         7.22 o                         
   1   8  12          8.35         -7.26         7.26 o                         
   2   8  12          0.63        -12.66        12.66 o                         
  -5   9  12          0.00        -14.75        14.75 o                         
  -4   9  12          8.91         -6.78        18.82 o                         
  -3   9  12         20.01         -7.08        22.01 o                         
  -2   9  12         12.14         12.98        12.82 o                         
  -1   9  12          7.34         -5.56        13.63 o                         
   0   9  12          0.23         -3.95         9.70 o                         
   1   9  12          2.25         46.00        24.81 o                         
   2   9  12          3.16        -10.60        38.04 o                         
  -3  10  12          5.44        -25.22        34.32 o                         
  -2  10  12         11.11         41.51        21.32 o                         
  -1  10  12          4.97         -1.38        12.68 o                         
   0  10  12          1.55         -2.17        19.78 o                         
   0 -10  13          0.01         17.24        20.93 o                         
   2 -10  13          2.75          1.18        24.81 o                         
   3 -10  13         33.15         39.25        18.81 o                         
   4 -10  13         23.65        -22.31        22.31 o                         
  -1  -9  13          4.08        -13.16        28.69 o                         
   0  -9  13         10.59         -0.83         9.45 o                         
   1  -9  13         10.87         -1.30         9.04 o                         
   2  -9  13          0.95          2.00        10.40 o                         
   3  -9  13          5.59         -3.40         7.93 o                         
   4  -9  13         17.86         21.17        14.28 o                         
   5  -9  13         19.57        -19.44        19.44 o                         
  -2  -8  13          8.43         -2.23         9.28 o                         
  -1  -8  13         12.87         12.72         8.78 o                         
   0  -8  13         12.75         23.12         8.49 o                         
   1  -8  13          3.68         16.33         7.97 o                         
   2  -8  13         25.01         34.60         8.29 o                         
   3  -8  13         44.14         42.49         7.18 o                         
   4  -8  13         18.58         -6.47         6.47 o                         
   5  -8  13          0.03        -12.01        12.01 o                         
  -5  -7  13          1.92         -0.72         8.49 o                         
  -3  -7  13         72.94         73.00        14.67 o                         
  -1  -7  13         93.55        108.33        17.12 o                         
   1  -7  13         19.02         21.48         6.88 o                         
   2  -7  13          0.60          1.26         6.30 o                         
   3  -7  13          4.41          5.20         4.16 o                         
   4  -7  13          9.48          3.29         5.86 o                         
   5  -7  13         18.62          0.35         8.17 o                         
  -4  -6  13         11.70          1.29         6.27 o                         
  -3  -6  13         37.85         35.39        11.31 o                         
  -2  -6  13         43.07         24.13         8.75 o                         
  -1  -6  13         22.26         34.77         9.37 o                         
   0  -6  13         10.79          6.40         6.61 o                         
   1  -6  13         61.93         84.72        10.07 o                         
   2  -6  13         82.28         86.46         6.13 o                         
   3  -6  13         60.71         60.98         7.51 o                         
   4  -6  13         19.48         16.08         7.34 o                         
   5  -6  13         58.86         55.68        12.78 o                         
   6  -6  13          0.01         -8.28        13.98 o                         
  -5  -5  13          3.34         -2.57        25.47 o                         
  -4  -5  13          0.01         -2.49        20.70 o                         
  -3  -5  13          1.91          2.35         3.36 o                         
  -2  -5  13        116.74        122.78        13.28 o                         
  -1  -5  13        183.68        186.66         9.82 o                         
   0  -5  13          0.60         -3.23         3.23 o                         
   1  -5  13         59.81         60.37         7.45 o                         
   2  -5  13         53.13         46.26         4.77 o                         
   3  -5  13         47.61         44.78         4.91 o                         
   4  -5  13         57.28         57.03         5.52 o                         
   5  -5  13         19.32         12.69         8.00 o                         
   6  -5  13          2.03        -12.71        17.65 o                         
  -5  -4  13          0.01         -0.18        14.05 o                         
  -4  -4  13          0.03         13.93         7.97 o                         
  -3  -4  13         14.76         13.64         6.84 o                         
  -2  -4  13          8.01         -0.94         6.80 o                         
  -1  -4  13         62.39         68.90         5.99 o                         
   0  -4  13        304.26        279.52        13.00 o                         
   1  -4  13         69.65         73.78         6.54 o                         
   2  -4  13         10.04         10.59         3.33 o                         
   3  -4  13          8.51         11.09         3.09 o                         
   4  -4  13         15.40         15.16         3.82 o                         
   5  -4  13         50.11         58.13         9.20 o                         
   6  -4  13         28.26         -0.11        13.89 o                         
  -6  -3  13         17.47        -22.31        27.31 o                         
  -5  -3  13          8.32          8.98        11.98 o                         
  -4  -3  13          1.32          2.73         5.82 o                         
  -3  -3  13         85.20         77.39        12.63 o                         
  -2  -3  13          1.00          8.12         5.03 o                         
  -1  -3  13         23.68         29.67         4.26 o                         
   0  -3  13         78.68         92.05         9.93 o                         
   1  -3  13         44.25         53.20         6.05 o                         
   2  -3  13         14.93         17.17         3.74 o                         
   3  -3  13         87.94         87.51         9.78 o                         
   4  -3  13         34.68         39.32         5.85 o                         
   5  -3  13          0.05         -7.01         7.01 o                         
   6  -3  13         11.69         39.03        20.47 o                         
  -6  -2  13          3.12         -5.87        17.08 o                         
  -5  -2  13         75.77         86.68        15.73 o                         
  -4  -2  13         53.54         49.22         8.62 o                         
  -3  -2  13         22.77         24.02         6.81 o                         
  -2  -2  13         24.50         11.29         4.73 o                         
  -1  -2  13        154.85        151.50        10.15 o                         
   0  -2  13         40.71         46.45         5.19 o                         
   1  -2  13         36.59         34.76         5.56 o                         
   2  -2  13          6.11          2.67         1.94 o                         
   3  -2  13         15.41         15.10         5.13 o                         
   4  -2  13         71.50         81.15         7.84 o                         
   5  -2  13         28.67         27.69         8.67 o                         
   6  -2  13          0.03        -12.33        12.33 o                         
  -6  -1  13         12.19         15.30        15.04 o                         
  -5  -1  13          9.57         12.16         8.37 o                         
  -4  -1  13         16.67         16.10         7.92 o                         
  -3  -1  13        120.00        116.45        12.07 o                         
  -2  -1  13        398.11        392.38        13.38 o                         
  -1  -1  13         43.09         44.01         6.78 o                         
   0  -1  13        145.60        150.92         8.51 o                         
   1  -1  13        254.70        285.19        18.13 o                         
   2  -1  13         18.83         29.96         6.03 o                         
   3  -1  13          0.50         -3.65         3.65 o                         
   4  -1  13          4.34         11.06         5.98 o                         
   5  -1  13          0.01         -2.18         8.50 o                         
   6  -1  13         14.21          6.19        19.09 o                         
  -6   0  13         17.77          7.47        26.95 o                         
  -5   0  13         45.83         55.66        12.80 o                         
  -4   0  13          8.69         -2.24        11.25 o                         
  -3   0  13         37.26         41.38         7.69 o                         
  -2   0  13        159.07        164.15        10.54 o                         
  -1   0  13        390.56        399.18         9.62 o                         
   0   0  13         95.88         93.83         7.09 o                         
   1   0  13        113.62        122.30        10.02 o                         
   2   0  13        126.62        149.11        12.22 o                         
   3   0  13         25.39         24.93         4.88 o                         
   4   0  13         42.66         38.49        11.29 o                         
   5   0  13         28.42         47.83        13.33 o                         
   6   0  13          1.40        -22.05        22.05 o                         
  -6   1  13          0.67         -9.12        10.47 o                         
  -5   1  13         60.37         67.65         9.21 o                         
  -4   1  13         15.92         30.43         8.59 o                         
  -3   1  13          0.23          1.11         2.40 o                         
  -2   1  13         12.48          3.23         3.43 o                         
  -1   1  13        111.76        115.29         5.09 o                         
   0   1  13        665.56        676.79        15.62 o                         
   1   1  13        150.36        165.89         7.05 o                         
   2   1  13          7.55          9.23         3.62 o                         
   3   1  13         30.90         31.59         5.35 o                         
   4   1  13         12.63          3.69        13.56 o                         
   5   1  13          7.34         -3.43        11.45 o                         
  -6   2  13          5.43        -11.62        11.62 o                         
  -5   2  13          5.59          7.79         5.59 o                         
  -4   2  13         85.44        100.72        11.13 o                         
  -3   2  13          0.87          5.12         4.15 o                         
  -2   2  13        770.60        778.64        20.74 o                         
  -1   2  13         20.58         25.76         4.00 o                         
   0   2  13        452.67        468.46        12.97 o                         
   1   2  13         63.39         67.25         4.10 o                         
   2   2  13        436.71        428.97        14.07 o                         
   3   2  13         40.44         58.61        10.81 o                         
   4   2  13          0.96         -8.62        12.01 o                         
   5   2  13          0.89         11.18        12.34 o                         
  -6   3  13         12.19         -8.03        15.99 o                         
  -5   3  13         57.37         63.51         9.72 o                         
  -4   3  13         67.05         62.81         9.87 o                         
  -3   3  13         19.60         29.40         8.09 o                         
  -2   3  13         44.53         62.31         7.44 o                         
  -1   3  13          0.07          1.64         3.07 o                         
   0   3  13         94.17         87.83         6.48 o                         
   1   3  13          2.49          7.12         3.98 o                         
   2   3  13          0.29         -1.97         3.78 o                         
   3   3  13         10.37         11.72         9.61 o                         
   4   3  13          0.40          0.09        11.07 o                         
   5   3  13          7.93        -18.30        18.30 o                         
  -6   4  13         15.70         19.57        17.28 o                         
  -5   4  13         32.29         38.62         8.37 o                         
  -4   4  13         36.22         35.88         7.82 o                         
  -3   4  13        189.72        211.90        15.56 o                         
  -2   4  13         68.81         74.36         8.04 o                         
  -1   4  13         18.56         17.30         7.42 o                         
   0   4  13          3.89         12.80         4.27 o                         
   1   4  13         57.66         52.28         4.82 o                         
   2   4  13         25.46         25.65         8.01 o                         
   3   4  13          1.02          0.32         8.74 o                         
   4   4  13          1.04          8.45        16.91 o                         
  -7   5  13          3.66         -0.72         6.05 o                         
  -6   5  13         42.22         59.32        16.99 o                         
  -5   5  13         71.93         69.05        10.15 o                         
  -4   5  13          2.74         13.53         7.81 o                         
  -3   5  13         40.96         32.49         6.01 o                         
  -2   5  13        103.78         93.71        10.31 o                         
  -1   5  13         79.47        105.01         9.36 o                         
   0   5  13         11.99          9.54         4.72 o                         
   1   5  13          0.27         -4.05         5.20 o                         
   2   5  13         14.48          1.66        11.09 o                         
   3   5  13         23.52         29.81        39.09 o                         
   4   5  13          5.94         -5.57        10.33 o                         
  -6   6  13          0.06        -12.29        25.90 o                         
  -5   6  13          0.13         -0.78        13.00 o                         
  -4   6  13         50.98         62.51        11.04 o                         
  -3   6  13          3.60         -0.81         5.24 o                         
  -2   6  13         43.56         32.27         9.00 o                         
  -1   6  13          1.24          0.18         5.17 o                         
   0   6  13         55.32         57.51         9.81 o                         
   1   6  13        176.63        179.98        13.70 o                         
   2   6  13          1.81         -7.99         7.99 o                         
   3   6  13         19.86         21.57        15.93 o                         
  -6   7  13          1.39        -14.68        19.61 o                         
  -5   7  13          2.37          5.04        16.26 o                         
  -4   7  13          0.54         -6.54         6.54 o                         
  -3   7  13          0.10         -3.59         5.80 o                         
  -2   7  13          1.03          4.24         5.64 o                         
  -1   7  13         52.23         38.15         8.63 o                         
   0   7  13         22.37         24.08         8.01 o                         
   1   7  13          6.10         -7.26         7.26 o                         
   2   7  13         19.71         16.53        12.97 o                         
   3   7  13         37.24         -9.54        27.18 o                         
  -5   8  13          5.24        -14.74        20.47 o                         
  -4   8  13         32.40         23.73         8.16 o                         
  -3   8  13          0.14         -1.36         6.52 o                         
  -2   8  13          6.71          0.78        13.37 o                         
  -1   8  13          4.35         27.66        11.58 o                         
   0   8  13          8.45         -2.89         9.61 o                         
   1   8  13          1.83         -4.16         9.77 o                         
  -3   9  13         10.42         34.94        25.47 o                         
  -2   9  13         20.62         24.36        13.93 o                         
  -1   9  13          0.00         -8.04        10.72 o                         
   0   9  13          0.91          9.39        13.36 o                         
   1   9  13          0.00         -6.74        17.73 o                         
  -3  10  13          4.09         44.73        35.31 o                         
  -2  10  13         21.57         -2.03        43.90 o                         
  -1  10  13          3.50        -13.21        15.48 o                         
   0 -10  14          0.22         11.45        27.71 o                         
   1 -10  14          1.84        -22.24        22.24 o                         
   3 -10  14         13.16        -16.38        34.09 o                         
  -1  -9  14         12.70        -25.86        31.33 o                         
   0  -9  14         22.32         41.05        15.24 o                         
   1  -9  14         10.10        -10.19        10.19 o                         
   2  -9  14          0.55         19.61        16.91 o                         
   3  -9  14          0.63         -5.73        12.85 o                         
   4  -9  14         11.09        -18.23        18.23 o                         
  -2  -8  14          6.03         -1.57        19.96 o                         
  -1  -8  14          0.00         19.33        13.52 o                         
   0  -8  14         17.35          7.13         7.99 o                         
   1  -8  14         34.08         37.18        11.60 o                         
   2  -8  14         33.56         31.54         8.79 o                         
   3  -8  14         32.52         18.57         7.21 o                         
   4  -8  14         11.90         -0.39         9.17 o                         
  -3  -7  14          0.76        -15.93        15.93 o                         
  -2  -7  14         33.18         20.01        13.59 o                         
  -1  -7  14          8.53         27.76        13.89 o                         
   0  -7  14         19.28         11.96         6.53 o                         
   1  -7  14         34.78         57.11        13.39 o                         
   2  -7  14         10.81         10.35         7.54 o                         
   3  -7  14         66.51         54.99         8.68 o                         
   4  -7  14         50.66         39.82         7.67 o                         
   5  -7  14         12.07        -10.83        10.83 o                         
  -5  -6  14          6.48         -8.16         8.23 o                         
  -4  -6  14          0.86         -5.07        20.93 o                         
  -3  -6  14          6.26          2.77        18.36 o                         
  -2  -6  14          0.00         -4.58         8.98 o                         
  -1  -6  14         21.20         12.22         6.22 o                         
   0  -6  14         87.97         86.33        12.50 o                         
   1  -6  14         57.93         65.38        10.53 o                         
   2  -6  14         33.77         27.94         4.75 o                         
   3  -6  14          3.00         -1.57         3.68 o                         
   4  -6  14         10.92         -5.09         5.68 o                         
   5  -6  14          1.27          7.83        14.81 o                         
   6  -6  14          8.60         -9.21        21.26 o                         
  -4  -5  14          6.37          3.65         5.78 o                         
  -3  -5  14          9.94          4.27         8.32 o                         
  -2  -5  14         62.55         74.56        10.41 o                         
  -1  -5  14         34.40         33.62         7.49 o                         
   0  -5  14          0.49          0.48         3.70 o                         
   1  -5  14         63.99         70.42         6.58 o                         
   2  -5  14         48.47         60.23         6.69 o                         
   3  -5  14         22.98         26.64         4.54 o                         
   4  -5  14          6.40          2.31         4.68 o                         
   5  -5  14          7.34         22.65        11.57 o                         
   6  -5  14          1.96         -8.82        18.82 o                         
  -5  -4  14         28.90         33.04        28.10 o                         
  -4  -4  14         40.53         29.34        10.15 o                         
  -3  -4  14          0.11         -3.15         4.57 o                         
  -2  -4  14         97.74         84.24        16.52 o                         
  -1  -4  14        182.07        173.55        18.20 o                         
   0  -4  14          9.57         11.47         4.01 o                         
   1  -4  14          0.68          6.27         3.05 o                         
   2  -4  14         56.72         66.60         6.50 o                         
   3  -4  14         21.59         24.27         4.01 o                         
   4  -4  14          9.84          5.80         4.21 o                         
   5  -4  14         27.19         36.53         7.78 o                         
   6  -4  14          4.29         13.80        15.81 o                         
  -5  -3  14          6.61          1.63        10.56 o                         
  -4  -3  14          6.30          9.76         7.90 o                         
  -3  -3  14         48.95         38.43         7.93 o                         
  -2  -3  14        286.42        305.27        15.90 o                         
  -1  -3  14         28.23         25.03         4.18 o                         
   0  -3  14        121.68        120.14        14.64 o                         
   1  -3  14        308.75        317.48        19.06 o                         
   2  -3  14        190.51        195.29         7.50 o                         
   3  -3  14         26.23         25.04         3.34 o                         
   4  -3  14          0.16          4.93         4.18 o                         
   5  -3  14          0.44         -7.90         7.90 o                         
   6  -3  14          0.03          2.01        27.41 o                         
  -6  -2  14         18.79         14.47        25.14 o                         
  -5  -2  14          0.36         10.71         8.78 o                         
  -4  -2  14        215.81        204.00        16.41 o                         
  -3  -2  14         25.99         32.02         7.50 o                         
  -2  -2  14         56.89         44.88         6.44 o                         
  -1  -2  14        190.89        182.95         9.68 o                         
   0  -2  14        478.35        488.87        34.95 o                         
   1  -2  14         28.42         33.33         5.90 o                         
   2  -2  14         13.85          9.49         3.55 o                         
   3  -2  14         96.87        105.22         7.11 o                         
   4  -2  14         78.30         84.62         7.60 o                         
   5  -2  14          8.38          7.92         9.09 o                         
   6  -2  14          0.12          4.21        24.15 o                         
  -6  -1  14          0.97        -12.56        15.81 o                         
  -5  -1  14          0.83          5.02        11.27 o                         
  -4  -1  14         40.82         34.54         8.03 o                         
  -3  -1  14         32.60         25.93         5.38 o                         
  -2  -1  14         56.48         59.74         6.57 o                         
  -1  -1  14        146.54        144.65         8.42 o                         
   0  -1  14        229.86        256.96        10.61 o                         
   1  -1  14        135.15        148.33        14.24 o                         
   2  -1  14          0.29         -0.69         3.93 o                         
   3  -1  14          1.61          8.98         4.00 o                         
   4  -1  14          0.58         25.40         9.35 o                         
   5  -1  14         20.67         37.63        13.78 o                         
  -6   0  14         38.07         17.46        11.12 o                         
  -5   0  14         21.96         32.68         8.00 o                         
  -4   0  14         33.30         38.73         8.17 o                         
  -3   0  14         72.94         78.06         9.16 o                         
  -2   0  14         30.07         38.56         5.09 o                         
  -1   0  14          7.57          6.83         2.24 o                         
   0   0  14          0.28          0.44         2.76 o                         
   1   0  14          9.49         10.97         2.94 o                         
   2   0  14         36.17         41.76         7.34 o                         
   3   0  14         22.13         14.61         4.30 o                         
   4   0  14          0.10         11.06        10.99 o                         
   5   0  14          0.27         -5.68        12.03 o                         
   6   0  14          1.14        -31.06        31.26 o                         
  -6   1  14         11.55         -2.42        11.14 o                         
  -5   1  14         33.38         43.99        11.42 o                         
  -4   1  14         52.07         60.77         8.27 o                         
  -3   1  14         33.53         29.70         6.12 o                         
  -2   1  14         50.18         56.00         5.85 o                         
  -1   1  14        301.72        319.20         9.20 o                         
   0   1  14        173.91        178.10        10.21 o                         
   1   1  14         19.76         26.12         3.86 o                         
   2   1  14          0.00          5.26         3.89 o                         
   3   1  14          1.09          3.31         6.32 o                         
   4   1  14          3.41         -0.13        12.11 o                         
   5   1  14          0.73         -3.27        18.88 o                         
   6   1  14          0.06          7.37        29.55 o                         
  -6   2  14          2.80        -16.68        16.68 o                         
  -5   2  14         25.23         36.58         7.70 o                         
  -4   2  14         98.02         65.37        12.68 o                         
  -3   2  14          0.02          8.00         4.78 o                         
  -2   2  14         91.12         88.05         6.49 o                         
  -1   2  14        441.35        428.42        14.28 o                         
   0   2  14         32.64         55.56         8.70 o                         
   1   2  14        362.13        371.32         9.94 o                         
   2   2  14         65.92         58.78         6.32 o                         
   3   2  14         14.26         18.88         9.76 o                         
   4   2  14          4.46         20.94        12.71 o                         
   5   2  14          0.00         -4.66        10.49 o                         
  -6   3  14          0.01         -9.15        12.84 o                         
  -5   3  14          0.33         -2.63         6.55 o                         
  -4   3  14          0.02          7.33         6.35 o                         
  -3   3  14        157.03        185.47        15.59 o                         
  -2   3  14        116.96        121.99         9.22 o                         
  -1   3  14          0.13          2.65         3.44 o                         
   0   3  14        208.47        203.25        13.98 o                         
   1   3  14        165.04        163.87        15.53 o                         
   2   3  14         19.47         10.04         4.56 o                         
   3   3  14         36.69         24.82        10.64 o                         
   4   3  14         17.07          5.43        26.13 o                         
   5   3  14          6.28         57.26        25.73 o                         
  -8   4  14          0.05        -10.73        10.73 o                         
  -7   4  14          4.12         -1.32         6.58 o                         
  -6   4  14          9.61         13.09        13.52 o                         
  -5   4  14         25.08         19.09         8.82 o                         
  -4   4  14         56.39         66.82        11.77 o                         
  -3   4  14          4.58          5.82         4.48 o                         
  -2   4  14         52.79         59.45         8.80 o                         
  -1   4  14         41.65         46.89         7.16 o                         
   0   4  14         33.92         32.64         5.03 o                         
   1   4  14         49.56         48.50         4.05 o                         
   2   4  14         26.75         38.26         8.57 o                         
   3   4  14          1.95         67.79        23.69 o                         
   4   4  14          0.93         -9.21        18.03 o                         
  -7   5  14          3.73         -8.95         8.95 o                         
  -6   5  14          1.43        -10.68        18.79 o                         
  -5   5  14          9.50          8.43        11.46 o                         
  -4   5  14          2.75          2.01         5.95 o                         
  -3   5  14         51.71         46.44         8.58 o                         
  -2   5  14         71.83         60.09        11.98 o                         
  -1   5  14          1.78          6.18         4.77 o                         
   0   5  14          0.04          0.24         4.55 o                         
   1   5  14          4.00          0.83         3.78 o                         
   2   5  14         12.53          7.44         7.78 o                         
   3   5  14          0.15        -10.64        10.64 o                         
  -6   6  14          0.75        -14.87        14.87 o                         
  -5   6  14         50.12         45.62        12.21 o                         
  -4   6  14         54.05         69.80         9.38 o                         
  -3   6  14          3.81          6.17         6.08 o                         
  -2   6  14         22.86         16.89         6.72 o                         
  -1   6  14         15.12          7.51         5.39 o                         
   0   6  14         11.74         12.68         6.40 o                         
   1   6  14          3.52          8.08         7.11 o                         
   2   6  14          8.82         23.52        10.56 o                         
   3   6  14          6.27         -3.19        16.71 o                         
  -6   7  14          2.63         31.46        43.76 o                         
  -5   7  14          2.28          4.48        13.73 o                         
  -4   7  14          3.28         -7.25         7.25 o                         
  -3   7  14        153.59        149.29        15.89 o                         
  -2   7  14         37.60         35.14         9.72 o                         
  -1   7  14          2.07         -2.38        13.36 o                         
   0   7  14          4.52         12.56         7.71 o                         
   1   7  14          4.97         -3.16         7.27 o                         
   2   7  14         29.85         38.90        12.38 o                         
   3   7  14          1.13         40.21        45.08 o                         
  -5   8  14          0.81        -29.75        29.75 o                         
  -4   8  14         20.17         13.54         5.99 o                         
  -3   8  14          2.62          1.06         3.91 o                         
  -2   8  14          1.45          0.05         7.79 o                         
  -1   8  14         39.86         47.75        10.71 o                         
   0   8  14         31.76         30.58        10.54 o                         
   1   8  14          8.64          8.31        12.86 o                         
   2   8  14          0.20        -26.00        26.00 o                         
  -4   9  14          3.56         35.01        27.38 o                         
  -3   9  14          9.94         38.22        18.25 o                         
  -2   9  14          8.83        -13.18        13.18 o                         
  -1   9  14         20.41         27.81        28.20 o                         
   0   9  14          2.81         -9.07        10.64 o                         
   1   9  14          2.43        -20.96        20.96 o                         
  -3  10  14          6.66         15.56        25.17 o                         
  -2  10  14          2.12         -2.69        20.81 o                         
  -1  10  14          0.30          3.11        20.89 o                         
   1 -10  15         34.55        -22.77        22.77 o                         
   0  -9  15          7.42          6.68        14.52 o                         
   1  -9  15          4.53         -3.94         9.84 o                         
   2  -9  15          0.18         -9.00         9.00 o                         
   3  -9  15         19.35          7.79        15.05 o                         
   4  -9  15          4.47        -14.12        14.12 o                         
  -1  -8  15          1.07         -8.82         8.82 o                         
   0  -8  15          0.73          7.20         8.83 o                         
   1  -8  15          5.92         18.48        15.73 o                         
   2  -8  15          8.08         -2.65        11.11 o                         
   3  -8  15          0.25         -6.75         6.75 o                         
   4  -8  15          0.70        -10.14        10.14 o                         
  -3  -7  15          5.79         -4.15        23.49 o                         
  -2  -7  15         24.15          9.72        11.14 o                         
  -1  -7  15         65.96         80.68        15.74 o                         
   0  -7  15         70.20         94.13        12.40 o                         
   1  -7  15          1.65         -0.84         5.10 o                         
   2  -7  15         72.74         71.69         8.87 o                         
   3  -7  15         34.24         32.07         6.56 o                         
   4  -7  15          0.01         -4.25         6.81 o                         
  -3  -6  15         20.73         33.04        17.51 o                         
  -2  -6  15          0.43         -7.60         7.60 o                         
  -1  -6  15         49.14         69.08         9.72 o                         
   0  -6  15         54.49         55.83         8.83 o                         
   1  -6  15         51.78         46.70         5.23 o                         
   2  -6  15          0.19         -1.77         4.24 o                         
   3  -6  15         15.46          8.23         4.54 o                         
   4  -6  15          1.09         -6.27         6.27 o                         
   5  -6  15         17.84         -0.35        22.80 o                         
  -5  -5  15          0.82         -6.38         6.38 o                         
  -4  -5  15         45.39         70.49        38.83 o                         
  -3  -5  15         44.75         48.05        12.77 o                         
  -2  -5  15         12.02         15.81         6.43 o                         
  -1  -5  15          1.46          2.43         5.64 o                         
   0  -5  15          9.41          8.38         4.53 o                         
   1  -5  15         14.42         10.42         5.66 o                         
   2  -5  15         37.90         40.92         7.74 o                         
   3  -5  15         27.64         29.93         5.08 o                         
   4  -5  15         18.38         10.12        10.13 o                         
   5  -5  15         19.00         15.38         9.91 o                         
   6  -5  15          0.07        -23.63        23.63 o                         
  -5  -4  15         10.84          4.23        18.51 o                         
  -4  -4  15          0.48         -4.17         6.88 o                         
  -3  -4  15         48.53         52.11        10.03 o                         
  -2  -4  15         49.42         53.88        13.89 o                         
  -1  -4  15          0.03         -3.29         3.29 o                         
   0  -4  15          1.49         10.92         6.31 o                         
   1  -4  15         13.47         18.18         3.97 o                         
   2  -4  15          9.80         15.36         4.40 o                         
   3  -4  15         16.34         14.36         3.51 o                         
   4  -4  15          6.78         -5.59         5.59 o                         
   5  -4  15          8.11         -7.24        10.16 o                         
  -5  -3  15          1.21         21.23        13.97 o                         
  -4  -3  15         26.59         34.93         6.60 o                         
  -3  -3  15        114.67        125.20        13.48 o                         
  -2  -3  15         15.59         18.18         6.28 o                         
  -1  -3  15         14.35         20.70         5.24 o                         
   0  -3  15         13.48         27.95         7.67 o                         
   1  -3  15          5.38         17.60         5.07 o                         
   2  -3  15          3.96          3.31         3.63 o                         
   3  -3  15          2.80         -0.95         3.80 o                         
   4  -3  15         18.97         23.17         6.89 o                         
   5  -3  15          4.32         14.56        10.48 o                         
  -6  -2  15         12.13         18.23        35.67 o                         
  -5  -2  15          1.63         -9.54        11.42 o                         
  -4  -2  15         10.84         10.97         8.56 o                         
  -3  -2  15         17.88         15.62         8.02 o                         
  -2  -2  15        296.22        300.46        13.64 o                         
  -1  -2  15        443.28        413.62        15.58 o                         
   0  -2  15         10.13         22.79         6.17 o                         
   1  -2  15          2.89          4.21         3.52 o                         
   2  -2  15         20.98         26.22         4.47 o                         
   3  -2  15         32.05         41.08         6.96 o                         
   4  -2  15          0.49          0.42         5.20 o                         
   5  -2  15          3.00        -14.82        16.56 o                         
  -6  -1  15          6.94          0.75        60.48 o                         
  -5  -1  15         67.53         82.20        12.58 o                         
  -4  -1  15         45.11         48.25        11.46 o                         
  -3  -1  15          3.15          6.93         5.48 o                         
  -2  -1  15         21.13         19.74         4.31 o                         
  -1  -1  15          5.73          5.45         2.34 o                         
   0  -1  15        210.47        218.06        10.04 o                         
   1  -1  15        180.49        160.29        10.17 o                         
   2  -1  15         52.11         58.03         8.78 o                         
   3  -1  15         13.51         15.15         4.50 o                         
   4  -1  15        127.81        147.72        11.95 o                         
   5  -1  15          7.99          2.13        10.95 o                         
  -6   0  15          4.75         -4.97        16.59 o                         
  -5   0  15         32.65         24.84        10.22 o                         
  -4   0  15        130.87        156.81        16.91 o                         
  -3   0  15        152.66        170.28        15.46 o                         
  -2   0  15         49.14         48.63         5.39 o                         
  -1   0  15          3.75          8.60         4.23 o                         
   0   0  15         19.44         25.62         6.11 o                         
   1   0  15         63.54         68.09         6.42 o                         
   2   0  15          4.46         -2.95         4.59 o                         
   3   0  15          3.80          3.72         5.03 o                         
   4   0  15          8.71         25.59         9.82 o                         
   5   0  15          0.01         -8.10        13.14 o                         
  -6   1  15          0.76         12.19        30.40 o                         
  -5   1  15          6.55         15.10         7.76 o                         
  -4   1  15          7.12          1.22         3.18 o                         
  -3   1  15         18.97         18.72         5.88 o                         
  -2   1  15         73.76         81.32         6.81 o                         
  -1   1  15         41.70         59.79         7.56 o                         
   0   1  15          6.32          6.03         4.66 o                         
   1   1  15          5.20          6.79         4.43 o                         
   2   1  15         22.14         18.56         6.01 o                         
   3   1  15         25.70         25.11         7.82 o                         
   4   1  15          2.06         -4.04        10.54 o                         
   5   1  15          0.14         13.49        35.14 o                         
  -6   2  15          1.03          5.69        42.55 o                         
  -5   2  15         49.31         60.01         9.28 o                         
  -4   2  15         49.90         54.89         9.29 o                         
  -3   2  15         34.95         36.29         6.98 o                         
  -2   2  15         17.37         12.07         3.39 o                         
  -1   2  15         26.03         30.60         4.15 o                         
   0   2  15          0.94         -5.47         5.47 o                         
   1   2  15         26.72         23.50         4.76 o                         
   2   2  15          0.29          8.23         5.23 o                         
   3   2  15          0.32         -2.65         9.54 o                         
   4   2  15          8.89          1.99        16.22 o                         
   5   2  15          9.12        -22.64        22.64 o                         
  -7   3  15          0.24         -4.15         6.91 o                         
  -6   3  15          0.79        -12.88        21.62 o                         
  -5   3  15         58.43         60.53        10.69 o                         
  -4   3  15          6.29         12.75         7.54 o                         
  -3   3  15         12.89         21.94         6.71 o                         
  -2   3  15          6.38         11.83         4.52 o                         
  -1   3  15        241.20        248.04        11.99 o                         
   0   3  15        207.43        211.62         9.07 o                         
   1   3  15         14.24         16.07         3.39 o                         
   2   3  15         38.42         31.79         6.91 o                         
   3   3  15          4.26         -3.82        17.21 o                         
   4   3  15          0.32        -12.83        18.95 o                         
  -6   4  15         43.75         67.39        18.47 o                         
  -5   4  15         40.09         41.99        10.30 o                         
  -4   4  15         20.34          7.20         8.34 o                         
  -3   4  15         42.79         42.15         7.59 o                         
  -2   4  15          4.53          4.50         5.78 o                         
  -1   4  15          7.16          6.09         4.92 o                         
   0   4  15         30.77         28.23         4.96 o                         
   1   4  15         51.42         45.49         5.53 o                         
   2   4  15          2.23         12.64         7.66 o                         
   3   4  15          0.85         16.24        12.72 o                         
   4   4  15          0.12         -4.55        13.31 o                         
  -6   5  15          0.38         14.54        24.55 o                         
  -5   5  15          0.72         -0.23        15.22 o                         
  -4   5  15         65.83         71.09         9.42 o                         
  -3   5  15        148.16        156.31        16.22 o                         
  -2   5  15         29.95         37.58        16.21 o                         
  -1   5  15          0.12          7.80         5.78 o                         
   0   5  15          8.74          6.73         6.03 o                         
   1   5  15         17.96         18.83         5.17 o                         
   2   5  15          4.64         12.23         8.81 o                         
   3   5  15          0.01         87.40        37.64 o                         
  -6   6  15         25.51         24.93        18.86 o                         
  -5   6  15         12.82         27.42        14.73 o                         
  -4   6  15          8.14         -3.98         6.84 o                         
  -3   6  15         31.13         38.51         8.75 o                         
  -2   6  15          6.42         11.31         9.95 o                         
  -1   6  15          2.50         -5.42         5.42 o                         
   0   6  15          0.57         -5.56         5.56 o                         
   1   6  15          2.25         16.80         6.84 o                         
   2   6  15          2.49         -8.73        13.10 o                         
   3   6  15         16.03         17.82        16.56 o                         
  -6   7  15          1.28         -6.25         6.25 o                         
  -5   7  15          0.11        -16.70        19.23 o                         
  -4   7  15         61.50         70.01        16.54 o                         
  -3   7  15         23.98         16.67         7.62 o                         
  -2   7  15         17.04          9.12         6.98 o                         
  -1   7  15          0.14         -1.04         9.31 o                         
   0   7  15          6.68         13.86         7.59 o                         
   1   7  15          1.23          7.03         9.84 o                         
   2   7  15          2.93         23.28        15.42 o                         
   3   7  15          1.58        -20.93        44.55 o                         
  -5   8  15          0.17          1.21        21.55 o                         
  -4   8  15         42.20         33.57        11.29 o                         
  -3   8  15          7.61          3.75         6.64 o                         
  -2   8  15         74.87         55.26         8.05 o                         
  -1   8  15         24.01         40.47        18.47 o                         
   0   8  15          1.41         -8.57         8.57 o                         
   1   8  15          0.20        -18.16        20.83 o                         
   2   8  15          0.02        -34.81        34.81 o                         
  -4   9  15         16.48         -1.38        26.06 o                         
  -3   9  15          6.20         21.38        16.32 o                         
  -2   9  15          6.01         -2.80        15.34 o                         
  -1   9  15          0.44          6.95        16.10 o                         
   0   9  15          5.35         -8.18        26.25 o                         
   1   9  15          3.41         14.28        37.05 o                         
  -2  10  15          2.61          4.24        24.15 o                         
  -1  10  15          0.19        -14.68        29.55 o                         
   0  -9  16          1.62        -17.83        19.41 o                         
   1  -9  16          0.12         -7.65        24.19 o                         
   2  -9  16         36.33         27.68        21.32 o                         
   3  -9  16          6.92         -4.61        15.66 o                         
  -2  -8  16          0.45        -11.12        23.36 o                         
  -1  -8  16          6.13        -10.58        10.58 o                         
   0  -8  16         21.54         49.19        14.23 o                         
   1  -8  16         28.87         53.77        17.64 o                         
   2  -8  16          0.72         -4.56         9.67 o                         
   3  -8  16          6.18          0.26        12.38 o                         
   4  -8  16          7.55        -13.72        13.72 o                         
  -2  -7  16          0.40          0.28         8.87 o                         
  -1  -7  16          3.05         -7.55         7.55 o                         
   0  -7  16          1.96          9.27         7.55 o                         
   1  -7  16         25.92          6.58         7.14 o                         
   2  -7  16         57.93         80.80         9.16 o                         
   3  -7  16          7.27          7.55         5.82 o                         
   4  -7  16          0.45         -0.02        14.61 o                         
  -3  -6  16         10.81         14.75        13.15 o                         
  -2  -6  16         26.22         37.05        10.07 o                         
  -1  -6  16         29.41         15.77        12.02 o                         
   0  -6  16         40.65         34.19        10.03 o                         
   1  -6  16          1.54         -2.25         4.87 o                         
   2  -6  16        100.66        123.02        12.48 o                         
   3  -6  16         96.00         99.31        10.33 o                         
   4  -6  16         20.48         24.55         6.01 o                         
   5  -6  16          2.23         -5.44        36.43 o                         
  -4  -5  16          5.02        -19.48        19.48 o                         
  -3  -5  16          0.41        -10.77        10.77 o                         
  -2  -5  16          0.01         -5.99         7.37 o                         
  -1  -5  16          0.00         -2.16         6.15 o                         
   0  -5  16          1.52         -3.59         4.58 o                         
   1  -5  16         48.85         51.34         7.70 o                         
   2  -5  16        179.31        179.32        12.76 o                         
   3  -5  16          3.21          1.73         5.37 o                         
   4  -5  16         64.23         53.14         7.06 o                         
   5  -5  16          2.01         -3.79        29.45 o                         
  -6  -4  16          3.78         -7.17         7.17 o                         
  -5  -4  16          6.15         -4.87         7.70 o                         
  -4  -4  16          0.03          8.25         9.62 o                         
  -3  -4  16         21.98          5.64         9.37 o                         
  -2  -4  16         27.20         28.29         9.61 o                         
  -1  -4  16         12.67          8.32         5.94 o                         
   0  -4  16          4.99          4.54         4.55 o                         
   1  -4  16         65.75         76.12         9.59 o                         
   2  -4  16          8.11          0.56         4.74 o                         
   3  -4  16         10.25         14.43         5.35 o                         
   4  -4  16         34.04         28.49         8.19 o                         
   5  -4  16          1.32        -11.41        11.41 o                         
  -6  -3  16          0.60         -7.90         9.67 o                         
  -5  -3  16         11.48         10.68         6.88 o                         
  -4  -3  16         24.51         11.43        10.03 o                         
  -3  -3  16          1.90          3.47         6.59 o                         
  -2  -3  16         47.65         47.45        15.20 o                         
  -1  -3  16          4.02         -0.31         4.56 o                         
   0  -3  16          1.71         17.44         7.57 o                         
   1  -3  16         69.60         66.10         8.38 o                         
   2  -3  16         43.89         45.54         6.60 o                         
   3  -3  16         16.85         13.97         4.06 o                         
   4  -3  16         26.21         33.98         7.30 o                         
   5  -3  16         14.89         13.94        10.89 o                         
  -5  -2  16          7.95         -4.20         4.69 o                         
  -4  -2  16          1.52         -4.45         4.77 o                         
  -3  -2  16        126.81        126.25        13.44 o                         
  -2  -2  16         69.32         79.87        10.32 o                         
  -1  -2  16         66.09         52.17         6.33 o                         
   0  -2  16         73.10         94.25        14.22 o                         
   1  -2  16         54.81         67.43         8.36 o                         
   2  -2  16        101.90        112.09         8.11 o                         
   3  -2  16         26.82         17.94         8.01 o                         
   4  -2  16          0.81          2.99         4.58 o                         
  -6  -1  16          5.51        -33.23        33.23 o                         
  -5  -1  16          7.42         -2.52         8.50 o                         
  -4  -1  16          0.06          1.58         6.86 o                         
  -3  -1  16         53.68        125.11        23.63 o                         
  -2  -1  16         11.13          8.22         6.42 o                         
  -1  -1  16        189.19        188.23        13.24 o                         
   0  -1  16        103.25         87.40        13.02 o                         
   1  -1  16          6.68         14.11         5.58 o                         
   2  -1  16         57.62         53.80         8.01 o                         
   3  -1  16        264.17        276.08        15.47 o                         
   4  -1  16         41.30         31.29        11.40 o                         
   5  -1  16          4.45          0.15        11.84 o                         
  -6   0  16          0.06         -9.61        18.27 o                         
  -5   0  16          0.08         -7.93         7.93 o                         
  -4   0  16         31.71         47.96         8.35 o                         
  -3   0  16         72.42         88.59        16.21 o                         
  -2   0  16          1.10          1.79         3.39 o                         
  -1   0  16         38.24         56.12         8.57 o                         
   0   0  16         75.13        105.01         9.87 o                         
   1   0  16          1.60          6.95         5.98 o                         
   2   0  16          0.73          2.32         4.94 o                         
   3   0  16         67.65         96.85        18.95 o                         
   4   0  16          0.00         19.78        11.20 o                         
   5   0  16         58.06         68.09        14.42 o                         
  -6   1  16         16.69         -3.94        14.86 o                         
  -5   1  16         12.28          1.84         3.70 o                         
  -4   1  16          2.09          6.10         7.57 o                         
  -3   1  16         31.60         37.49         6.73 o                         
  -2   1  16         46.07         48.25         6.90 o                         
  -1   1  16          6.72          7.80         4.66 o                         
   0   1  16          3.09         -4.83         7.53 o                         
   1   1  16          6.13          9.66         6.91 o                         
   2   1  16         27.22         48.61         8.90 o                         
   3   1  16         25.95          9.35         6.62 o                         
   4   1  16          8.21         -2.63        14.22 o                         
  -7   2  16          0.10         -7.96         7.96 o                         
  -6   2  16         30.34         14.85         7.10 o                         
  -5   2  16         19.98          7.42         9.32 o                         
  -4   2  16          0.38          4.80         7.17 o                         
  -3   2  16          1.39         -3.59         4.75 o                         
  -2   2  16         14.47         14.75         3.74 o                         
  -1   2  16         19.61         19.59         4.54 o                         
   0   2  16         29.15         28.80         6.40 o                         
   1   2  16         37.08         31.67         7.74 o                         
   2   2  16          5.77         12.67         8.66 o                         
   3   2  16          4.42         12.53         7.08 o                         
   4   2  16         11.67        -11.42        11.42 o                         
   5   2  16          2.44        -11.52        23.63 o                         
  -6   3  16         20.55         15.93        25.47 o                         
  -5   3  16          0.47         10.44         9.03 o                         
  -4   3  16         26.83         36.09         9.05 o                         
  -3   3  16          2.57          2.17         6.71 o                         
  -2   3  16          7.59          7.94         5.93 o                         
  -1   3  16          0.17         -0.20         4.34 o                         
   0   3  16         85.17         96.90        11.61 o                         
   1   3  16         63.50         43.21        10.31 o                         
   2   3  16         22.11         21.34         7.75 o                         
   3   3  16         18.16         44.79        14.80 o                         
   4   3  16          0.29         32.58        22.18 o                         
  -6   4  16          1.57         12.37        28.69 o                         
  -5   4  16          3.37         20.82        10.59 o                         
  -4   4  16        112.35        118.15        11.45 o                         
  -3   4  16         13.14         10.40         5.95 o                         
  -2   4  16         67.96         61.31        11.55 o                         
  -1   4  16         46.46         44.79         7.20 o                         
   0   4  16          5.61          7.32         4.56 o                         
   1   4  16         12.13          5.63         4.94 o                         
   2   4  16         16.28         18.08         7.95 o                         
   3   4  16          3.35          6.37        12.63 o                         
  -6   5  16          2.40         12.90        26.52 o                         
  -5   5  16          7.62          7.83        10.72 o                         
  -4   5  16          7.08         -0.03         6.78 o                         
  -3   5  16          2.52         10.07         6.00 o                         
  -2   5  16         10.16         12.80         6.28 o                         
  -1   5  16          0.02         -1.37         6.68 o                         
   0   5  16         10.79          7.28         5.56 o                         
   1   5  16         15.66         15.98         4.98 o                         
   2   5  16         10.19         10.65         8.40 o                         
   3   5  16          0.00         -9.48        14.43 o                         
  -6   6  16         10.13         -9.90        33.96 o                         
  -5   6  16          0.00         13.87        12.58 o                         
  -4   6  16          1.17         -5.08         7.63 o                         
  -3   6  16          1.74         -8.42         8.42 o                         
  -2   6  16          7.13         -0.28         7.72 o                         
  -1   6  16         17.93         25.72         6.84 o                         
   0   6  16          2.13         -2.75         6.41 o                         
   1   6  16         11.03          4.90         4.31 o                         
   2   6  16          8.02         10.78        16.91 o                         
  -6   7  16          2.10         -8.09         8.09 o                         
  -5   7  16         23.04         24.73        22.36 o                         
  -4   7  16          1.47         -6.16        12.21 o                         
  -3   7  16         27.69         32.87         9.89 o                         
  -2   7  16          4.39          6.21         7.53 o                         
  -1   7  16          0.03         -6.87         6.87 o                         
   0   7  16          9.28         15.93         4.77 o                         
   1   7  16         13.63         32.31        15.29 o                         
   2   7  16          3.38         -3.49        23.89 o                         
  -5   8  16          9.73         -6.63         8.13 o                         
  -4   8  16          0.16        -21.32        21.32 o                         
  -3   8  16         61.60         74.34        15.21 o                         
  -2   8  16          0.01        -10.18        10.18 o                         
  -1   8  16         53.92         18.91        13.66 o                         
   0   8  16          7.86         -0.24        11.89 o                         
   1   8  16          1.04        -26.13        26.13 o                         
  -4   9  16          1.54        -14.28        28.89 o                         
  -3   9  16         14.86         26.00        27.25 o                         
  -2   9  16          0.02          9.28        23.96 o                         
  -1   9  16         20.63         23.69        20.49 o                         
   2  -9  17         31.45         45.87        21.11 o                         
   3  -9  17          0.49        -14.68        24.09 o                         
  -1  -8  17         18.27         52.52        27.64 o                         
   0  -8  17         15.35         17.54        33.37 o                         
   1  -8  17          3.83          6.52        15.79 o                         
   2  -8  17          0.01        -18.64        19.55 o                         
   3  -8  17         19.46         28.10        14.09 o                         
  -2  -7  17         16.70          0.53        18.16 o                         
  -1  -7  17          1.24        -12.44        15.40 o                         
   0  -7  17          1.22         -3.05         7.14 o                         
   1  -7  17         49.25         35.39        11.11 o                         
   2  -7  17         29.08         24.30         8.95 o                         
   3  -7  17          1.94         -7.12         7.12 o                         
   4  -7  17          1.06        -20.80        20.80 o                         
  -3  -6  17         47.61         60.09        41.13 o                         
  -2  -6  17         45.11         40.21        15.60 o                         
  -1  -6  17         30.93         52.74        14.00 o                         
   0  -6  17         22.60         17.99         7.03 o                         
   1  -6  17         11.84         15.28         5.15 o                         
   2  -6  17         79.90         84.89         9.22 o                         
   3  -6  17         10.05          5.32         8.05 o                         
   4  -6  17          9.78         12.67         9.27 o                         
   5  -6  17          0.80        -25.47        25.47 o                         
  -3  -5  17          8.97        -15.07        15.07 o                         
  -2  -5  17         13.54         28.17        11.64 o                         
  -1  -5  17         29.10         33.47         8.07 o                         
   0  -5  17         68.77         51.80        18.20 o                         
   1  -5  17        239.91        264.67        15.24 o                         
   2  -5  17          5.18          6.65         4.10 o                         
   3  -5  17         56.46         56.59         8.31 o                         
   4  -5  17          0.01         -1.77         7.55 o                         
   5  -5  17          0.33        -33.10        33.10 o                         
  -4  -4  17         10.21         15.04        11.26 o                         
  -3  -4  17         34.83         49.08        14.42 o                         
  -2  -4  17         13.08          2.22         8.18 o                         
  -1  -4  17         12.47          4.28        10.53 o                         
   0  -4  17          8.57         13.64         6.76 o                         
   1  -4  17         19.11         62.19        18.62 o                         
   2  -4  17         69.23         94.02        10.97 o                         
   3  -4  17        209.54        240.92        25.74 o                         
   4  -4  17          0.51         -1.04        12.19 o                         
   5  -4  17         17.48         21.47        16.49 o                         
  -6  -3  17          1.32          0.66         8.03 o                         
  -5  -3  17          6.68         -9.96        29.29 o                         
  -4  -3  17          1.87         -7.00        11.39 o                         
  -3  -3  17         23.11         32.29        11.51 o                         
  -2  -3  17         41.10         49.49        11.21 o                         
  -1  -3  17          3.45         -0.21         4.47 o                         
   0  -3  17         28.40         22.38         8.80 o                         
   1  -3  17         55.08         74.73         9.27 o                         
   2  -3  17          1.78          4.73         4.59 o                         
   3  -3  17          5.21          8.33         6.91 o                         
   4  -3  17         23.98         22.32        11.02 o                         
   5  -3  17         17.70          2.86        11.62 o                         
  -6  -2  17          2.81         -6.32         6.32 o                         
  -5  -2  17          0.03         21.06        24.48 o                         
  -4  -2  17         11.23          5.12         8.88 o                         
  -3  -2  17         50.87         41.34         9.54 o                         
  -2  -2  17          9.61          7.65         8.11 o                         
  -1  -2  17          2.87         10.92         6.40 o                         
   0  -2  17         20.51         36.58        10.29 o                         
   1  -2  17         75.61         69.66         8.09 o                         
   2  -2  17         77.00         93.12        10.34 o                         
   3  -2  17          1.32         -7.99         7.99 o                         
   4  -2  17          8.86          5.24         9.20 o                         
   5  -2  17          0.03        -10.78        10.78 o                         
  -6  -1  17         10.01         -5.40         8.23 o                         
  -5  -1  17          0.10          5.74         9.71 o                         
  -4  -1  17          0.15         -6.38         6.38 o                         
  -3  -1  17         57.65         47.47         8.23 o                         
  -2  -1  17        365.45        376.13        14.24 o                         
  -1  -1  17         71.10         63.49         8.57 o                         
   0  -1  17          1.46          0.59         4.86 o                         
   1  -1  17          0.27          3.17         4.33 o                         
   2  -1  17         16.86         61.01        15.86 o                         
   3  -1  17         14.83         29.24        10.74 o                         
   4  -1  17          0.08         -8.51        10.28 o                         
   5  -1  17          0.01        -10.83        10.83 o                         
  -7   0  17          1.13         -7.70         8.23 o                         
  -6   0  17          2.64         -6.52         6.52 o                         
  -5   0  17          2.44          2.99         8.78 o                         
  -4   0  17         46.88         49.49         8.35 o                         
  -3   0  17         19.13         21.05         6.11 o                         
  -2   0  17         20.20         24.22         8.91 o                         
  -1   0  17        220.37        241.39        14.36 o                         
   0   0  17        117.81        113.09        13.32 o                         
   1   0  17         28.41         34.75         8.89 o                         
   2   0  17         91.44        100.17        12.94 o                         
   3   0  17          0.38         17.85         8.62 o                         
   4   0  17         81.56         87.66        21.88 o                         
  -7   1  17          8.44          6.19        11.65 o                         
  -6   1  17          0.10        -28.04        28.04 o                         
  -5   1  17         11.95         -3.76         8.80 o                         
  -4   1  17         14.20          4.47         6.58 o                         
  -3   1  17         27.34         49.00        11.54 o                         
  -2   1  17         19.31         18.88         3.73 o                         
  -1   1  17          0.64          2.66         5.20 o                         
   0   1  17          2.08          7.55         5.36 o                         
   1   1  17          2.67         -5.65         5.65 o                         
   2   1  17          5.89          6.46         8.98 o                         
   3   1  17         23.65         22.25        15.13 o                         
   4   1  17         30.80         37.61        17.47 o                         
   5   1  17          1.82        100.03        28.76 o                         
  -6   2  17          0.38        -14.22        48.37 o                         
  -5   2  17          3.57          1.46         9.89 o                         
  -4   2  17          4.88          7.23         6.75 o                         
  -3   2  17         28.99         16.58         6.60 o                         
  -2   2  17         18.51         19.53         7.55 o                         
  -1   2  17        210.62        273.39        20.08 o                         
   0   2  17         48.90         53.80        11.80 o                         
   1   2  17          0.43         -5.34        10.30 o                         
   2   2  17          1.21         -2.00         6.59 o                         
   3   2  17          0.02        -10.34        10.36 o                         
   4   2  17          1.33        -13.73        13.73 o                         
  -5   3  17         65.28         53.91        12.11 o                         
  -4   3  17          8.38         -3.30         7.58 o                         
  -3   3  17          0.17          1.82         5.79 o                         
  -2   3  17         20.98         22.70         5.79 o                         
  -1   3  17          5.06          0.28         6.04 o                         
   0   3  17          2.26          9.03        13.79 o                         
   1   3  17         14.72         22.02         9.67 o                         
   2   3  17         29.21         34.31         9.59 o                         
   3   3  17         11.86         31.87        14.09 o                         
   4   3  17          0.00          2.90        21.13 o                         
  -6   4  17          5.75          9.67        29.02 o                         
  -5   4  17         51.63         17.76        30.40 o                         
  -4   4  17          5.40          4.21         6.75 o                         
  -3   4  17        165.28        211.75        15.90 o                         
  -2   4  17        105.59         92.07        14.17 o                         
  -1   4  17         48.55         52.11        13.02 o                         
   0   4  17          0.74          3.87         5.27 o                         
   1   4  17          4.42          1.53         6.90 o                         
   2   4  17          1.05         -0.33        10.31 o                         
   3   4  17          1.09        -10.33        20.34 o                         
  -6   5  17          7.93         18.66        21.85 o                         
  -5   5  17          0.64          6.87        13.87 o                         
  -4   5  17          1.95         -1.33         7.93 o                         
  -3   5  17         26.55         17.83        10.73 o                         
  -2   5  17          0.79          1.08         7.12 o                         
  -1   5  17         68.90         62.60         9.13 o                         
   0   5  17         86.42        111.60        16.75 o                         
   1   5  17         19.48         12.69         7.28 o                         
   2   5  17          2.51         -4.18         4.18 o                         
   3   5  17          0.03        -21.19        23.89 o                         
  -7   6  17          0.25        -16.65        16.65 o                         
  -5   6  17          0.91         16.45        14.83 o                         
  -4   6  17          1.80         -0.11         8.29 o                         
  -3   6  17          8.20          6.50         8.88 o                         
  -2   6  17         26.80         31.45         8.71 o                         
  -1   6  17          2.30         23.99        10.61 o                         
   0   6  17          7.61          1.41         7.11 o                         
   1   6  17          0.32         -2.07         9.08 o                         
   2   6  17          0.08        -16.91        16.91 o                         
  -4   7  17         10.08         -3.94        14.16 o                         
  -3   7  17          0.00         -6.25         8.24 o                         
  -2   7  17          5.28         -4.06        11.82 o                         
  -1   7  17          6.97        -12.45        12.45 o                         
   0   7  17         25.63         19.20         5.82 o                         
   1   7  17          3.79        -12.23        15.45 o                         
  -5   8  17          4.82         -5.33         7.04 o                         
  -4   8  17         32.21         -5.26        26.32 o                         
  -3   8  17          0.24        -13.54        13.54 o                         
  -2   8  17          2.22          2.26        12.01 o                         
  -1   8  17         12.66         33.13        31.33 o                         
   0   8  17          1.96         -7.67        14.15 o                         
   1   8  17          5.38         -1.45        26.85 o                         
  -3   9  17         13.28        -32.71        32.71 o                         
  -2   9  17         47.81         66.89        24.04 o                         
  -1   9  17          6.09         -9.51        25.47 o                         
   0  -8  18         31.34         -6.65        19.15 o                         
   1  -8  18         70.67         66.64        32.38 o                         
   2  -8  18         18.51         28.51        15.55 o                         
   3  -8  18         47.70         28.68        14.40 o                         
  -1  -7  18          0.01        -19.38        19.38 o                         
   0  -7  18         44.00         43.62        17.54 o                         
   1  -7  18         31.40         53.07        12.42 o                         
   2  -7  18          3.54          8.92         8.97 o                         
   3  -7  18          0.40         -7.34         7.34 o                         
   4  -7  18         15.91         12.37        23.49 o                         
  -2  -6  18          3.33         13.42        11.49 o                         
  -1  -6  18          0.63         -2.31         7.29 o                         
   0  -6  18          0.05         -4.10         6.78 o                         
   1  -6  18         18.27         24.32         9.14 o                         
   2  -6  18         36.64         28.90        14.06 o                         
   3  -6  18          1.47         -5.57         8.61 o                         
   4  -6  18          0.19         30.30        14.42 o                         
  -3  -5  18          1.83          7.65        17.77 o                         
  -2  -5  18         52.27         48.55        13.62 o                         
  -1  -5  18         14.59         42.41        11.73 o                         
   0  -5  18          9.14         14.99        15.89 o                         
   1  -5  18         11.47          8.03         6.76 o                         
   2  -5  18         67.55         90.29        11.53 o                         
   3  -5  18          3.62          8.27         5.55 o                         
   4  -5  18          0.20        -14.75        15.41 o                         
   5  -5  18          1.58        -14.76        14.76 o                         
  -4  -4  18         12.75          1.60        18.24 o                         
  -3  -4  18         29.04         22.50        11.70 o                         
  -2  -4  18          2.92         -8.16        11.52 o                         
  -1  -4  18          4.25         19.02         7.92 o                         
   0  -4  18         81.94        126.29        13.87 o                         
   1  -4  18         32.73         26.52         7.00 o                         
   2  -4  18        239.20        261.56        17.18 o                         
   3  -4  18         26.52         21.46        17.50 o                         
   4  -4  18        120.01        151.00        21.49 o                         
   5  -4  18          0.03        -18.49        18.49 o                         
  -5  -3  18          6.15         43.11        35.21 o                         
  -4  -3  18          0.00         -1.12        27.77 o                         
  -3  -3  18         28.81         15.02        10.30 o                         
  -2  -3  18         38.20         54.86        12.40 o                         
  -1  -3  18         14.69         19.10         8.25 o                         
   0  -3  18          2.98         10.72         5.36 o                         
   1  -3  18         16.20         13.11         7.64 o                         
   2  -3  18         17.30         20.63         7.75 o                         
   3  -3  18         33.53         65.03        10.22 o                         
   4  -3  18         52.25         79.30        12.00 o                         
   5  -3  18          1.47         14.57        13.30 o                         
  -5  -2  18          2.06        -14.91        14.91 o                         
  -4  -2  18         25.61         33.28        11.80 o                         
  -3  -2  18         93.73         60.53        11.53 o                         
  -2  -2  18          0.78          7.51         6.99 o                         
  -1  -2  18         44.89         42.88         8.51 o                         
   0  -2  18         20.89         19.78         8.03 o                         
   1  -2  18         44.39         26.00        13.49 o                         
   2  -2  18         28.70         26.43         9.36 o                         
   3  -2  18          7.57         -7.30         8.18 o                         
   4  -2  18         21.67          6.38        11.59 o                         
   5  -2  18         11.36         22.18        22.70 o                         
  -5  -1  18          1.08         10.96        17.69 o                         
  -4  -1  18          4.65         -1.26         7.34 o                         
  -3  -1  18         65.04         71.63         9.86 o                         
  -2  -1  18         36.29         33.78         6.13 o                         
  -1  -1  18          1.87          0.93         5.30 o                         
   0  -1  18          2.61         -0.65         4.34 o                         
   1  -1  18          0.77          7.42         4.56 o                         
   2  -1  18         14.03         16.95         7.06 o                         
   3  -1  18         27.55         63.33        13.13 o                         
   4  -1  18          1.78        -12.80        12.80 o                         
  -5   0  18         41.16         35.58        12.60 o                         
  -4   0  18         20.27         32.98         8.79 o                         
  -3   0  18          4.60          6.36         6.87 o                         
  -2   0  18         51.86         65.27         9.53 o                         
  -1   0  18         84.02         83.97        10.16 o                         
   0   0  18          1.98          6.99         5.12 o                         
   1   0  18          0.59          8.03        10.33 o                         
   2   0  18         11.20          2.67        15.58 o                         
   3   0  18         75.98         53.99        10.02 o                         
   4   0  18          1.26         -6.65        15.73 o                         
   5   0  18          3.83          6.12        23.82 o                         
  -6   1  18          3.19        -30.87        30.87 o                         
  -5   1  18          1.87         -9.49         9.49 o                         
  -4   1  18         24.41          8.48         7.94 o                         
  -3   1  18         86.59         78.32        10.08 o                         
  -2   1  18         48.63         48.04         5.91 o                         
  -1   1  18          1.68          5.50         5.02 o                         
   0   1  18         37.61         39.78         7.81 o                         
   1   1  18          1.79          0.30         7.43 o                         
   2   1  18          5.30          9.72         7.20 o                         
   3   1  18         15.89         23.63         8.91 o                         
   4   1  18          4.50         -2.88        21.13 o                         
  -6   2  18          0.21        -23.10        29.62 o                         
  -5   2  18          1.31         -7.02        12.44 o                         
  -4   2  18         15.33          4.65         7.97 o                         
  -3   2  18          1.70         -3.94         5.99 o                         
  -2   2  18         98.02        100.30         8.78 o                         
  -1   2  18         19.17         46.07        15.53 o                         
   0   2  18          0.60         -4.64         7.45 o                         
   1   2  18          6.76         19.38         9.01 o                         
   2   2  18          0.13         27.81        11.21 o                         
   3   2  18         10.87        -11.11        11.11 o                         
   4   2  18          4.72         -2.13        15.05 o                         
  -6   3  18         28.37        -31.59        31.59 o                         
  -5   3  18          2.84         -3.19        11.99 o                         
  -4   3  18          1.98         -0.87        11.57 o                         
  -3   3  18         37.05         34.96         7.47 o                         
  -2   3  18         70.68         65.40         9.34 o                         
  -1   3  18          6.60         13.36        12.64 o                         
   0   3  18         50.88         27.91        10.19 o                         
   1   3  18          3.62          2.12         8.18 o                         
   2   3  18          0.11         22.37        12.39 o                         
   3   3  18          0.04          0.13        20.93 o                         
  -5   4  18          7.22         33.15        12.91 o                         
  -4   4  18         24.80          5.21         8.76 o                         
  -3   4  18          0.87          2.81         6.93 o                         
  -2   4  18         11.35          9.51         6.47 o                         
  -1   4  18         29.50         26.64         8.83 o                         
   0   4  18          1.59         -4.34         8.08 o                         
   1   4  18          4.09         19.00         7.87 o                         
   2   4  18          1.89          4.12         8.39 o                         
   3   4  18          3.92         17.95        14.76 o                         
  -5   5  18         40.23         35.15        15.25 o                         
  -4   5  18         50.13         18.44        14.07 o                         
  -3   5  18          0.61          1.45         9.65 o                         
  -2   5  18         33.31         32.32        13.48 o                         
  -1   5  18         30.29         35.65         8.65 o                         
   0   5  18          0.24          0.91         6.52 o                         
   1   5  18         42.85         35.65        10.96 o                         
   2   5  18          6.21         13.43        21.45 o                         
  -7   6  18          0.42        -11.52        11.52 o                         
  -5   6  18          4.93         49.32        22.53 o                         
  -4   6  18         10.70          2.08        10.24 o                         
  -3   6  18         19.49          8.24        10.23 o                         
  -2   6  18         13.38         -5.68        10.51 o                         
  -1   6  18          0.73         -2.59         6.97 o                         
   0   6  18          0.86          0.14         9.99 o                         
   1   6  18          8.99         24.89        12.26 o                         
   2   6  18          1.28        -21.19        21.19 o                         
  -5   7  18          1.42         -0.39        32.71 o                         
  -4   7  18          1.35        -16.73        16.73 o                         
  -3   7  18          2.52         -0.50         9.53 o                         
  -2   7  18          0.02         -5.47        13.34 o                         
  -1   7  18          9.69        -10.15        10.15 o                         
   0   7  18          0.80         -4.98        11.30 o                         
  -5   8  18          4.10         -1.78         8.16 o                         
  -3   8  18          0.25         38.54        19.42 o                         
  -2   8  18         16.37          7.17        46.46 o                         
  -1   8  18          1.15         -2.77        14.75 o                         
   0   8  18          7.03         -8.56        31.00 o                         
  -3   9  18          4.19         -6.35        28.68 o                         
   1  -8  19         51.43         70.75        24.09 o                         
   2  -8  19         92.91        177.49        51.27 o                         
  -1  -7  19          6.59         20.93        24.42 o                         
   0  -7  19          0.53         11.65        20.20 o                         
   1  -7  19          8.59         17.96        10.28 o                         
   2  -7  19          2.57         12.57        16.19 o                         
   3  -7  19         32.62         26.98        22.05 o                         
  -2  -6  19          0.01          6.98        17.31 o                         
  -1  -6  19          0.18         -7.43        11.49 o                         
   0  -6  19          0.23         -2.06        11.25 o                         
   1  -6  19         33.11         26.40        10.24 o                         
   2  -6  19         42.41         41.71         9.73 o                         
   3  -6  19         15.29          1.45        10.26 o                         
   4  -6  19          0.18        -13.23        22.97 o                         
  -2  -5  19         21.38         26.35        19.11 o                         
  -1  -5  19          9.97          0.97        17.97 o                         
   0  -5  19          0.11         -6.00         6.00 o                         
   1  -5  19          8.29         -8.49         8.49 o                         
   2  -5  19         11.05         23.26        10.60 o                         
   3  -5  19         24.64         19.28         9.17 o                         
   4  -5  19         16.07         41.50        15.69 o                         
  -3  -4  19          0.47        -11.17        11.17 o                         
  -2  -4  19         32.94         20.83        22.38 o                         
  -1  -4  19         11.76         -0.16         9.55 o                         
   0  -4  19         41.28         70.93        10.62 o                         
   1  -4  19        107.12        129.04        15.45 o                         
   2  -4  19          7.85         14.59         6.14 o                         
   3  -4  19         39.64         41.26        10.38 o                         
   4  -4  19          0.86         -0.97        10.14 o                         
  -4  -3  19          1.32          6.10        13.09 o                         
  -3  -3  19          6.00         -5.88        15.96 o                         
  -2  -3  19         18.59         21.28         8.16 o                         
  -1  -3  19          7.64          2.94         7.97 o                         
   0  -3  19         20.08         20.40         6.52 o                         
   1  -3  19          0.22         -1.93         9.89 o                         
   2  -3  19         80.84         64.75        15.33 o                         
   3  -3  19        115.52        111.77        13.44 o                         
   4  -3  19          5.01         12.88        11.52 o                         
   5  -3  19         10.42        -28.23        32.64 o                         
  -5  -2  19         11.34         13.22        22.83 o                         
  -4  -2  19         43.14         38.21        22.33 o                         
  -3  -2  19          0.28         -7.35         7.91 o                         
  -2  -2  19         25.31         33.73         8.54 o                         
  -1  -2  19          0.04         -1.55         7.79 o                         
   0  -2  19          4.65          3.80         5.59 o                         
   1  -2  19         36.44         36.23         9.55 o                         
   2  -2  19          0.62         11.79         7.61 o                         
   3  -2  19         21.25         -5.80        10.68 o                         
   4  -2  19         35.09          1.79        25.27 o                         
   5  -2  19          5.90        -23.17        23.17 o                         
  -5  -1  19          3.66          6.34        17.00 o                         
  -4  -1  19          0.87         -3.93         8.34 o                         
  -3  -1  19         65.16         65.37        10.26 o                         
  -2  -1  19         84.25         92.21        29.25 o                         
  -1  -1  19          5.98          1.08         5.14 o                         
   0  -1  19         62.89         41.20         9.30 o                         
   1  -1  19         38.53         39.42        10.90 o                         
   2  -1  19         49.48         45.21         8.98 o                         
   3  -1  19         11.65          8.21         7.54 o                         
   4  -1  19          3.55        -12.83        12.83 o                         
   5  -1  19          0.20        -18.49        24.15 o                         
  -5   0  19          3.10        -12.06        12.06 o                         
  -4   0  19          1.70         -7.54         7.54 o                         
  -3   0  19         10.07         10.73         7.94 o                         
  -2   0  19         58.87         74.36        10.67 o                         
  -1   0  19          5.34          8.29         5.89 o                         
   0   0  19          0.37         16.96         9.82 o                         
   1   0  19          0.69          4.89         7.38 o                         
   2   0  19          6.01         13.14         7.04 o                         
   3   0  19         18.98         -5.17         8.43 o                         
   4   0  19         26.66         76.93        27.38 o                         
  -5   1  19         10.56         11.26        12.05 o                         
  -4   1  19         26.90         18.41         8.12 o                         
  -3   1  19         11.81         12.34         6.55 o                         
  -2   1  19         28.59         31.05         8.01 o                         
  -1   1  19        265.70        304.71        21.47 o                         
   0   1  19         36.23         27.60        11.73 o                         
   1   1  19         20.60         30.65        10.46 o                         
   2   1  19         14.68         28.32        13.72 o                         
   3   1  19          8.09         20.30         9.23 o                         
   4   1  19         15.73         32.38        23.03 o                         
  -5   2  19          0.21        -10.02        12.97 o                         
  -4   2  19          0.04         -9.90         9.90 o                         
  -3   2  19          0.56         -1.71         5.66 o                         
  -2   2  19          0.75          4.01         7.85 o                         
  -1   2  19         11.06         10.32        10.17 o                         
   0   2  19          0.01         -6.04         6.04 o                         
   1   2  19         71.65        102.46        18.59 o                         
   2   2  19         45.10         33.59        11.89 o                         
   3   2  19          4.48         -7.63        16.06 o                         
  -5   3  19          0.28         25.59        14.40 o                         
  -4   3  19         10.95         16.59         8.43 o                         
  -3   3  19         43.45         43.80         8.87 o                         
  -2   3  19          8.05          9.38         5.11 o                         
  -1   3  19         93.82         84.74        16.85 o                         
   0   3  19          5.44          1.37         9.64 o                         
   1   3  19          1.54          1.01         7.25 o                         
   2   3  19          0.14         14.82         9.67 o                         
   3   3  19          4.20         38.20        18.72 o                         
  -5   4  19          5.82         -2.87        13.56 o                         
  -4   4  19          4.82         -2.58         8.54 o                         
  -3   4  19          2.16         -2.48         8.07 o                         
  -2   4  19         50.97         42.77         8.48 o                         
  -1   4  19          0.59         -4.72         5.55 o                         
   0   4  19         29.67         56.16        14.12 o                         
   1   4  19         21.99         25.91         9.79 o                         
   2   4  19          9.12         22.64        24.61 o                         
  -5   5  19          7.51         49.19        28.04 o                         
  -4   5  19         21.46         49.49        17.64 o                         
  -3   5  19         18.13         30.79         9.41 o                         
  -2   5  19          2.78          8.46         8.40 o                         
  -1   5  19          7.99          2.28         6.85 o                         
   0   5  19          3.58         12.54         9.19 o                         
   1   5  19          1.76         -6.04         9.29 o                         
   2   5  19          7.99         11.44        14.91 o                         
  -5   6  19          7.82        -35.08        35.08 o                         
  -4   6  19          2.61          4.17        14.68 o                         
  -3   6  19          0.33         28.09        11.88 o                         
  -2   6  19          1.56         -4.01        14.69 o                         
  -1   6  19          7.85         10.18         8.14 o                         
   0   6  19         54.22         48.36        18.41 o                         
   1   6  19          9.93          1.25        19.41 o                         
  -5   7  19          0.00         -6.52        64.50 o                         
  -4   7  19          0.03         -2.07        37.15 o                         
  -3   7  19          0.10        -10.06        10.06 o                         
  -2   7  19          3.23         -0.22        12.80 o                         
  -1   7  19          2.38        -13.90        13.90 o                         
   0   7  19          1.29         14.87        21.59 o                         
   1   7  19          7.00        -26.39        26.39 o                         
  -5   8  19          5.20         -5.33         9.67 o                         
  -2   8  19          0.22        -25.07        25.07 o                         
  -1   8  19          2.01         20.80        34.22 o                         
   0   8  19          3.58         -1.91        37.12 o                         
   2  -8  20          2.20        -19.35        19.35 o                         
   0  -7  20         32.95         52.12        20.99 o                         
   1  -7  20         16.64         21.22        14.89 o                         
   2  -7  20         61.58         23.63        11.97 o                         
   3  -7  20         59.68         15.90        39.12 o                         
  -1  -6  20          4.41         14.28        19.12 o                         
   0  -6  20         25.96         21.84        11.74 o                         
   1  -6  20         13.02         -6.80        11.21 o                         
   2  -6  20          2.57        -10.11        10.40 o                         
   3  -6  20          0.73        -14.33        15.14 o                         
   4  -6  20         12.94         30.74        19.55 o                         
  -2  -5  20         27.37          7.73        19.68 o                         
  -1  -5  20         11.64         31.06        16.85 o                         
   0  -5  20          1.73          4.33         7.94 o                         
   1  -5  20          2.38         10.68        19.11 o                         
   2  -5  20         16.29         22.52         9.77 o                         
   3  -5  20          1.69        -10.29        10.29 o                         
   4  -5  20          1.39         17.55        16.30 o                         
  -3  -4  20         12.77         10.64        27.18 o                         
  -2  -4  20         16.49         20.77        12.94 o                         
  -1  -4  20          5.80         19.69         8.03 o                         
   0  -4  20         14.85         27.20         8.67 o                         
   1  -4  20          5.38         35.45        11.22 o                         
   2  -4  20         24.83          1.38        12.74 o                         
   3  -4  20         33.34         42.91        10.12 o                         
   4  -4  20          3.69         18.23        25.14 o                         
  -4  -3  20         12.11        -17.18        24.35 o                         
  -3  -3  20         77.04        123.46        32.18 o                         
  -2  -3  20         12.74         16.53         8.75 o                         
  -1  -3  20         10.56          2.74         7.10 o                         
   0  -3  20          0.05          8.46         6.02 o                         
   1  -3  20         37.65         18.16         9.73 o                         
   2  -3  20        114.14        132.79        12.10 o                         
   3  -3  20          0.19         -7.23         7.84 o                         
   4  -3  20          1.69          5.17        12.39 o                         
  -4  -2  20          9.76         15.16        15.86 o                         
  -3  -2  20         13.44         18.16        11.12 o                         
  -2  -2  20         18.05          6.39         7.36 o                         
  -1  -2  20        106.42         92.50        15.78 o                         
   0  -2  20         47.58         50.31         9.54 o                         
   1  -2  20          1.73         -1.34         5.21 o                         
   2  -2  20          8.12         -7.06         7.06 o                         
   3  -2  20         26.53         10.10        12.79 o                         
   4  -2  20         19.64         10.18        31.06 o                         
  -5  -1  20          5.44          5.40        27.71 o                         
  -4  -1  20         27.48         10.61        13.10 o                         
  -3  -1  20         79.33         81.66        12.50 o                         
  -2  -1  20          6.45         -0.58         6.90 o                         
   0  -1  20         47.58         49.79         7.95 o                         
   1  -1  20         28.34         28.57         6.06 o                         
   2  -1  20          0.93          2.70         9.43 o                         
   3  -1  20         13.50         26.71        13.77 o                         
   4  -1  20          3.65        -11.54        26.92 o                         
  -5   0  20          1.04          3.82        29.94 o                         
  -4   0  20          0.11         -6.64        11.75 o                         
  -3   0  20         14.31         15.49         8.86 o                         
  -2   0  20         26.48         21.08         8.44 o                         
  -1   0  20         14.93         12.47         6.24 o                         
   0   0  20          6.43          7.15         5.76 o                         
   1   0  20          0.27         -3.89         8.33 o                         
   2   0  20          4.75         10.55        31.69 o                         
   3   0  20         12.77         -7.92        10.92 o                         
   4   0  20          0.00        -19.41        19.41 o                         
  -5   1  20         10.73          0.83        15.29 o                         
  -4   1  20          0.19         -8.26         8.26 o                         
  -3   1  20          0.06         -4.48         7.30 o                         
  -2   1  20         40.20         40.65         9.61 o                         
  -1   1  20         15.20         12.13        10.40 o                         
   0   1  20          7.99          8.84         9.00 o                         
   1   1  20         32.50         22.15         8.77 o                         
   2   1  20         55.68         64.98        11.85 o                         
   3   1  20          0.09         -3.65         9.93 o                         
  -5   2  20         11.27         15.42        35.11 o                         
  -4   2  20         15.63          4.65        10.56 o                         
  -3   2  20         21.99         21.85         8.18 o                         
  -2   2  20         84.90         67.90        14.33 o                         
  -1   2  20          4.08          7.38         9.15 o                         
   0   2  20        107.76         95.28        14.65 o                         
   1   2  20          4.50         11.05        10.35 o                         
   2   2  20         14.18         15.77         9.62 o                         
   3   2  20         17.17         23.28        15.17 o                         
  -5   3  20          0.22        -13.19        13.85 o                         
  -4   3  20          4.04          7.23        11.28 o                         
  -3   3  20          5.52          9.87        10.81 o                         
  -2   3  20         70.64         67.79        16.06 o                         
  -1   3  20         60.96         63.38        14.25 o                         
   0   3  20         33.14         41.16         9.80 o                         
   1   3  20          0.94          3.15         8.33 o                         
   2   3  20         15.64         30.38        13.72 o                         
  -5   4  20          7.52         -5.92        39.22 o                         
  -4   4  20          4.75         20.88        10.86 o                         
  -3   4  20          7.54         -4.84         8.32 o                         
  -2   4  20          1.85         -1.95        17.21 o                         
  -1   4  20         10.75          3.48        11.23 o                         
   0   4  20         31.23         35.23        13.23 o                         
   1   4  20          9.78         14.12        10.93 o                         
   2   4  20          0.84         38.87        15.29 o                         
  -4   5  20          2.39         24.10        15.27 o                         
  -3   5  20          0.20         -2.76        14.12 o                         
  -2   5  20         25.77         29.78        12.66 o                         
  -1   5  20         13.82          2.12         9.53 o                         
   0   5  20          0.06         18.80        15.38 o                         
   1   5  20          0.24         -5.24        12.43 o                         
  -4   6  20          0.51        -10.00        26.98 o                         
  -3   6  20          3.37         -3.30        31.16 o                         
  -2   6  20          0.22         -2.41        15.47 o                         
  -1   6  20          7.83         22.24        12.51 o                         
   0   6  20          4.56         -8.53        16.88 o                         
   1   6  20          7.27        -15.14        23.76 o                         
  -3   7  20         10.18        -21.15        21.15 o                         
  -2   7  20          4.70        -14.17        14.17 o                         
  -1   7  20          1.96        -20.20        20.20 o                         
   0   7  20          0.01        -22.70        23.76 o                         
  -3   8  20          0.48          1.84        38.76 o                         
  -1   8  20         11.21          4.56         8.40 o                         
   1  -7  21         19.93         38.57        19.81 o                         
  -1  -6  21         55.05         62.85        22.77 o                         
   0  -6  21         24.88         11.45        13.25 o                         
   1  -6  21          1.68        -10.09        10.09 o                         
   2  -6  21          0.02          3.06         9.95 o                         
   3  -6  21          4.15        -12.59        12.59 o                         
  -2  -5  21          2.01         35.08        21.32 o                         
  -1  -5  21          0.82         -1.94        12.29 o                         
   0  -5  21         26.11          4.01        14.87 o                         
   1  -5  21         45.91         57.95        11.08 o                         
   2  -5  21          5.51        -16.58        16.65 o                         
   3  -5  21          0.28          1.16        15.72 o                         
   4  -5  21          0.01        -19.24        19.24 o                         
  -2  -4  21          0.84        -12.55        12.55 o                         
  -1  -4  21          3.56         19.19        10.51 o                         
   0  -4  21          1.83          4.99         7.86 o                         
   1  -4  21          1.07          0.40         7.80 o                         
   2  -4  21         13.12         33.49        22.44 o                         
   3  -4  21         36.08         20.99        15.66 o                         
   4  -4  21         11.80         -5.62        41.72 o                         
  -3  -3  21          0.45        -12.78        12.78 o                         
  -2  -3  21          2.42         19.17        10.08 o                         
  -1  -3  21         37.10         30.30         8.79 o                         
   0  -3  21         11.62         14.98         7.55 o                         
   1  -3  21         19.57          1.12         6.86 o                         
   2  -3  21          0.12         -2.74         8.19 o                         
   3  -3  21          4.40         21.29        12.35 o                         
   4  -3  21          0.76         21.78        15.62 o                         
  -4  -2  21          3.39         -4.15        23.69 o                         
  -3  -2  21          8.76          3.02        11.21 o                         
  -2  -2  21        143.82        143.44        15.65 o                         
  -1  -2  21         20.06         13.51         8.25 o                         
   0  -2  21         25.35         27.93         7.36 o                         
   1  -2  21          1.65         -3.31         6.02 o                         
   2  -2  21          3.09         -0.79         7.99 o                         
   3  -2  21          5.17        -11.03        11.03 o                         
  -4  -1  21         37.36         22.93        15.22 o                         
  -3  -1  21          0.30          7.53        11.50 o                         
  -2  -1  21          2.41          3.38         8.92 o                         
  -1  -1  21         15.40          9.83         7.01 o                         
   0  -1  21         93.95         88.03        11.58 o                         
   1  -1  21         16.79         28.23        10.72 o                         
   2  -1  21          8.06         10.30         8.95 o                         
   3  -1  21          3.28          6.34        25.65 o                         
   4  -1  21          3.61         37.91        28.30 o                         
  -5   0  21          1.71        -13.89        28.04 o                         
  -4   0  21         14.00         16.84        13.26 o                         
  -3   0  21         36.63         30.05        10.31 o                         
  -2   0  21         26.88         23.53         8.30 o                         
  -1   0  21          0.59         -8.65         8.86 o                         
   0   0  21         39.67         41.32        11.88 o                         
   1   0  21         54.55         41.93        12.87 o                         
   2   0  21         18.71         13.46        10.40 o                         
   3   0  21          0.47        -11.17        11.17 o                         
  -5   1  21          1.13        -29.48        29.48 o                         
  -4   1  21          1.18         -2.68         9.61 o                         
  -3   1  21          0.02         -1.58         8.46 o                         
  -2   1  21          0.04         -6.70         6.70 o                         
  -1   1  21          1.85         -3.14        12.41 o                         
   0   1  21         17.76         19.25        18.66 o                         
   1   1  21          2.09         -2.17         7.99 o                         
   2   1  21         53.20         49.08        11.76 o                         
   3   1  21         33.94         53.03        17.90 o                         
  -5   2  21         12.60        -21.19        32.25 o                         
  -4   2  21          3.95         25.60        12.05 o                         
  -3   2  21         10.01          2.20        19.88 o                         
  -2   2  21          0.01         11.55        11.22 o                         
  -1   2  21         33.79         28.94        11.40 o                         
   0   2  21         22.44         19.37        11.22 o                         
   1   2  21         70.18         48.83        16.71 o                         
   2   2  21         12.23         18.76        16.65 o                         
   3   2  21          7.52          6.45        26.32 o                         
  -5   3  21          8.48         15.14        55.02 o                         
  -4   3  21          0.29         -0.37        12.44 o                         
  -3   3  21          4.08         -0.33        13.26 o                         
  -2   3  21         12.39          6.88        10.84 o                         
  -1   3  21         42.48         39.11        14.22 o                         
   0   3  21          0.69          3.33         9.32 o                         
   1   3  21         28.14         40.66        12.14 o                         
   2   3  21          0.02        -10.83        10.83 o                         
  -4   4  21          4.24         16.27        15.25 o                         
  -3   4  21         14.53         13.38        15.84 o                         
  -2   4  21          1.83        -11.79        11.79 o                         
  -1   4  21         18.60          3.72        11.75 o                         
   0   4  21         19.15         21.80        19.81 o                         
   1   4  21          2.01          6.25        16.06 o                         
   2   4  21          0.99        -20.14        20.14 o                         
  -4   5  21         11.55        -24.75        24.75 o                         
  -3   5  21         24.61          9.84        48.77 o                         
  -2   5  21          5.42         -5.49        13.94 o                         
  -1   5  21          0.39        -13.16        17.24 o                         
   0   5  21          5.21          2.40        12.84 o                         
   1   5  21         14.48          8.36        20.80 o                         
  -4   6  21          0.65        -33.50        33.50 o                         
  -3   6  21          0.49        -36.46        36.46 o                         
  -2   6  21          0.10        -10.65        40.51 o                         
  -1   6  21          2.14         -4.59        11.68 o                         
   0   6  21          2.52        -14.60        14.60 o                         
  -3   7  21          1.64        -14.94        29.48 o                         
  -2   7  21          0.00        -22.77        22.77 o                         
  -1   7  21          5.38        -29.42        29.42 o                         
  -1   8  21          1.92          9.48         8.29 o                         
   0  -6  22          1.23         18.03        17.97 o                         
   1  -6  22          3.46          2.17        16.12 o                         
   2  -6  22          8.47         11.19        35.54 o                         
  -1  -5  22          0.78         42.25        20.34 o                         
   0  -5  22         25.62         23.28        11.07 o                         
   1  -5  22          1.53         12.60        17.94 o                         
   2  -5  22          0.44          0.07        14.87 o                         
   3  -5  22          6.50         -7.70        25.21 o                         
  -2  -4  22         49.65         47.73        16.55 o                         
  -1  -4  22         57.12         66.89        20.81 o                         
   0  -4  22          0.06          4.52        15.93 o                         
   1  -4  22         56.54         63.38        22.24 o                         
   2  -4  22         21.26        -15.77        26.59 o                         
   3  -4  22          0.02        -10.62        10.62 o                         
  -2  -3  22          5.90        -10.12        10.12 o                         
  -1  -3  22          0.73         -5.91         7.94 o                         
   0  -3  22        142.20        166.14        16.00 o                         
   1  -3  22         59.38         44.83         9.37 o                         
   2  -3  22          0.01         -5.52        12.31 o                         
   3  -3  22          3.30          9.71        11.42 o                         
  -3  -2  22         25.61         34.40        12.03 o                         
  -2  -2  22         14.68         29.95        12.96 o                         
  -1  -2  22         67.62         67.00        13.34 o                         
   0  -2  22          0.41         -1.36        10.76 o                         
   1  -2  22          8.87         -1.39         7.67 o                         
   2  -2  22         72.23         84.95        14.31 o                         
   3  -2  22          9.22         50.22        31.13 o                         
  -4  -1  22          0.17         17.24        25.47 o                         
  -3  -1  22          0.75          9.95        13.44 o                         
  -2  -1  22          0.43         -7.00         7.00 o                         
  -1  -1  22         51.15         31.25         9.75 o                         
   0  -1  22          0.63         -6.26         6.26 o                         
   1  -1  22         37.94         42.77        16.68 o                         
   2  -1  22          8.44          9.42        18.95 o                         
   3  -1  22          1.54         -9.79        15.71 o                         
  -4   0  22         13.58         13.66        19.41 o                         
  -3   0  22         24.79         10.59        11.00 o                         
  -2   0  22          0.56         -7.88        10.65 o                         
  -1   0  22         10.44         11.17         7.54 o                         
   0   0  22         28.51         32.67        15.53 o                         
   1   0  22         12.02         15.58        19.22 o                         
   2   0  22          1.70         35.47        17.05 o                         
   3   0  22          0.28        -17.51        17.51 o                         
  -4   1  22          5.99          0.06        22.94 o                         
  -3   1  22         17.28         -5.89        11.25 o                         
  -2   1  22          7.66         19.35        23.99 o                         
  -1   1  22         40.00         33.67        13.03 o                         
   0   1  22         16.60         21.08        12.74 o                         
   1   1  22         16.61          6.20        11.32 o                         
   2   1  22         21.18         22.08        12.02 o                         
  -5   2  22          0.06        -32.71        37.64 o                         
  -4   2  22          0.18         -2.63        20.34 o                         
  -3   2  22          0.63         24.56        14.15 o                         
  -2   2  22         25.40         42.57        14.42 o                         
  -1   2  22          1.09        -10.79        10.79 o                         
   0   2  22          8.11         -9.73        11.02 o                         
   1   2  22        129.80        126.96        20.49 o                         
   2   2  22         16.00          8.82        12.64 o                         
  -4   3  22          3.82        -23.56        23.56 o                         
  -3   3  22          0.41        -12.91        12.91 o                         
  -2   3  22          0.72         -3.70        12.88 o                         
  -1   3  22          2.70         -3.61        12.31 o                         
   0   3  22         43.66         14.45        10.57 o                         
   1   3  22          6.41         12.21        10.94 o                         
   2   3  22          2.18         -3.95        20.47 o                         
  -4   4  22         12.25        -29.42        31.06 o                         
  -3   4  22          0.27          3.64        26.06 o                         
  -2   4  22         28.20         16.54        14.08 o                         
  -1   4  22          5.67         -8.88        20.07 o                         
   0   4  22          0.66        -11.39        18.56 o                         
   1   4  22          4.87        -11.65        43.90 o                         
   2   4  22          7.16        -25.73        25.73 o                         
  -2   5  22          0.10          9.87        19.28 o                         
  -1   5  22          0.00        -12.29        23.26 o                         
   0   5  22          2.74          2.43        17.74 o                         
   1   5  22          1.88        -19.81        19.81 o                         
  -3   6  22          8.91        -27.05        27.05 o                         
  -2   6  22         16.77         -9.73        19.84 o                         
  -1   6  22          1.30        -13.43        23.69 o                         
  -2   7  22          2.42        -10.27        36.20 o                         
  -1   8  22          4.80          9.61         9.81 o                         
  -1  -5  23         50.72         68.64        25.67 o                         
   0  -5  23          7.47         17.77        27.51 o                         
   1  -5  23          1.90         -2.70        19.94 o                         
   2  -5  23          0.64        -21.65        21.65 o                         
  -1  -4  23          0.26         11.58        25.73 o                         
   0  -4  23         18.07         25.04        11.22 o                         
   1  -4  23          2.76        -12.09        12.09 o                         
   2  -4  23          8.19        -22.15        22.15 o                         
  -2  -3  23          1.36        -16.26        16.26 o                         
  -1  -3  23         71.06         27.37        17.94 o                         
   0  -3  23         58.16         56.18        12.25 o                         
   1  -3  23          0.40         -6.80        12.31 o                         
   2  -3  23          2.62         -2.20        11.47 o                         
  -3  -2  23          0.16        -26.59        27.18 o                         
  -2  -2  23          6.49          2.86        14.12 o                         
   0  -2  23          7.53         13.40         9.61 o                         
   1  -2  23        195.99        170.85        29.29 o                         
   2  -2  23         14.57         17.48        11.69 o                         
  -3  -1  23         38.56         47.52        16.01 o                         
  -2  -1  23         74.75        101.06        29.62 o                         
  -1  -1  23          4.77         -3.54         8.44 o                         
   0  -1  23          0.56         -7.07         7.07 o                         
   1  -1  23          2.83         -8.09        15.93 o                         
   2  -1  23          1.73         24.89        14.65 o                         
  -3   0  23          5.53        -10.97        12.25 o                         
  -2   0  23         23.77          4.64        11.18 o                         
  -1   0  23         20.42         26.16         9.77 o                         
   0   0  23         29.84         31.45        18.39 o                         
   1   0  23          1.92         39.22        18.10 o                         
   2   0  23          4.35         14.58        14.32 o                         
  -4   1  23         12.83        -24.75        24.75 o                         
  -3   1  23          0.23          6.32        19.09 o                         
  -2   1  23          0.00         -1.12        14.26 o                         
  -1   1  23          0.63         13.01        12.21 o                         
   0   1  23          0.08          4.33        12.91 o                         
   1   1  23          1.74         -1.80        25.40 o                         
   2   1  23          0.29        -10.96        10.96 o                         
  -4   2  23         17.89         69.56        28.04 o                         
  -3   2  23          0.41          8.88        19.28 o                         
  -2   2  23          1.14         -1.92        14.00 o                         
  -1   2  23          3.36          6.35        13.13 o                         
   0   2  23         49.05         72.85        24.61 o                         
   1   2  23          2.89         -3.35        10.87 o                         
   2   2  23         15.41        -19.22        19.22 o                         
  -4   3  23          3.30        -20.73        26.79 o                         
  -3   3  23         25.74         20.73        32.97 o                         
  -2   3  23         25.42         39.16        21.39 o                         
  -1   3  23          0.35        -15.79        24.94 o                         
   0   3  23          1.42        -12.33        12.33 o                         
   1   3  23          3.70        -11.98        20.80 o                         
   2   3  23         30.46        -25.21        27.38 o                         
  -4   4  23          9.94         44.88        32.64 o                         
  -3   4  23         55.73         98.72        28.36 o                         
  -2   4  23          9.42          2.28        15.29 o                         
  -1   4  23          5.34        -10.78        10.78 o                         
   0   4  23         12.28          9.44        12.31 o                         
   1   4  23          0.28         47.19        27.31 o                         
  -3   5  23          0.09        -20.20        27.51 o                         
  -2   5  23          5.51        -22.11        22.11 o                         
  -1   5  23         12.06         16.52        25.60 o                         
  -1   8  23         16.23         12.11        10.00 o                         
  -1  -4  24          0.15         -8.42        18.36 o                         
   0  -4  24          9.34        -16.06        16.06 o                         
   2  -4  24          5.90        -21.92        21.92 o                         
  -2  -3  24          8.61        -18.56        22.24 o                         
  -1  -3  24          7.23        -16.26        16.26 o                         
   0  -3  24          5.86         13.07        11.05 o                         
   1  -3  24         29.19         14.87        19.81 o                         
   2  -3  24          5.73         25.60        22.05 o                         
  -2  -2  24         37.35         -0.07        22.44 o                         
  -1  -2  24          1.76         -2.91         9.43 o                         
   0  -2  24         93.94         68.86        12.36 o                         
   1  -2  24          0.06          6.71        18.76 o                         
  -2  -1  24          0.45        -10.15        10.15 o                         
  -1  -1  24          2.74         74.28        47.02 o                         
   0  -1  24         28.27         26.26        19.48 o                         
   1  -1  24          7.29         47.12        23.96 o                         
   2  -1  24         19.76         41.46        27.18 o                         
  -3   0  24          2.98        -16.78        16.78 o                         
  -2   0  24          0.32        -10.13        10.13 o                         
  -1   0  24          3.88        -11.53        11.53 o                         
   0   0  24         12.58         21.13        20.20 o                         
   1   0  24          1.66        -11.53        13.05 o                         
   2   0  24          2.68        -23.89        23.89 o                         
  -3   1  24          7.23         -3.95        22.70 o                         
  -2   1  24          0.21         -7.22        12.97 o                         
  -1   1  24          0.05          8.19        13.66 o                         
   0   1  24          2.12         -9.54        17.64 o                         
   1   1  24         19.54        -12.71        13.83 o                         
  -3   2  24         19.58         35.28        26.92 o                         
  -2   2  24          0.03         -3.19        29.06 o                         
  -1   2  24          0.96         -4.27        13.06 o                         
   0   2  24          0.29          2.05        10.66 o                         
   1   2  24          4.49        -20.34        20.34 o                         
   2   2  24          7.32        -24.28        24.28 o                         
  -3   3  24         13.40        -22.64        22.64 o                         
  -2   3  24         11.15         20.53        20.93 o                         
  -1   3  24          3.05         -4.99        13.51 o                         
   0   3  24          0.12        -13.79        13.79 o                         
   1   3  24          2.51          9.87        23.63 o                         
  -1   4  24         15.04         -2.50        36.00 o                         
  -2  -2  25          9.04        -16.78        20.66 o                         
  -1  -2  25         29.52          7.17        18.10 o                         
   1  -2  25          1.59        -13.10        20.66 o                         
   2  -2  25          0.01        -20.80        23.63 o                         
  -2  -1  25          1.03        -17.51        17.51 o                         
  -1  -1  25          0.06         74.10        22.57 o                         
   0  -1  25         56.98         40.01        23.23 o                         
   1  -1  25         78.31         60.48        23.82 o                         
   2  -1  25          0.72        -21.78        21.78 o                         
  -2   0  25          1.96        -27.64        27.64 o                         
   0   0  25          0.51        -14.94        18.76 o                         
   1   0  25          3.49          8.69        22.77 o                         
   2   0  25         14.41          6.52        24.42 o                         
   0   1  25          3.68        -18.89        20.73 o                         
   1   1  25          6.12        -19.15        19.15 o                         
   2   1  25          0.17        -29.81        29.81 o                         
                                                                                
