# Supplementary material for: Structures of rac-2,4:3,5-di­methyl­ene xylitol ­derivatives
Source: Acta Crystallogr E Crystallogr Commun. 2023 Aug 4;79(Pt 9):786–90. doi: 10.1107/S2056989023006497 (PMC10483560; doi:10.1107/S2056989023006497)
Supplement: Supplementary file 4 [file e-79-00786-2sup3.hkl]

data_2
                                                               
_shelx_title ' ms_23aug22_0ma_a.res in P2(1)/c'                                 
_shelx_refln_list_code          4                                               
_shelx_F_calc_maximum      152.55                                               
_exptl_crystal_F_000       568.00                                               
_reflns_d_resolution_high  0.6987                                               
                                                                                
loop_                                                                           
 _space_group_symop_operation_xyz                                               
 'x, y, z'                                                                      
 '-x, y+1/2, -z+1/2'                                                            
 '-x, -y, -z'                                                                   
 'x, -y-1/2, z-1/2'                                                             
                                                                                
_cell_length_a    20.5429                                                       
_cell_length_b     4.4574                                                       
_cell_length_c    13.9148                                                       
_cell_angle_alpha  90.000                                                       
_cell_angle_beta   96.651                                                       
_cell_angle_gamma  90.000                                                       
                                                                                
_shelx_F_squared_multiplier     1.000                                           
                                                                                
loop_                                                                           
 _refln_index_h                                                                 
 _refln_index_k                                                                 
 _refln_index_l                                                                 
 _refln_F_squared_calc                                                          
 _refln_F_squared_meas                                                          
 _refln_F_squared_sigma                                                         
 _refln_observed_status                                                         
   2   0   0        474.51        264.02         7.97 o                         
   3   0   0       1571.27       1559.66        13.19 o                         
   4   0   0      12864.35      12455.07        97.75 o                         
   5   0   0        245.49        218.28         4.79 o                         
   6   0   0        491.91        513.61         7.99 o                         
   7   0   0       1040.86       1037.73        15.45 o                         
   8   0   0       5851.33       5751.89        46.28 o                         
   9   0   0       2547.75       2616.37        30.99 o                         
  10   0   0       1754.11       1815.36        21.93 o                         
  11   0   0       6088.03       6337.57        51.86 o                         
  12   0   0       1552.10       1605.17        29.13 o                         
  13   0   0        172.52        184.37         9.47 o                         
  14   0   0         43.84         56.36         5.24 o                         
  15   0   0          4.88         14.27         4.35 o                         
  16   0   0        147.00        155.28         7.54 o                         
  17   0   0          0.98         -0.73         3.05 o                         
  18   0   0          0.84          6.19         5.36 o                         
  19   0   0         26.43         29.35         4.85 o                         
  20   0   0        102.94        124.99         9.60 o                         
  21   0   0        304.35        266.49        14.25 o                         
  22   0   0         57.20         69.87         8.87 o                         
  23   0   0          7.05          2.55         5.42 o                         
  24   0   0          1.77         -2.47         6.11 o                         
  25   0   0        223.26        245.25        15.20 o                         
  26   0   0         38.25         50.50         9.18 o                         
  27   0   0          0.52         -0.12         7.31 o                         
  28   0   0          4.31          1.37        15.95 o                         
  29   0   0         14.47         23.92        12.53 o                         
   1   1   0       1426.99       1327.92         8.06 o                         
   2   1   0        122.81         97.00         2.01 o                         
   3   1   0       5916.03       5560.73        20.05 o                         
   4   1   0       1387.49       1365.78         8.42 o                         
   5   1   0       6116.77       5987.19        24.32 o                         
   6   1   0        221.76        243.98         3.63 o                         
   7   1   0          3.27          5.51         1.32 o                         
   8   1   0         18.03         22.43         1.74 o                         
   9   1   0       1496.97       1607.64        11.18 o                         
  10   1   0        911.89        868.59         7.88 o                         
  11   1   0        170.79        176.56         4.42 o                         
  12   1   0        324.47        363.15         5.92 o                         
  13   1   0         13.71         18.22         2.15 o                         
  14   1   0        383.45        396.82         6.38 o                         
  15   1   0         18.31         22.16         2.30 o                         
  16   1   0         27.49         26.15         2.45 o                         
  17   1   0          4.69          5.62         2.28 o                         
  18   1   0          5.17          7.10         2.27 o                         
  19   1   0         82.29         91.33         7.73 o                         
  20   1   0         28.75         27.19         4.72 o                         
  21   1   0         34.99         41.38         6.07 o                         
  22   1   0          0.69          4.31         3.70 o                         
  23   1   0         23.04         17.70         5.81 o                         
  24   1   0          2.86         -5.77         5.77 o                         
  25   1   0          0.29          3.33         8.19 o                         
  26   1   0         27.51         32.11        10.82 o                         
  27   1   0          3.10         -5.94         7.10 o                         
  28   1   0         15.93         21.69         9.30 o                         
   0   2   0       4746.31       4673.15        28.34 o                         
   1   2   0       1167.45       1113.79         8.44 o                         
   2   2   0       1682.77       1723.08        10.38 o                         
   3   2   0        691.13        721.12         6.51 o                         
   4   2   0        465.62        469.49         5.03 o                         
   5   2   0        140.50        130.62         3.09 o                         
   6   2   0         33.63         38.63         2.32 o                         
   7   2   0       1002.78       1009.21         9.46 o                         
   8   2   0        827.22        894.08         8.85 o                         
   9   2   0       1345.57       1296.20        10.95 o                         
  10   2   0        153.17        159.39         4.24 o                         
  11   2   0        213.71        217.89         4.89 o                         
  12   2   0         61.00         82.93         3.83 o                         
  13   2   0        119.26        128.66         4.45 o                         
  14   2   0          1.83          0.03         1.81 o                         
  15   2   0         29.41         28.07         2.88 o                         
  16   2   0         59.13         56.25         3.85 o                         
  17   2   0         17.51         22.22         3.04 o                         
  18   2   0         10.82         12.23         2.84 o                         
  19   2   0         24.40         33.87         4.02 o                         
  20   2   0         15.06         24.54         3.61 o                         
  21   2   0         56.63         41.87         5.44 o                         
  22   2   0         16.02         16.29         5.45 o                         
  23   2   0         14.30          9.53         6.30 o                         
  24   2   0          9.30         11.34         5.77 o                         
  25   2   0         29.70         32.20         8.52 o                         
  26   2   0         45.56         48.92        12.82 o                         
  27   2   0         12.40         49.27        10.72 o                         
   1   3   0        727.03        695.98         7.75 o                         
   2   3   0        593.38        549.04         7.25 o                         
   3   3   0       1207.90       1190.46        10.63 o                         
   4   3   0        126.95        130.67         4.16 o                         
   5   3   0        301.82        296.75         5.55 o                         
   6   3   0         73.27         94.31         3.68 o                         
   7   3   0        219.20        207.33         4.90 o                         
   8   3   0        335.58        315.47         6.63 o                         
   9   3   0         15.84         15.80         2.43 o                         
  10   3   0         73.51         72.17         3.90 o                         
  11   3   0        510.76        464.58         7.92 o                         
  12   3   0          4.36          2.31         2.27 o                         
  13   3   0        130.91        132.35         5.80 o                         
  14   3   0         18.86         17.08         2.93 o                         
  15   3   0         77.39         79.23         4.85 o                         
  16   3   0         33.69         26.48         3.59 o                         
  17   3   0          2.09         -0.20         3.19 o                         
  18   3   0         20.54         24.12         3.80 o                         
  19   3   0         91.15         98.73         6.49 o                         
  20   3   0         40.25         33.99         4.84 o                         
  21   3   0          3.67          5.38         4.03 o                         
  22   3   0          6.48         -4.15         4.15 o                         
  23   3   0          2.12         -1.73         4.94 o                         
  24   3   0         61.23         69.11        10.56 o                         
  25   3   0          0.01         11.99         8.98 o                         
   0   4   0        894.27        897.40        15.89 o                         
   1   4   0        216.03        226.97         8.02 o                         
   2   4   0        368.34        346.54         7.63 o                         
   3   4   0         95.44        102.48         4.64 o                         
   4   4   0         20.88         21.13         2.58 o                         
   5   4   0        305.08        306.93         7.15 o                         
   6   4   0       1246.17       1141.85        12.55 o                         
   7   4   0        359.72        357.59         7.05 o                         
   8   4   0          0.29          3.44         2.47 o                         
   9   4   0         32.46         29.60         4.31 o                         
  10   4   0         21.28         29.50         4.40 o                         
  11   4   0        176.08        170.63         8.54 o                         
  12   4   0         35.55         35.87         4.42 o                         
  13   4   0        171.36        158.17         8.14 o                         
  14   4   0         14.01         18.50         4.04 o                         
  15   4   0         49.50         52.01         5.89 o                         
  16   4   0          0.50         -1.55         3.81 o                         
  17   4   0          9.19          3.31         4.84 o                         
  18   4   0          2.34         -2.21         4.33 o                         
  19   4   0        142.22        140.36         9.51 o                         
  20   4   0          7.49          7.23         5.37 o                         
  21   4   0         37.40         39.15         7.86 o                         
  22   4   0         11.15          6.70         8.62 o                         
   1   5   0         15.58         14.92         3.64 o                         
   2   5   0         51.52         66.90         6.02 o                         
   3   5   0         74.57         56.32         5.21 o                         
   4   5   0        392.35        396.63        11.62 o                         
   5   5   0        283.43        273.80        10.40 o                         
   6   5   0          3.15          5.41         3.38 o                         
   7   5   0        118.38        117.15         7.63 o                         
   8   5   0         26.08         21.41         4.20 o                         
   9   5   0          0.59          6.70         4.64 o                         
  10   5   0          8.67          6.17         5.04 o                         
  11   5   0          5.31         10.82         5.94 o                         
  12   5   0         47.97         42.27         8.44 o                         
  13   5   0         71.94         66.47        10.95 o                         
  14   5   0          2.33         -1.22         5.32 o                         
  15   5   0         18.27         19.82         9.82 o                         
  16   5   0         65.75         49.85        11.41 o                         
  17   5   0          0.45         19.85        24.39 o                         
  18   5   0         22.09          5.90         6.56 o                         
   0   6   0          0.09         -8.04         8.17 o                         
   1   6   0          0.34         -1.99         4.95 o                         
   2   6   0          1.06         -0.63         5.19 o                         
   3   6   0          5.34          3.42         4.66 o                         
   4   6   0          2.79         -3.57         4.65 o                         
   5   6   0          8.62          3.71         4.78 o                         
   6   6   0          5.97          9.31         4.97 o                         
   7   6   0          0.82         -4.41         6.04 o                         
   8   6   0          2.75          3.28         7.75 o                         
   9   6   0         15.87         26.17         8.39 o                         
 -28   1   1          0.06          3.62         8.03 o                         
 -27   1   1        142.61        159.43        18.28 o                         
 -26   1   1         57.81         64.63        12.07 o                         
 -25   1   1          0.95         -0.70         4.61 o                         
 -24   1   1          4.83          1.49         5.23 o                         
 -23   1   1        190.55        198.72         7.44 o                         
 -22   1   1         31.99         28.34         4.10 o                         
 -21   1   1         22.34         16.28         3.44 o                         
 -20   1   1         57.58         62.02         5.23 o                         
 -19   1   1         15.96         16.75         2.61 o                         
 -18   1   1        356.62        334.14         6.41 o                         
 -17   1   1        232.17        227.78         4.95 o                         
 -16   1   1         51.50         63.37         3.17 o                         
 -15   1   1        845.65        818.54         8.70 o                         
 -14   1   1       2861.11       2836.82        17.54 o                         
 -13   1   1         24.51         33.59         2.98 o                         
 -12   1   1         24.30         26.53         2.47 o                         
 -11   1   1        453.41        480.55         6.87 o                         
 -10   1   1          3.67         13.20         1.81 o                         
  -9   1   1         99.95         90.02         3.28 o                         
  -8   1   1          8.25         13.38         1.62 o                         
  -7   1   1        553.22        583.05         5.80 o                         
  -6   1   1         10.68         18.27         1.58 o                         
  -5   1   1       2101.05       2011.28        11.06 o                         
  -4   1   1        102.90        103.04         2.59 o                         
  -3   1   1       8395.51       7963.07        32.45 o                         
  -2   1   1      15949.88      15376.00        57.56 o                         
  -1   1   1      23271.19      22186.76        83.80 o                         
   0   1   1        731.05        693.91         5.31 o                         
   1   1   1         59.41         51.95         1.93 o                         
   2   1   1       5152.27       4843.58        21.86 o                         
   3   1   1       5570.62       5188.16        20.78 o                         
   4   1   1         28.80         20.24         1.59 o                         
   5   1   1       1050.40       1063.65         7.26 o                         
   6   1   1        180.11        173.76         3.61 o                         
   7   1   1       1090.98       1089.63         8.41 o                         
   8   1   1       4636.89       4767.63        22.84 o                         
   9   1   1         11.10         16.22         1.82 o                         
  10   1   1       3070.61       3152.62        23.80 o                         
  11   1   1       1181.23       1147.36        12.74 o                         
  12   1   1        458.13        493.41         7.56 o                         
  13   1   1        108.26        102.69         4.04 o                         
  14   1   1         80.64         92.84         3.85 o                         
  15   1   1         59.19         67.71         4.04 o                         
  16   1   1         55.36         64.39         4.81 o                         
  17   1   1          0.92          1.80         3.92 o                         
  18   1   1         14.39         15.07         4.08 o                         
  19   1   1         22.74         14.95         3.88 o                         
  20   1   1        207.25        171.34         9.50 o                         
  21   1   1          5.46         -0.44         5.24 o                         
  22   1   1          2.35          1.87         4.33 o                         
  23   1   1         17.34         15.48         5.11 o                         
  24   1   1         30.73         37.83        14.80 o                         
  25   1   1         13.30         17.94        12.28 o                         
  26   1   1          0.26         -5.45         8.22 o                         
  27   1   1          0.77         -0.04        14.24 o                         
  28   1   1         10.45          5.12         8.21 o                         
 -27   2   1         20.90         34.93         9.76 o                         
 -26   2   1         15.34         27.02        11.95 o                         
 -25   2   1          0.54         -4.57         6.09 o                         
 -24   2   1          0.15         -8.41         8.41 o                         
 -23   2   1          9.84         14.58         5.32 o                         
 -22   2   1         12.10          4.29         4.37 o                         
 -21   2   1        262.00        243.95         9.52 o                         
 -20   2   1          0.23         -2.54         2.84 o                         
 -19   2   1         14.65         14.34         3.09 o                         
 -18   2   1         58.28         67.83         4.79 o                         
 -17   2   1        270.89        247.43         7.07 o                         
 -16   2   1        286.72        269.93         6.71 o                         
 -15   2   1         52.30         62.08         3.90 o                         
 -14   2   1          9.32          8.48         2.18 o                         
 -13   2   1          0.69          4.31         1.80 o                         
 -12   2   1        442.10        393.91         7.05 o                         
 -11   2   1        738.36        729.33        11.16 o                         
 -10   2   1        185.21        179.93         4.51 o                         
  -9   2   1       1119.59       1138.45         9.84 o                         
  -8   2   1          6.76          6.74         1.48 o                         
  -7   2   1        196.41        197.51         4.18 o                         
  -6   2   1          8.05         13.75         1.73 o                         
  -5   2   1        111.77        151.92         3.33 o                         
  -4   2   1          0.79          0.90         1.19 o                         
  -3   2   1          0.58          0.70         1.24 o                         
  -2   2   1         22.64         22.91         1.81 o                         
  -1   2   1         69.20         76.35         2.82 o                         
   0   2   1         13.09          9.87         1.52 o                         
   1   2   1         89.22         91.72         3.01 o                         
   2   2   1        163.37        168.15         3.50 o                         
   3   2   1        193.11        191.87         3.49 o                         
   4   2   1       1730.68       1658.46         9.86 o                         
   5   2   1        741.66        712.05         7.28 o                         
   6   2   1          3.51          2.57         1.44 o                         
   7   2   1         10.33          8.89         1.62 o                         
   8   2   1        919.37        869.26         8.33 o                         
   9   2   1        202.87        191.56         4.27 o                         
  10   2   1        400.60        412.90         6.32 o                         
  11   2   1         13.62         18.02         2.30 o                         
  12   2   1        137.71        129.79         4.29 o                         
  13   2   1         39.18         41.69         2.73 o                         
  14   2   1         43.83         50.33         3.14 o                         
  15   2   1          2.37          2.43         1.93 o                         
  16   2   1          6.40          5.92         2.40 o                         
  17   2   1         12.64         19.25         2.74 o                         
  18   2   1        187.44        182.04         6.68 o                         
  19   2   1         18.45         33.23         6.49 o                         
  20   2   1          0.49         -6.86         6.86 o                         
  21   2   1          0.67         12.43         6.17 o                         
  22   2   1         17.07          8.12         5.21 o                         
  23   2   1          8.72         -3.01         7.07 o                         
  24   2   1          0.56          3.48         5.80 o                         
  25   2   1         70.84         90.05        38.03 o                         
  26   2   1          1.94         -6.90         6.90 o                         
  27   2   1          9.40         13.17         9.04 o                         
 -25   3   1         54.13         74.19        12.58 o                         
 -24   3   1          3.39         11.18        14.47 o                         
 -23   3   1          6.38          4.08         5.02 o                         
 -22   3   1          0.09          4.09         3.89 o                         
 -21   3   1        207.21        231.31        10.99 o                         
 -20   3   1         47.18         56.36         5.59 o                         
 -19   3   1         10.83         10.41         3.67 o                         
 -18   3   1         10.94          8.89         3.69 o                         
 -17   3   1        108.64         98.36         6.69 o                         
 -16   3   1         16.22          8.81         3.35 o                         
 -15   3   1         43.46         57.85         6.11 o                         
 -14   3   1        358.97        340.56         8.20 o                         
 -13   3   1        203.13        194.44         6.71 o                         
 -12   3   1         13.15          9.91         2.65 o                         
 -11   3   1        344.50        311.90         7.29 o                         
 -10   3   1        130.98        129.40         5.77 o                         
  -9   3   1         24.58         26.82         2.68 o                         
  -8   3   1        120.85        135.67         4.99 o                         
  -7   3   1          5.99          8.31         2.00 o                         
  -6   3   1          5.75         11.82         2.35 o                         
  -5   3   1        836.42        822.29        11.21 o                         
  -4   3   1        114.40        128.08         4.40 o                         
  -3   3   1         97.83        123.49         4.45 o                         
  -2   3   1        264.58        247.71         5.10 o                         
  -1   3   1        192.13        198.23         4.59 o                         
   0   3   1         42.76         34.00         2.41 o                         
   1   3   1        121.50        127.74         4.23 o                         
   2   3   1          5.74          8.20         1.55 o                         
   3   3   1        178.80        207.26         4.51 o                         
   4   3   1        707.89        665.81         7.50 o                         
   5   3   1       1350.11       1321.30        11.01 o                         
   6   3   1         37.31         41.28         2.53 o                         
   7   3   1        160.11        161.44         6.41 o                         
   8   3   1        274.34        269.85         5.95 o                         
   9   3   1        181.46        187.75         5.21 o                         
  10   3   1         84.64         93.21         4.30 o                         
  11   3   1          5.50          3.28         2.15 o                         
  12   3   1        302.18        286.24         6.40 o                         
  13   3   1          0.01          0.92         2.21 o                         
  14   3   1         28.67         27.81         3.21 o                         
  15   3   1         14.09          9.74         2.85 o                         
  16   3   1         50.66         48.67         3.98 o                         
  17   3   1         37.91         37.55         4.03 o                         
  18   3   1         14.95         21.42         3.85 o                         
  19   3   1         21.91         29.08         4.49 o                         
  20   3   1          0.26          4.98         3.46 o                         
  21   3   1          8.88          7.28         4.87 o                         
  22   3   1          5.87          4.48         5.01 o                         
  23   3   1         10.01         -2.46         6.68 o                         
  24   3   1         13.01         -1.66         8.27 o                         
  25   3   1          7.34         -8.70         8.94 o                         
 -22   4   1          9.35         13.53         9.59 o                         
 -21   4   1         10.21         14.02         6.19 o                         
 -20   4   1          3.59          6.90         4.95 o                         
 -19   4   1         48.98         37.60         5.83 o                         
 -18   4   1         11.32         18.96         6.15 o                         
 -17   4   1          4.65          3.81         4.63 o                         
 -16   4   1          8.35         13.51         4.73 o                         
 -15   4   1          5.08          3.26         5.48 o                         
 -14   4   1        212.42        178.86         8.85 o                         
 -13   4   1         14.92          7.83         3.55 o                         
 -12   4   1         24.52         26.54         4.78 o                         
 -11   4   1          0.80         -1.22         3.38 o                         
 -10   4   1        340.65        311.45        10.47 o                         
  -9   4   1          4.79          7.18         2.70 o                         
  -8   4   1          5.56          2.81         2.80 o                         
  -7   4   1          1.30          1.78         2.14 o                         
  -6   4   1        181.51        182.45         6.01 o                         
  -5   4   1         36.47         37.47         3.28 o                         
  -4   4   1         86.44         94.57         4.90 o                         
  -3   4   1        144.47        166.20         5.91 o                         
  -2   4   1        339.82        319.67         6.88 o                         
  -1   4   1         20.08         19.33         2.66 o                         
   0   4   1        115.06        120.17         4.73 o                         
   1   4   1        368.56        361.78         6.57 o                         
   2   4   1         83.29         96.94         4.02 o                         
   3   4   1        438.88        406.88         7.73 o                         
   4   4   1        236.57        238.55         5.99 o                         
   5   4   1         63.04         64.15         3.80 o                         
   6   4   1        118.40        119.01         4.72 o                         
   7   4   1         21.10         21.65         2.51 o                         
   8   4   1         42.65         49.80         4.18 o                         
   9   4   1        154.22        149.90         6.96 o                         
  10   4   1        392.44        373.81         9.69 o                         
  11   4   1         80.15         73.29         6.13 o                         
  12   4   1         70.07         84.46         6.49 o                         
  13   4   1        232.95        208.50         8.67 o                         
  14   4   1          3.24          3.02         3.52 o                         
  15   4   1         66.48         62.79         6.24 o                         
  16   4   1          7.61          8.98         3.69 o                         
  17   4   1         54.78         45.60         4.95 o                         
  18   4   1          8.04          9.04         4.35 o                         
  19   4   1          6.28          2.16         4.52 o                         
  20   4   1          0.49         -6.60         8.73 o                         
  21   4   1         31.86         28.07         8.02 o                         
  22   4   1          6.18          1.51        12.17 o                         
 -18   5   1         44.21         26.61        11.33 o                         
 -17   5   1         27.65         29.69        12.43 o                         
 -16   5   1         86.58         91.27        11.72 o                         
 -15   5   1          0.06          2.59        12.54 o                         
 -14   5   1          3.46          3.02         6.58 o                         
 -13   5   1         23.60         30.59         7.63 o                         
 -12   5   1          5.26          3.81         8.85 o                         
 -11   5   1         66.89         64.65         9.58 o                         
 -10   5   1         59.55         65.35         8.92 o                         
  -9   5   1         10.35         20.83         5.07 o                         
  -8   5   1         38.94         25.04         5.50 o                         
  -7   5   1          4.99          4.29         5.89 o                         
  -6   5   1         32.26         38.58         9.10 o                         
  -5   5   1          6.45          2.85         3.71 o                         
  -4   5   1         39.26         50.79         5.54 o                         
  -3   5   1          0.00          3.51         3.55 o                         
  -2   5   1         25.99         30.94         4.18 o                         
  -1   5   1         73.12         78.39         5.58 o                         
   0   5   1         76.44         80.14         5.76 o                         
   1   5   1         99.37         99.60         8.01 o                         
   2   5   1          8.68          6.93         4.54 o                         
   3   5   1         47.39         47.33         5.50 o                         
   4   5   1        254.23        284.02        10.38 o                         
   5   5   1        437.55        406.31        11.27 o                         
   6   5   1          1.81          0.32         3.16 o                         
   7   5   1         11.94         24.23         4.24 o                         
   8   5   1          1.48          7.54         5.02 o                         
   9   5   1          0.00         -4.44         5.22 o                         
  10   5   1         25.65         29.14         5.61 o                         
  11   5   1         80.42         82.22         7.59 o                         
  12   5   1        107.45        101.82         8.54 o                         
  13   5   1          0.01         -5.33         5.33 o                         
  14   5   1         26.03         12.38         6.48 o                         
  15   5   1          3.42          3.29         6.57 o                         
  16   5   1         53.44         42.52         9.59 o                         
  17   5   1          9.62          7.74         8.83 o                         
  -9   6   1          1.85         -5.71         6.51 o                         
  -8   6   1          4.40          0.70         5.43 o                         
  -7   6   1          2.31          8.79         6.31 o                         
  -6   6   1         10.25         -0.14         5.91 o                         
  -5   6   1         83.63         96.66         8.37 o                         
  -4   6   1          1.47         -3.53         4.49 o                         
  -3   6   1          6.89          2.11         5.19 o                         
  -2   6   1          3.44         -4.45         4.45 o                         
  -1   6   1         48.22         48.43         7.47 o                         
   0   6   1          1.00         -3.18         4.43 o                         
   1   6   1          0.41          6.24         5.42 o                         
   2   6   1          7.36          8.89         5.68 o                         
   3   6   1         16.93         16.47         5.43 o                         
   4   6   1          0.84          6.91         4.66 o                         
   5   6   1         18.50         11.20         6.26 o                         
   6   6   1          0.23         -3.86         4.70 o                         
   7   6   1          0.87         11.53         6.89 o                         
   8   6   1          1.04         23.29         9.93 o                         
   9   6   1          0.25         -6.96         6.96 o                         
 -29   0   2          7.69          5.03         9.98 o                         
 -28   0   2         45.82         59.76        21.76 o                         
 -27   0   2         27.77        158.77        31.89 o                         
 -26   0   2          9.27          6.41        13.10 o                         
 -25   0   2         47.87         67.23         7.67 o                         
 -24   0   2        178.47        182.44        10.50 o                         
 -23   0   2         62.52         73.51         8.04 o                         
 -22   0   2          0.03         -0.36         3.69 o                         
 -21   0   2          0.02          7.12         3.86 o                         
 -20   0   2          0.02          0.20         3.25 o                         
 -19   0   2         64.59         72.58         5.68 o                         
 -18   0   2        100.06        103.12         6.53 o                         
 -17   0   2         18.25         20.16         3.30 o                         
 -16   0   2       2870.41       2842.04        30.99 o                         
 -15   0   2       1216.72       1261.80        16.14 o                         
 -14   0   2        316.66        340.00         9.49 o                         
 -13   0   2          0.40         -0.46         1.90 o                         
 -12   0   2       1026.34       1114.70        13.78 o                         
 -11   0   2        216.58        244.98         6.65 o                         
 -10   0   2         95.08        108.97         4.55 o                         
  -9   0   2          8.20          8.70         2.38 o                         
  -8   0   2        928.75        916.99        11.47 o                         
  -7   0   2       2260.89       2127.31        20.36 o                         
  -6   0   2       3410.28       3297.78        25.96 o                         
  -5   0   2        683.33        663.06         7.87 o                         
  -4   0   2       6239.41       5988.55        36.20 o                         
  -3   0   2      16301.41      15381.20        69.94 o                         
  -2   0   2        113.43        108.68         2.65 o                         
  -1   0   2         91.80         89.84         2.34 o                         
   0   0   2        181.96        175.10         3.00 o                         
   1   0   2       3414.70       3321.26        21.78 o                         
   2   0   2          0.30          1.80         1.80 o                         
   3   0   2       4499.92       4312.92        36.69 o                         
   4   0   2        410.88        417.49        10.07 o                         
   5   0   2        507.33        548.56        16.06 o                         
   6   0   2       1452.82       1661.50        34.17 o                         
   7   0   2       2465.89       2547.34        28.32 o                         
   8   0   2       1318.43       1434.87        23.09 o                         
   9   0   2       4609.85       4827.12        47.23 o                         
  10   0   2       3016.38       3096.21        35.18 o                         
  11   0   2        882.59        901.83        16.90 o                         
  12   0   2          7.42         18.52         3.50 o                         
  13   0   2        295.96        332.48        15.05 o                         
  14   0   2        475.98        484.34        18.61 o                         
  15   0   2          0.18          5.87         4.07 o                         
  16   0   2         20.27         32.12        10.48 o                         
  17   0   2          0.55          0.07         4.57 o                         
  18   0   2         10.50          1.57         4.82 o                         
  19   0   2         63.36         68.38        10.83 o                         
  20   0   2        160.10        134.64        14.31 o                         
  21   0   2         75.24         54.76         8.09 o                         
  22   0   2         12.76         15.35         6.68 o                         
  23   0   2         57.98         53.07        10.79 o                         
  24   0   2         17.95         38.61         6.70 o                         
  25   0   2          2.72          0.75         6.01 o                         
  26   0   2          1.11          4.65         8.02 o                         
  27   0   2         59.01         70.11        13.90 o                         
  28   0   2          0.04         -7.31         7.31 o                         
 -28   1   2          0.12          7.18         8.71 o                         
 -27   1   2         11.62         24.05         7.00 o                         
 -26   1   2          0.18          8.30         5.25 o                         
 -25   1   2          3.69          1.14         3.86 o                         
 -24   1   2        136.17        134.78         8.46 o                         
 -23   1   2          3.78          7.31         4.48 o                         
 -22   1   2          4.90          5.60         3.04 o                         
 -21   1   2          3.22          2.57         2.13 o                         
 -20   1   2          8.19         10.47         2.19 o                         
 -19   1   2         85.58         85.90         4.19 o                         
 -18   1   2         15.50         16.88         2.05 o                         
 -17   1   2        473.96        451.25         7.22 o                         
 -16   1   2        182.05        184.99         4.96 o                         
 -15   1   2        245.64        238.38         4.98 o                         
 -14   1   2        107.03        110.51         3.85 o                         
 -13   1   2       1142.88       1094.80        10.03 o                         
 -12   1   2        639.66        675.53         7.54 o                         
 -11   1   2         15.45         19.39         2.16 o                         
 -10   1   2        774.89        856.73         7.90 o                         
  -9   1   2         52.20         69.19         2.57 o                         
  -8   1   2        220.32        237.73         3.77 o                         
  -7   1   2        745.15        805.61         6.36 o                         
  -6   1   2        152.13        159.34         2.97 o                         
  -5   1   2       2064.14       2058.78        11.37 o                         
  -4   1   2       1898.95       1867.90        10.97 o                         
  -3   1   2        754.10        754.24         6.41 o                         
  -2   1   2       2305.07       2231.58        16.23 o                         
  -1   1   2        483.45        441.44         4.63 o                         
   0   1   2       4418.56       4098.41        25.63 o                         
   1   1   2        501.21        465.22         4.58 o                         
   2   1   2       1962.27       1917.10         9.81 o                         
   3   1   2         67.64         77.21         2.44 o                         
   4   1   2        121.52        129.34         2.75 o                         
   5   1   2        118.29        118.74         2.52 o                         
   6   1   2        657.73        645.53         6.10 o                         
   7   1   2        255.19        274.86         4.12 o                         
   8   1   2          1.76          2.72         1.44 o                         
   9   1   2        674.80        735.28         7.82 o                         
  10   1   2         81.38         94.37         4.34 o                         
  11   1   2         12.81         12.47         2.37 o                         
  12   1   2         30.90         29.38         3.12 o                         
  13   1   2         20.32         19.32         2.64 o                         
  14   1   2          5.60          6.85         2.66 o                         
  15   1   2         38.82         50.18         5.31 o                         
  16   1   2         14.90         22.44         3.46 o                         
  17   1   2         10.46         11.00         5.82 o                         
  18   1   2         11.10          1.36         2.47 o                         
  19   1   2          0.23         -1.83         2.76 o                         
  20   1   2         31.26         35.99         5.79 o                         
  21   1   2          2.94         -0.15         3.16 o                         
  22   1   2          1.10         -3.14         3.41 o                         
  23   1   2          1.71         -4.17         4.79 o                         
  24   1   2         10.34         10.56         5.02 o                         
  25   1   2         30.79         43.07         8.90 o                         
  26   1   2         40.46         37.23         9.61 o                         
  27   1   2         10.59         11.06        16.29 o                         
  28   1   2         12.97          8.86        22.76 o                         
 -27   2   2         11.20         23.34         9.93 o                         
 -26   2   2         74.97         82.19         7.94 o                         
 -25   2   2         13.21         27.18         6.80 o                         
 -24   2   2         13.48         13.30         4.65 o                         
 -23   2   2         72.32         82.83         6.92 o                         
 -22   2   2        134.57        134.59         8.04 o                         
 -21   2   2         69.36         85.37         6.50 o                         
 -20   2   2          3.54          5.85         3.01 o                         
 -19   2   2        129.86        112.52         5.49 o                         
 -18   2   2        138.70        147.78         5.91 o                         
 -17   2   2         18.71         15.76         3.05 o                         
 -16   2   2       1342.73       1335.61        14.21 o                         
 -15   2   2       2243.72       2074.80        16.91 o                         
 -14   2   2        527.64        526.57         8.01 o                         
 -13   2   2        143.90        162.92         4.76 o                         
 -12   2   2          9.89         10.59         1.71 o                         
 -11   2   2       1376.97       1353.42        11.23 o                         
 -10   2   2        492.69        450.63         6.41 o                         
  -9   2   2        446.29        474.12         6.39 o                         
  -8   2   2        110.67        132.34         4.02 o                         
  -7   2   2       1352.76       1374.56        10.83 o                         
  -6   2   2       4325.36       4423.12        23.08 o                         
  -5   2   2       1213.27       1213.84         8.91 o                         
  -4   2   2        677.62        665.31         6.43 o                         
  -3   2   2        817.40        845.62         7.57 o                         
  -2   2   2        711.57        746.55         7.25 o                         
  -1   2   2        802.21        829.72         7.65 o                         
   0   2   2          5.30          1.16         1.28 o                         
   1   2   2         22.02         24.87         1.89 o                         
   2   2   2         39.99         31.79         2.00 o                         
   3   2   2        202.00        190.16         3.56 o                         
   4   2   2        390.10        421.62         5.16 o                         
   5   2   2        807.93        825.03         7.14 o                         
   6   2   2        690.48        702.79         7.62 o                         
   7   2   2         28.50         40.68         2.54 o                         
   8   2   2        186.47        204.51         4.26 o                         
   9   2   2        262.24        249.50         4.54 o                         
  10   2   2        240.09        242.77         4.71 o                         
  11   2   2        310.80        316.49         5.37 o                         
  12   2   2         65.15         72.01         3.68 o                         
  13   2   2         27.91         39.60         3.07 o                         
  14   2   2          0.70          7.48         2.08 o                         
  15   2   2        215.21        210.67         5.21 o                         
  16   2   2         39.55         27.02         3.93 o                         
  17   2   2         48.60         41.85         4.17 o                         
  18   2   2         22.87         16.70         5.93 o                         
  19   2   2         28.47         18.31         4.89 o                         
  20   2   2          1.21         -1.88         3.67 o                         
  21   2   2          0.24          2.47         4.96 o                         
  22   2   2          6.83          3.67         5.35 o                         
  23   2   2          0.93          7.18        17.20 o                         
  24   2   2         14.22         24.73         8.08 o                         
  25   2   2         14.10         26.38         8.63 o                         
  26   2   2          4.35          8.54         8.14 o                         
  27   2   2         62.96         77.86        12.94 o                         
 -25   3   2          3.48         16.96         9.46 o                         
 -24   3   2          1.68         -5.21         7.56 o                         
 -23   3   2         19.36         25.43         5.74 o                         
 -22   3   2         14.25         12.12         4.99 o                         
 -21   3   2          1.09         -3.84         4.95 o                         
 -20   3   2         45.37         69.42         6.31 o                         
 -19   3   2        127.67        125.42         7.24 o                         
 -18   3   2         36.78         41.48         4.92 o                         
 -17   3   2         51.00         53.20         5.81 o                         
 -16   3   2          8.02          3.33         2.80 o                         
 -15   3   2          7.09          5.95         3.44 o                         
 -14   3   2         12.96         13.62         2.88 o                         
 -13   3   2        320.62        298.79         6.82 o                         
 -12   3   2         65.09         66.76         4.14 o                         
 -11   3   2       1155.78       1119.66        13.30 o                         
 -10   3   2        524.09        494.70         8.28 o                         
  -9   3   2         16.06         18.01         2.37 o                         
  -8   3   2        161.70        157.91         5.62 o                         
  -7   3   2        121.69        138.34         4.83 o                         
  -6   3   2        609.85        635.37         7.87 o                         
  -5   3   2          0.08          1.81         1.62 o                         
  -4   3   2          0.37          2.51         1.59 o                         
  -3   3   2        217.98        213.75         4.84 o                         
  -2   3   2         97.57        100.95         4.07 o                         
  -1   3   2         32.75         47.75         2.97 o                         
   0   3   2        846.19        913.25         9.28 o                         
   1   3   2         92.99         98.95         3.79 o                         
   2   3   2         53.36         52.78         2.89 o                         
   3   3   2          7.88         12.06         1.75 o                         
   4   3   2        288.14        282.28         4.92 o                         
   5   3   2          0.01          2.04         1.44 o                         
   6   3   2        160.09        166.29         4.24 o                         
   7   3   2         21.75         22.36         2.66 o                         
   8   3   2        947.65        888.52        11.02 o                         
   9   3   2        182.68        182.83         5.24 o                         
  10   3   2          2.55          4.42         2.08 o                         
  11   3   2        778.18        709.55        10.62 o                         
  12   3   2         98.67         89.61         4.27 o                         
  13   3   2          3.07          5.29         2.19 o                         
  14   3   2         44.15         47.06         3.86 o                         
  15   3   2         90.40         84.46         4.95 o                         
  16   3   2         57.05         74.77         5.02 o                         
  17   3   2         36.92         36.48         3.92 o                         
  18   3   2         83.47         86.99         5.52 o                         
  19   3   2          7.04          7.73         3.97 o                         
  20   3   2          0.03          5.29         4.03 o                         
  21   3   2          0.42         -0.88         5.08 o                         
  22   3   2         20.20         12.71         5.56 o                         
  23   3   2          7.08          1.51         7.62 o                         
  24   3   2         21.47         10.13         9.43 o                         
  25   3   2          1.41          0.69        18.57 o                         
 -22   4   2        207.51        218.22        15.71 o                         
 -21   4   2          9.62         14.26         6.67 o                         
 -20   4   2         33.71         30.69         7.56 o                         
 -19   4   2          2.27         -3.12         4.68 o                         
 -18   4   2         28.71         35.12         5.57 o                         
 -17   4   2          5.54         -3.52         4.84 o                         
 -16   4   2          5.36          2.17         3.97 o                         
 -15   4   2         27.61         28.54         4.86 o                         
 -14   4   2          0.96         -3.93         3.93 o                         
 -13   4   2          2.53          1.92         3.65 o                         
 -12   4   2         24.60         26.34         3.92 o                         
 -11   4   2        112.92        124.18         6.94 o                         
 -10   4   2         66.37         62.68         5.41 o                         
  -9   4   2         30.31         39.36         5.00 o                         
  -8   4   2          2.93         12.66         4.08 o                         
  -7   4   2         39.23         41.33         3.40 o                         
  -6   4   2        126.70        131.38         5.91 o                         
  -5   4   2          0.09          0.87         2.07 o                         
  -4   4   2         39.60         47.14         3.57 o                         
  -3   4   2         18.13         18.36         2.63 o                         
  -2   4   2          0.33          2.09         2.10 o                         
  -1   4   2        244.43        233.79         6.28 o                         
   0   4   2         36.71         35.78         3.06 o                         
   1   4   2          2.49          1.83         2.02 o                         
   2   4   2         81.49         95.64         4.29 o                         
   3   4   2        929.62        885.74        10.42 o                         
   4   4   2        371.57        353.73         6.52 o                         
   5   4   2         26.01         26.33         2.63 o                         
   6   4   2        124.38        136.56         4.46 o                         
   7   4   2         17.77         19.98         2.88 o                         
   8   4   2         77.40         98.49         5.84 o                         
   9   4   2          2.21          2.95         2.67 o                         
  10   4   2         93.43        104.37         6.61 o                         
  11   4   2        178.13        183.47         9.50 o                         
  12   4   2          0.01          8.34         3.15 o                         
  13   4   2         30.77         33.63         4.88 o                         
  14   4   2         12.12         16.61         3.91 o                         
  15   4   2         75.15         67.80         5.52 o                         
  16   4   2         25.75         28.44         4.85 o                         
  17   4   2         25.87         33.40         5.04 o                         
  18   4   2          1.55          3.64         4.61 o                         
  19   4   2          0.02         -4.87         4.87 o                         
  20   4   2          0.09         -5.04         6.34 o                         
  21   4   2          0.18         -3.80         6.52 o                         
  22   4   2          0.42         -7.43         7.43 o                         
 -18   5   2        128.93        107.45        14.98 o                         
 -17   5   2         48.47         38.67         9.19 o                         
 -16   5   2         11.08          4.49         6.96 o                         
 -15   5   2          0.14          6.43         7.23 o                         
 -14   5   2         31.32         37.72         9.60 o                         
 -13   5   2         69.36         53.86         9.15 o                         
 -12   5   2          0.23          6.96         6.71 o                         
 -11   5   2          2.59          5.88         5.25 o                         
 -10   5   2         12.88          9.46         5.65 o                         
  -9   5   2          6.61          1.58         5.44 o                         
  -8   5   2          0.72          2.14         5.18 o                         
  -7   5   2         80.55         83.94         7.02 o                         
  -6   5   2        116.27        125.77         9.11 o                         
  -5   5   2         17.81         24.31         4.71 o                         
  -4   5   2         14.34         16.65         4.17 o                         
  -3   5   2         55.18         53.26         5.39 o                         
  -2   5   2         98.72        102.70         6.37 o                         
  -1   5   2         16.84         20.10         3.76 o                         
   0   5   2          0.03          1.72         3.16 o                         
   1   5   2         23.65         18.70         3.72 o                         
   2   5   2        161.74        178.65         7.94 o                         
   3   5   2         44.93         34.34         5.10 o                         
   4   5   2         15.79          8.45         3.48 o                         
   5   5   2         36.65         35.44         4.49 o                         
   6   5   2        107.12        101.75         6.73 o                         
   7   5   2          2.00          5.99         4.26 o                         
   8   5   2         21.39         22.06         6.94 o                         
   9   5   2         12.27         16.78         4.76 o                         
  10   5   2          2.20          3.63         4.17 o                         
  11   5   2          7.93          9.57         6.17 o                         
  12   5   2         20.29         20.31         5.58 o                         
  13   5   2         54.98         53.06         6.17 o                         
  14   5   2          6.14          7.39         5.45 o                         
  15   5   2          3.07         -5.73         5.73 o                         
  16   5   2         46.37         34.25         9.36 o                         
  17   5   2          0.00          7.48         7.85 o                         
  -9   6   2        167.36        163.33        12.92 o                         
  -8   6   2        205.43        208.35        14.11 o                         
  -7   6   2         43.18         26.69         7.90 o                         
  -6   6   2          0.14         -5.21         5.21 o                         
  -5   6   2         13.64         17.47         5.83 o                         
  -4   6   2         79.63         70.37         7.14 o                         
  -3   6   2         20.12         22.31         5.29 o                         
  -2   6   2          5.56          7.16         6.22 o                         
  -1   6   2         24.30         28.53         6.87 o                         
   0   6   2          0.07          3.70         4.64 o                         
   1   6   2          5.37         -3.51         4.59 o                         
   2   6   2          4.56          6.82         4.67 o                         
   3   6   2          0.85         -4.19         4.67 o                         
   4   6   2         21.60         24.30         5.50 o                         
   5   6   2         30.02         25.73         5.69 o                         
   6   6   2         21.09         23.42         6.37 o                         
   7   6   2          1.40          9.03         6.47 o                         
   8   6   2          8.13          4.84         6.49 o                         
   9   6   2          0.31        -24.02        36.91 o                         
 -28   1   3         25.66         28.99        14.47 o                         
 -27   1   3         10.82         18.39         5.80 o                         
 -26   1   3         14.42         25.73         5.15 o                         
 -25   1   3          8.78          7.17         7.10 o                         
 -24   1   3         11.67         -0.32         3.61 o                         
 -23   1   3         44.34         44.23         4.54 o                         
 -22   1   3          4.04          2.60         2.93 o                         
 -21   1   3         43.38         52.43         3.54 o                         
 -20   1   3          6.48          9.13         2.37 o                         
 -19   1   3          7.02         15.54         2.43 o                         
 -18   1   3        162.06        158.14         5.72 o                         
 -17   1   3        934.79        924.91        10.23 o                         
 -16   1   3         85.01         92.02         4.09 o                         
 -15   1   3          9.52          8.10         1.76 o                         
 -14   1   3          6.74          9.42         1.89 o                         
 -13   1   3        351.41        372.02         6.57 o                         
 -12   1   3       1422.94       1339.93        11.82 o                         
 -11   1   3       1008.18       1008.68         8.95 o                         
 -10   1   3         68.31         56.48         2.77 o                         
  -9   1   3          2.67          3.52         1.27 o                         
  -8   1   3       2355.83       2373.99        14.12 o                         
  -7   1   3        390.22        405.63         5.22 o                         
  -6   1   3       1306.49       1361.91         9.71 o                         
  -5   1   3       2639.46       2548.42        14.29 o                         
  -4   1   3       2377.67       2380.99        13.41 o                         
  -3   1   3       2715.97       2688.89        13.79 o                         
  -2   1   3       2179.73       2076.08        11.45 o                         
  -1   1   3       1701.12       1589.76         9.20 o                         
   0   1   3       3661.25       3341.18        16.06 o                         
   1   1   3        412.87        370.04         4.30 o                         
   2   1   3         41.21         46.40         2.17 o                         
   3   1   3         44.59         47.13         1.98 o                         
   4   1   3         66.01         68.36         2.61 o                         
   5   1   3        550.50        580.90         6.22 o                         
   6   1   3          0.29         -1.61         1.61 o                         
   7   1   3        142.19        141.86         3.87 o                         
   8   1   3        297.71        298.47         5.85 o                         
   9   1   3        268.96        263.81         6.11 o                         
  10   1   3        234.83        237.74         7.25 o                         
  11   1   3         26.21         35.75         3.64 o                         
  12   1   3          1.40          7.73         3.19 o                         
  13   1   3         32.31         32.29         3.95 o                         
  14   1   3          6.31          4.94         2.21 o                         
  15   1   3          0.75          4.39         2.44 o                         
  16   1   3        290.35        271.68        10.32 o                         
  17   1   3         11.12         15.96         2.72 o                         
  18   1   3         28.41         31.61         4.84 o                         
  19   1   3        374.11        356.87        10.41 o                         
  20   1   3         77.41        102.46         9.71 o                         
  21   1   3        104.63        123.60         8.91 o                         
  22   1   3         64.81         72.19        10.58 o                         
  23   1   3         13.31          3.90         7.62 o                         
  24   1   3         28.33         46.64        11.02 o                         
  25   1   3          6.74         14.13         6.66 o                         
  26   1   3          0.76          2.28         6.26 o                         
  27   1   3          2.96         12.12        13.25 o                         
 -27   2   3         37.29         37.44         9.70 o                         
 -26   2   3         16.73         25.73         6.78 o                         
 -25   2   3         86.31         94.78         7.13 o                         
 -24   2   3         11.48         22.62         4.61 o                         
 -23   2   3          4.46          7.48         4.09 o                         
 -22   2   3         14.82         13.90         3.82 o                         
 -21   2   3          0.07          4.71         4.07 o                         
 -20   2   3         80.64         76.88         5.36 o                         
 -19   2   3         11.36          8.80         2.93 o                         
 -18   2   3         30.58         35.57         4.18 o                         
 -17   2   3        193.59        199.23         6.81 o                         
 -16   2   3        102.34        112.78         5.10 o                         
 -15   2   3        174.18        155.63         5.47 o                         
 -14   2   3        558.39        543.07         8.00 o                         
 -13   2   3          9.05         10.57         1.88 o                         
 -12   2   3        749.93        765.39         8.69 o                         
 -11   2   3        346.73        354.09         5.66 o                         
 -10   2   3         39.09         38.58         2.45 o                         
  -9   2   3        347.53        346.03         5.48 o                         
  -8   2   3       1096.80       1175.12        10.33 o                         
  -7   2   3         64.21         72.03         3.25 o                         
  -6   2   3       1632.16       1687.01        12.70 o                         
  -5   2   3        993.50       1029.24         8.98 o                         
  -4   2   3         48.17         45.80         2.50 o                         
  -3   2   3       1718.69       1793.66        11.75 o                         
  -2   2   3        527.89        572.57         6.31 o                         
  -1   2   3         10.97         18.24         1.94 o                         
   0   2   3         35.49         41.11         2.46 o                         
   1   2   3        425.58        404.81         5.29 o                         
   2   2   3         77.80         86.02         4.04 o                         
   3   2   3         38.71         41.79         2.36 o                         
   4   2   3         52.19         60.18         2.97 o                         
   5   2   3        148.36        144.09         4.34 o                         
   6   2   3          2.56          6.79         1.72 o                         
   7   2   3        314.23        326.22         5.42 o                         
   8   2   3        159.69        152.63         3.88 o                         
   9   2   3        282.37        292.24         5.29 o                         
  10   2   3        435.54        397.42         6.90 o                         
  11   2   3        151.29        152.61         4.68 o                         
  12   2   3          0.15         -0.24         1.80 o                         
  13   2   3        108.61        113.89         5.05 o                         
  14   2   3         91.00        105.22         5.73 o                         
  15   2   3        133.12        128.25         5.98 o                         
  16   2   3         53.12         49.88         5.48 o                         
  17   2   3          0.12          5.49         3.08 o                         
  18   2   3         76.38         80.08         8.14 o                         
  19   2   3         61.81         72.18         8.05 o                         
  20   2   3          1.41         -3.95         5.46 o                         
  21   2   3         74.95         76.31         7.90 o                         
  22   2   3          1.95         -3.26         5.12 o                         
  23   2   3          1.70          4.90         9.58 o                         
  24   2   3         21.43         18.58         8.83 o                         
  25   2   3          0.05         13.03         8.16 o                         
  26   2   3          4.23          0.77         6.81 o                         
 -25   3   3          8.26         -7.58         7.58 o                         
 -24   3   3        128.48        133.46        11.70 o                         
 -23   3   3         49.55         63.13         6.86 o                         
 -22   3   3         60.81         73.19         6.41 o                         
 -21   3   3        134.72        140.26         7.89 o                         
 -20   3   3          7.11         15.99         4.26 o                         
 -19   3   3          4.22          7.08         3.65 o                         
 -18   3   3          1.19         -0.15         3.42 o                         
 -17   3   3         85.77         95.70         7.20 o                         
 -16   3   3        357.10        310.10         7.56 o                         
 -15   3   3         54.02         62.29         3.95 o                         
 -14   3   3         55.13         50.21         3.47 o                         
 -13   3   3        171.46        172.83         5.64 o                         
 -12   3   3       1085.72       1029.21        11.76 o                         
 -11   3   3        552.60        539.64         9.90 o                         
 -10   3   3          0.05          1.78         1.95 o                         
  -9   3   3          1.49          5.51         2.00 o                         
  -8   3   3        369.99        404.30         6.76 o                         
  -7   3   3        123.51        139.31         6.25 o                         
  -6   3   3        217.41        217.26         5.17 o                         
  -5   3   3        556.95        586.20         8.11 o                         
  -4   3   3        777.94        833.45         9.72 o                         
  -3   3   3        801.84        844.72         9.42 o                         
  -2   3   3         13.48         18.30         2.13 o                         
  -1   3   3         37.45         42.40         2.79 o                         
   0   3   3        407.51        446.20         6.89 o                         
   1   3   3          9.75          9.71         1.77 o                         
   2   3   3        112.58        127.80         4.65 o                         
   3   3   3          0.19          0.59         1.36 o                         
   4   3   3         71.38         79.60         3.69 o                         
   5   3   3          0.41          4.55         1.47 o                         
   6   3   3         15.46         15.45         1.79 o                         
   7   3   3         84.17         85.72         3.76 o                         
   8   3   3         60.37         61.25         3.62 o                         
   9   3   3        106.01        108.48         4.76 o                         
  10   3   3         83.60         94.86         4.24 o                         
  11   3   3          0.46          1.94         2.01 o                         
  12   3   3        267.93        247.75         7.00 o                         
  13   3   3          2.83          4.41         2.22 o                         
  14   3   3         97.84        107.78         4.88 o                         
  15   3   3        132.09        130.57         5.60 o                         
  16   3   3         77.94         69.24         5.63 o                         
  17   3   3         23.93         27.82         3.51 o                         
  18   3   3         11.18         14.95         3.38 o                         
  19   3   3          0.23          0.74         3.90 o                         
  20   3   3          3.41         -1.38         4.41 o                         
  21   3   3          0.40         10.84         5.24 o                         
  22   3   3         50.59         59.96         8.29 o                         
  23   3   3          0.77          4.04         6.45 o                         
  24   3   3         52.47         50.17        10.29 o                         
 -22   4   3          0.07         -8.54         8.54 o                         
 -21   4   3         28.23         35.40        10.04 o                         
 -20   4   3         14.49         16.50         6.36 o                         
 -19   4   3          1.30          9.02         5.50 o                         
 -18   4   3          0.13          1.71         5.13 o                         
 -17   4   3          4.04         -1.43         4.29 o                         
 -16   4   3         18.22         11.10         5.24 o                         
 -15   4   3         26.67          8.86         5.48 o                         
 -14   4   3         10.67          8.41         3.90 o                         
 -13   4   3         57.80         58.91         5.41 o                         
 -12   4   3         83.22         90.12         6.39 o                         
 -11   4   3         23.19         24.93         5.14 o                         
 -10   4   3         64.03         74.12         5.45 o                         
  -9   4   3         29.80         32.92         4.20 o                         
  -8   4   3         70.32         70.08         4.65 o                         
  -7   4   3          0.59          2.46         2.22 o                         
  -6   4   3         61.80         66.22         4.15 o                         
  -5   4   3         34.21         33.52         3.31 o                         
  -4   4   3        112.49        109.61         4.88 o                         
  -3   4   3        266.45        259.36         6.60 o                         
  -2   4   3          0.02          0.15         2.10 o                         
  -1   4   3         85.81         95.01         4.58 o                         
   0   4   3          1.05          4.67         2.16 o                         
   1   4   3          7.74          5.68         2.21 o                         
   2   4   3        105.65        115.29         4.71 o                         
   3   4   3          6.68          8.41         2.11 o                         
   4   4   3         96.90        105.92         4.49 o                         
   5   4   3         51.86         60.25         3.27 o                         
   6   4   3         10.00          8.61         2.38 o                         
   7   4   3        109.80        104.51         5.83 o                         
   8   4   3        246.27        222.94         7.61 o                         
   9   4   3         82.79         70.11         5.43 o                         
  10   4   3        109.85        115.40         6.65 o                         
  11   4   3          3.07          7.16         3.23 o                         
  12   4   3         23.83         21.38         3.77 o                         
  13   4   3         14.28          9.12         3.12 o                         
  14   4   3         85.28         89.44         5.70 o                         
  15   4   3          4.99          3.29         3.79 o                         
  16   4   3        127.62        129.25         7.47 o                         
  17   4   3          7.24          8.32         3.71 o                         
  18   4   3         14.73         18.26         5.14 o                         
  19   4   3         37.06         35.35         5.83 o                         
  20   4   3          0.20         -2.65         6.32 o                         
  21   4   3         13.38         12.12         7.34 o                         
 -18   5   3          0.47          5.35        14.36 o                         
 -17   5   3          6.62          0.23         7.09 o                         
 -16   5   3          2.82         10.84         7.31 o                         
 -15   5   3          0.34          2.79         5.94 o                         
 -14   5   3          7.76         19.08         7.05 o                         
 -13   5   3          6.13          8.80        10.39 o                         
 -12   5   3         87.51         81.01        12.90 o                         
 -11   5   3         57.50         61.36         7.95 o                         
 -10   5   3         85.83        103.98         9.85 o                         
  -9   5   3         36.68         31.09         6.86 o                         
  -8   5   3          0.51         -4.87         4.87 o                         
  -7   5   3          9.08         15.50         4.18 o                         
  -6   5   3        179.43        181.68        10.34 o                         
  -5   5   3         43.86         45.74         6.66 o                         
  -4   5   3          1.10         -1.59         3.43 o                         
  -3   5   3          3.46          9.88         4.22 o                         
  -2   5   3          0.48         -0.06         3.11 o                         
  -1   5   3         12.88         17.52         3.70 o                         
   0   5   3          7.49          7.31         3.36 o                         
   1   5   3         21.28         17.53         3.59 o                         
   2   5   3          4.14          3.34         3.06 o                         
   3   5   3          0.00          6.02         3.06 o                         
   4   5   3        149.79        146.75         6.72 o                         
   5   5   3         10.06         14.38         3.55 o                         
   6   5   3         31.16         32.75         3.99 o                         
   7   5   3         16.49         12.61         5.98 o                         
   8   5   3          1.85          6.77         4.03 o                         
   9   5   3         46.33         46.93         5.45 o                         
  10   5   3         20.21         17.90         4.58 o                         
  11   5   3          6.31         14.68         5.22 o                         
  12   5   3         42.27         38.23         5.98 o                         
  13   5   3          0.06          1.82         5.14 o                         
  14   5   3         67.37         81.80        14.83 o                         
  15   5   3          1.22         -5.72         5.72 o                         
  16   5   3          0.43         -0.07         7.50 o                         
  17   5   3          4.96         13.32        22.31 o                         
  -9   6   3          0.04         -2.50         7.16 o                         
  -8   6   3          2.16          1.19         7.22 o                         
  -7   6   3          6.09          2.09         6.16 o                         
  -6   6   3          0.00         -1.47         5.80 o                         
  -5   6   3         14.66          4.90         5.40 o                         
  -4   6   3          0.13          1.32         4.88 o                         
  -3   6   3         14.81         19.12         6.78 o                         
  -2   6   3         17.98         20.68         5.68 o                         
  -1   6   3          5.38         11.72         5.64 o                         
   0   6   3         27.55         15.85         5.24 o                         
   1   6   3         62.89         61.38         9.59 o                         
   2   6   3         78.72         61.96         7.93 o                         
   3   6   3          0.53          0.45         6.24 o                         
   4   6   3          0.79         -3.92         4.63 o                         
   5   6   3          3.15         -5.01         9.00 o                         
   6   6   3          0.00         -5.31         5.31 o                         
   7   6   3         10.77         16.16         6.72 o                         
   8   6   3          1.89          4.38         9.45 o                         
 -29   0   4        129.15        163.07        23.58 o                         
 -28   0   4         55.13         52.21        11.73 o                         
 -27   0   4         17.80         14.56         7.70 o                         
 -26   0   4        367.62        347.81        13.87 o                         
 -25   0   4         53.66         58.52         7.15 o                         
 -24   0   4          2.76          5.12         4.53 o                         
 -23   0   4         42.45         32.69         5.35 o                         
 -22   0   4        299.03        281.59        10.29 o                         
 -21   0   4         80.85         80.67         7.08 o                         
 -20   0   4         37.32         39.69         4.73 o                         
 -19   0   4          0.29          5.49         3.23 o                         
 -18   0   4        160.62        161.31         7.85 o                         
 -17   0   4       1191.99       1131.19        16.97 o                         
 -16   0   4        784.80        746.24        13.74 o                         
 -15   0   4        293.64        284.18         8.49 o                         
 -14   0   4         29.72         32.95         3.85 o                         
 -13   0   4        245.41        204.51         6.70 o                         
 -12   0   4          1.03          2.94         2.08 o                         
 -11   0   4        367.58        396.06         8.54 o                         
 -10   0   4         13.68         27.73         3.23 o                         
  -9   0   4        177.79        154.01         5.00 o                         
  -8   0   4          0.20          1.11         1.86 o                         
  -7   0   4        743.34        737.82         8.76 o                         
  -6   0   4       2531.79       2475.78        17.49 o                         
  -5   0   4         99.64         88.57         3.46 o                         
  -4   0   4       4320.91       4205.84        25.67 o                         
  -3   0   4         15.01         13.34         2.07 o                         
  -2   0   4       8417.92       7909.58        54.74 o                         
  -1   0   4       1640.11       1559.96        18.17 o                         
   0   0   4        278.01        250.33         5.00 o                         
   1   0   4        133.08        138.60         4.22 o                         
   2   0   4        205.26        173.03         4.50 o                         
   3   0   4          8.71         13.08         2.23 o                         
   4   0   4         80.64         76.86         6.68 o                         
   5   0   4        400.71        469.21        10.99 o                         
   6   0   4       1358.09       1377.50        25.18 o                         
   7   0   4          0.03          0.75         2.56 o                         
   8   0   4         60.05         72.37         6.16 o                         
   9   0   4        279.24        305.67         9.94 o                         
  10   0   4         91.97        117.82         6.13 o                         
  11   0   4         17.26         26.62         5.86 o                         
  12   0   4        526.97        546.70        12.89 o                         
  13   0   4         81.52         77.05         6.23 o                         
  14   0   4          0.01          0.99         2.49 o                         
  15   0   4        814.37        823.24        16.87 o                         
  16   0   4          0.37         -2.82         2.86 o                         
  17   0   4       1162.94       1069.12        20.16 o                         
  18   0   4        586.77        532.42        17.82 o                         
  19   0   4       1530.28       1504.63        30.91 o                         
  20   0   4         33.07         45.70         6.49 o                         
  21   0   4         11.14         14.69         8.78 o                         
  22   0   4          8.63          7.19         5.83 o                         
  23   0   4          0.26          0.83         7.05 o                         
  24   0   4         77.58         74.85         8.11 o                         
  25   0   4         52.15         50.29         8.64 o                         
  26   0   4         54.08         35.82         6.88 o                         
  27   0   4         81.98         95.30        16.01 o                         
 -28   1   4          1.24          8.53         7.46 o                         
 -27   1   4         83.10         94.02        13.26 o                         
 -26   1   4        111.69        139.39        10.44 o                         
 -25   1   4         31.22         25.73         4.76 o                         
 -24   1   4          5.67         10.54         4.25 o                         
 -23   1   4         36.55         34.14         4.38 o                         
 -22   1   4          9.76         13.99         3.34 o                         
 -21   1   4         16.35         19.79         4.17 o                         
 -20   1   4          0.63          1.60         2.48 o                         
 -19   1   4        146.52        156.85         5.58 o                         
 -18   1   4         64.75         69.11         4.34 o                         
 -17   1   4         87.92         97.81         4.79 o                         
 -16   1   4        165.05        163.44         5.58 o                         
 -15   1   4        332.13        313.08         6.64 o                         
 -14   1   4         71.83         96.53         4.37 o                         
 -13   1   4          0.38          2.62         1.63 o                         
 -12   1   4          0.03          2.95         1.57 o                         
 -11   1   4         59.48         67.81         2.96 o                         
 -10   1   4          0.91         -0.40         1.24 o                         
  -9   1   4        387.35        381.96         5.65 o                         
  -8   1   4        823.21        843.76         8.12 o                         
  -7   1   4       1780.57       1831.48        12.04 o                         
  -6   1   4        537.20        608.54         6.82 o                         
  -5   1   4        103.31        114.32         3.54 o                         
  -4   1   4        769.18        821.06         7.61 o                         
  -3   1   4        367.49        399.03         5.19 o                         
  -2   1   4        436.78        443.74         5.33 o                         
  -1   1   4        350.18        360.08         4.70 o                         
   0   1   4        318.68        322.53         4.65 o                         
   1   1   4         38.36         41.49         2.20 o                         
   2   1   4         16.43         20.51         1.75 o                         
   3   1   4        725.15        704.93         6.18 o                         
   4   1   4          1.72          2.24         1.24 o                         
   5   1   4        140.24        159.70         3.76 o                         
   6   1   4        646.90        701.36         8.73 o                         
   7   1   4        238.95        248.58         6.42 o                         
   8   1   4         46.73         60.83         4.28 o                         
   9   1   4         22.03         14.25         2.91 o                         
  10   1   4        294.61        293.48         9.44 o                         
  11   1   4        113.34        100.63         5.19 o                         
  12   1   4         37.27         49.69         4.49 o                         
  13   1   4         17.53         18.38         4.14 o                         
  14   1   4        342.52        336.71        11.77 o                         
  15   1   4        193.34        186.18         7.82 o                         
  16   1   4          0.76          3.70         2.43 o                         
  17   1   4        596.18        559.15        13.31 o                         
  18   1   4          7.59         15.07         6.61 o                         
  19   1   4          5.38         -0.41         2.85 o                         
  20   1   4         93.65        100.65         7.81 o                         
  21   1   4         22.72         18.39         8.18 o                         
  22   1   4          0.39          1.56         3.75 o                         
  23   1   4         89.60         92.30         7.89 o                         
  24   1   4         10.30          4.30         5.13 o                         
  25   1   4         95.74        107.56        10.32 o                         
  26   1   4          0.02          0.13         6.31 o                         
  27   1   4         62.62         44.52        10.99 o                         
 -27   2   4         77.02         91.36         9.83 o                         
 -26   2   4         52.23         64.82         8.25 o                         
 -25   2   4         11.24         13.42         4.79 o                         
 -24   2   4         50.86         63.48         6.33 o                         
 -23   2   4         58.56         70.41         6.02 o                         
 -22   2   4         35.68         46.39         5.15 o                         
 -21   2   4         11.04          9.62         4.16 o                         
 -20   2   4         15.43         23.79         4.03 o                         
 -19   2   4         23.92         30.60         4.03 o                         
 -18   2   4         31.26         31.68         3.74 o                         
 -17   2   4          3.93          7.94         2.35 o                         
 -16   2   4         35.79         30.56         3.12 o                         
 -15   2   4        165.19        151.61         6.24 o                         
 -14   2   4         39.12         41.17         3.11 o                         
 -13   2   4       1649.42       1566.38        12.97 o                         
 -12   2   4        107.17        104.61         4.07 o                         
 -11   2   4          1.78          3.98         1.39 o                         
 -10   2   4         90.90        113.43         3.99 o                         
  -9   2   4         95.25        133.09         3.93 o                         
  -8   2   4         36.34         39.23         2.65 o                         
  -7   2   4        702.44        716.77         8.20 o                         
  -6   2   4       1186.83       1280.88        10.85 o                         
  -5   2   4       2089.45       2235.36        18.15 o                         
  -4   2   4       2870.10       2957.16        18.96 o                         
  -3   2   4        133.32        151.78         4.45 o                         
  -2   2   4       1063.30       1106.05        10.51 o                         
  -1   2   4       1284.52       1273.79        10.64 o                         
   0   2   4        411.73        438.72         8.05 o                         
   1   2   4         15.53         19.87         2.21 o                         
   2   2   4        101.66        118.77         3.96 o                         
   3   2   4          0.17          0.99         1.38 o                         
   4   2   4         12.18         16.64         1.93 o                         
   5   2   4         15.03         22.11         2.19 o                         
   6   2   4         10.75         15.10         1.86 o                         
   7   2   4        106.31        122.30         3.72 o                         
   8   2   4        224.87        219.94         4.48 o                         
   9   2   4          1.45          6.25         1.67 o                         
  10   2   4         16.64         18.78         2.45 o                         
  11   2   4        729.02        686.85        10.64 o                         
  12   2   4        109.93        115.40         5.15 o                         
  13   2   4         15.71         16.27         2.77 o                         
  14   2   4        845.10        758.51        15.82 o                         
  15   2   4        603.05        537.42        12.94 o                         
  16   2   4         24.30         34.28         5.91 o                         
  17   2   4        199.58        185.77         8.78 o                         
  18   2   4         43.71         44.38         9.22 o                         
  19   2   4        456.50        420.59        12.27 o                         
  20   2   4        147.58        168.75        12.36 o                         
  21   2   4          7.19          3.39         4.23 o                         
  22   2   4        186.58        214.05        11.65 o                         
  23   2   4         18.98         29.95         8.35 o                         
  24   2   4         39.32         35.73        10.75 o                         
  25   2   4         27.43         17.60         9.86 o                         
  26   2   4        131.74        133.64        14.01 o                         
 -25   3   4          6.10         -3.51         7.96 o                         
 -24   3   4         30.95         39.11         7.26 o                         
 -23   3   4          0.09          3.60         5.06 o                         
 -22   3   4         19.00         16.96         5.31 o                         
 -21   3   4         18.31         21.49         5.17 o                         
 -20   3   4         97.47        112.59         7.52 o                         
 -19   3   4         71.38         69.08         5.50 o                         
 -18   3   4         19.32         21.30         4.75 o                         
 -17   3   4         19.00         24.91         4.20 o                         
 -16   3   4          6.42          9.93         3.04 o                         
 -15   3   4          2.44          1.99         2.49 o                         
 -14   3   4         82.27         93.39         5.12 o                         
 -13   3   4        237.94        224.64         7.29 o                         
 -12   3   4         15.01         16.47         2.33 o                         
 -11   3   4         31.59         22.03         2.71 o                         
 -10   3   4        236.06        231.50         5.97 o                         
  -9   3   4        375.67        391.70         6.70 o                         
  -8   3   4          7.27         14.45         2.02 o                         
  -7   3   4        366.87        353.18         6.30 o                         
  -6   3   4        104.82        110.83         4.43 o                         
  -5   3   4        428.56        409.96         7.24 o                         
  -4   3   4        277.64        293.16         6.20 o                         
  -3   3   4         23.56         27.47         2.58 o                         
  -2   3   4         35.47         49.73         3.80 o                         
  -1   3   4        600.43        611.50         8.12 o                         
   0   3   4        244.63        245.03         5.29 o                         
   1   3   4          1.20          6.17         1.72 o                         
   2   3   4         38.51         41.99         2.67 o                         
   3   3   4         12.68         21.15         2.13 o                         
   4   3   4         74.38         84.02         3.58 o                         
   5   3   4         63.59         57.57         3.10 o                         
   6   3   4        194.84        188.45         5.25 o                         
   7   3   4        111.55        111.44         4.62 o                         
   8   3   4        487.26        472.65         8.16 o                         
   9   3   4        229.79        224.75         5.98 o                         
  10   3   4         29.92         33.10         4.08 o                         
  11   3   4         36.21         38.08         3.15 o                         
  12   3   4        353.50        327.93         8.78 o                         
  13   3   4          4.24          3.85         2.30 o                         
  14   3   4        193.84        180.10         6.70 o                         
  15   3   4        413.08        379.08         8.70 o                         
  16   3   4          0.66          2.95         2.92 o                         
  17   3   4          7.35          5.62         4.04 o                         
  18   3   4         91.24         94.24         6.32 o                         
  19   3   4         57.82         69.00         5.92 o                         
  20   3   4         40.86         34.09         6.00 o                         
  21   3   4          2.81         -3.83         4.33 o                         
  22   3   4          0.14          1.68         7.40 o                         
  23   3   4         68.28         61.68        11.49 o                         
  24   3   4         88.16         84.93        16.34 o                         
 -22   4   4         82.64         73.73        10.91 o                         
 -21   4   4         10.86          7.58         6.72 o                         
 -20   4   4         32.43         33.30         7.01 o                         
 -19   4   4         54.93         60.78         7.11 o                         
 -18   4   4         49.46         58.13         9.11 o                         
 -17   4   4         20.89         15.15         5.10 o                         
 -16   4   4         66.63         69.89         6.48 o                         
 -15   4   4          3.54          3.51         4.48 o                         
 -14   4   4         46.06         55.10         5.37 o                         
 -13   4   4        107.29        121.65         7.14 o                         
 -12   4   4          1.12         10.18         3.45 o                         
 -11   4   4         34.34         45.74         5.47 o                         
 -10   4   4         73.90         87.97         6.10 o                         
  -9   4   4          3.16          3.69         2.59 o                         
  -8   4   4         33.45         34.87         3.72 o                         
  -7   4   4         87.42         84.59         5.04 o                         
  -6   4   4          0.01          3.67         2.27 o                         
  -5   4   4          1.58          5.76         2.36 o                         
  -4   4   4          0.06          1.09         2.40 o                         
  -3   4   4         13.48         10.52         2.41 o                         
  -2   4   4         37.13         23.80         2.63 o                         
  -1   4   4         60.41         65.36         3.75 o                         
   0   4   4        167.73        157.06         5.52 o                         
   1   4   4         12.11         10.94         2.15 o                         
   2   4   4         66.32         62.69         3.67 o                         
   3   4   4        108.09        117.59         5.20 o                         
   4   4   4        277.95        259.68         5.71 o                         
   5   4   4          4.25          5.70         2.13 o                         
   6   4   4         18.79         16.24         3.50 o                         
   7   4   4          5.73          7.00         2.79 o                         
   8   4   4        103.59        100.84         6.93 o                         
   9   4   4         51.57         37.38         7.11 o                         
  10   4   4          4.02          9.63         3.87 o                         
  11   4   4         94.99         99.68         7.40 o                         
  12   4   4         28.25         31.21         4.36 o                         
  13   4   4         27.26         29.44         4.10 o                         
  14   4   4          0.01         -1.57         3.85 o                         
  15   4   4         59.59         51.01         4.79 o                         
  16   4   4         14.93         15.42         5.44 o                         
  17   4   4          4.30          9.10         4.69 o                         
  18   4   4         17.63          7.42         5.75 o                         
  19   4   4          1.15          1.23         6.52 o                         
  20   4   4         47.29         10.94        19.82 o                         
  21   4   4          4.50         13.93         9.42 o                         
 -17   5   4          6.25         10.78         7.34 o                         
 -16   5   4          3.56          2.99         9.13 o                         
 -15   5   4         23.71         29.89         8.72 o                         
 -14   5   4         38.24         38.43         6.63 o                         
 -13   5   4         99.71         89.14         8.53 o                         
 -12   5   4         23.01         24.82         7.18 o                         
 -11   5   4          0.08          2.05         5.54 o                         
 -10   5   4          5.31          9.45         5.94 o                         
  -9   5   4          9.31         12.30         6.08 o                         
  -8   5   4          0.76          1.08         4.19 o                         
  -7   5   4         65.59         78.06         9.67 o                         
  -6   5   4         55.21         55.82         6.83 o                         
  -5   5   4         14.31         18.34         6.59 o                         
  -4   5   4         22.27         21.05         4.61 o                         
  -3   5   4          0.58         -2.91         3.52 o                         
  -2   5   4         43.56         50.52         5.63 o                         
  -1   5   4         14.09         11.26         4.18 o                         
   0   5   4        128.11        132.54         7.40 o                         
   1   5   4          0.15          1.39         3.80 o                         
   2   5   4          0.16          3.32         3.01 o                         
   3   5   4          4.77         -0.65         3.73 o                         
   4   5   4          0.83          1.10         2.71 o                         
   5   5   4         12.72         12.25         3.03 o                         
   6   5   4         69.88         68.40         8.79 o                         
   7   5   4          6.70         16.69         3.93 o                         
   8   5   4          0.24          2.02         3.99 o                         
   9   5   4          2.22         -4.00         4.00 o                         
  10   5   4          4.11          2.27         3.82 o                         
  11   5   4         20.10         18.66         5.54 o                         
  12   5   4          8.77          4.49         6.61 o                         
  13   5   4          1.66         -1.85         4.88 o                         
  14   5   4          8.43          5.90         5.97 o                         
  15   5   4          3.57         -2.28         5.71 o                         
  16   5   4          2.50          8.34         9.35 o                         
  -8   6   4         32.48         26.18         8.64 o                         
  -7   6   4        105.87        103.07         8.89 o                         
  -6   6   4          4.09          5.27        13.01 o                         
  -5   6   4          3.06         -5.17         7.22 o                         
  -4   6   4         11.83          0.71         6.68 o                         
  -3   6   4         18.28         21.63         6.61 o                         
  -2   6   4         79.75         62.02         7.85 o                         
  -1   6   4          8.60         10.22         5.66 o                         
   0   6   4        160.76        153.93        14.15 o                         
   1   6   4         10.60          8.89         5.61 o                         
   2   6   4         35.08         22.81         6.28 o                         
   3   6   4          0.94          1.78         9.02 o                         
   4   6   4         42.31         33.15        11.49 o                         
   5   6   4         30.98         28.67         6.61 o                         
   6   6   4          0.04         -1.31         6.34 o                         
   7   6   4         15.32         25.99         8.68 o                         
 -28   1   5        180.40        212.47        18.75 o                         
 -27   1   5        228.72        230.35        18.58 o                         
 -26   1   5          3.06         -1.49         5.48 o                         
 -25   1   5          0.96          6.82         4.20 o                         
 -24   1   5         11.00          4.23         4.79 o                         
 -23   1   5         18.40         18.40         4.15 o                         
 -22   1   5         36.51         27.06         4.36 o                         
 -21   1   5         35.95         41.43         4.67 o                         
 -20   1   5        121.06        131.84         6.66 o                         
 -19   1   5        414.98        390.37         9.38 o                         
 -18   1   5       1621.79       1527.95        17.49 o                         
 -17   1   5          6.16         16.31         2.66 o                         
 -16   1   5       1237.51       1151.58        13.53 o                         
 -15   1   5          0.00          0.07         1.95 o                         
 -14   1   5         26.66         21.36         2.51 o                         
 -13   1   5         24.91         24.14         2.61 o                         
 -12   1   5         21.99         32.39         2.43 o                         
 -11   1   5         47.28         45.11         2.83 o                         
 -10   1   5          6.21          6.22         1.48 o                         
  -9   1   5         32.61         40.18         2.44 o                         
  -8   1   5        618.37        629.70         7.28 o                         
  -7   1   5         73.57         87.32         3.26 o                         
  -6   1   5         25.43         21.79         1.95 o                         
  -5   1   5       1861.24       1876.00        13.15 o                         
  -4   1   5        613.22        623.53         6.65 o                         
  -3   1   5        380.21        381.70         4.96 o                         
  -2   1   5         11.02          8.91         1.42 o                         
  -1   1   5        162.29        186.80         4.05 o                         
   0   1   5         17.41         26.94         2.06 o                         
   1   1   5        902.13        941.33         8.66 o                         
   2   1   5        148.95        143.60         3.44 o                         
   3   1   5       1914.20       1953.25        12.86 o                         
   4   1   5         34.96         37.31         2.27 o                         
   5   1   5       2222.58       2247.08        14.10 o                         
   6   1   5          4.73         10.43         1.75 o                         
   7   1   5         44.65         52.07         4.06 o                         
   8   1   5         57.70         62.26         5.63 o                         
   9   1   5         72.00         62.92         5.89 o                         
  10   1   5          5.29          2.59         2.39 o                         
  11   1   5         13.49         18.45         3.78 o                         
  12   1   5         15.11         15.70         3.20 o                         
  13   1   5        688.65        659.97        15.27 o                         
  14   1   5          4.59         10.60         3.21 o                         
  15   1   5         37.22         45.54         4.67 o                         
  16   1   5       1476.20       1387.35        18.22 o                         
  17   1   5        511.09        503.43        10.92 o                         
  18   1   5        874.22        824.43        14.60 o                         
  19   1   5         29.68         27.42         4.16 o                         
  20   1   5        106.75        100.91         7.02 o                         
  21   1   5          9.57          1.09         3.48 o                         
  22   1   5          2.48          1.41         3.50 o                         
  23   1   5         58.95         61.55         6.32 o                         
  24   1   5         11.06          6.41         7.78 o                         
  25   1   5          8.16          4.48         4.71 o                         
  26   1   5         19.95         16.50         7.23 o                         
  27   1   5        434.73        420.20        25.25 o                         
 -27   2   5         74.42         61.73        10.45 o                         
 -26   2   5          9.17         14.33         6.45 o                         
 -25   2   5         11.37          9.40         5.25 o                         
 -24   2   5         39.97         46.71         5.80 o                         
 -23   2   5         52.74         54.31         5.54 o                         
 -22   2   5         53.60         59.07         5.54 o                         
 -21   2   5         54.16         56.74         5.15 o                         
 -20   2   5          0.10         -0.37         3.34 o                         
 -19   2   5         26.14         23.80         3.87 o                         
 -18   2   5        115.72        139.93         7.22 o                         
 -17   2   5          4.04          8.26         2.42 o                         
 -16   2   5         42.72         48.23         3.56 o                         
 -15   2   5         10.04          9.37         2.36 o                         
 -14   2   5         19.77         19.11         2.40 o                         
 -13   2   5         38.98         42.06         2.71 o                         
 -12   2   5          1.84          6.79         1.86 o                         
 -11   2   5          0.49          1.40         1.50 o                         
 -10   2   5        221.59        214.82         4.69 o                         
  -9   2   5        398.95        422.54         6.78 o                         
  -8   2   5        672.26        667.14         8.81 o                         
  -7   2   5          0.43          5.17         1.52 o                         
  -6   2   5        246.93        261.32         5.25 o                         
  -5   2   5         60.57         91.92         3.65 o                         
  -4   2   5         12.81         19.46         2.01 o                         
  -3   2   5          8.66         11.17         1.76 o                         
  -2   2   5       1514.86       1511.49        12.64 o                         
  -1   2   5        141.31        148.13         4.39 o                         
   0   2   5         13.33         16.10         1.92 o                         
   1   2   5        375.74        378.15         5.56 o                         
   2   2   5        504.46        521.24         6.68 o                         
   3   2   5       1352.07       1385.92        11.43 o                         
   4   2   5          9.94         17.85         1.98 o                         
   5   2   5         38.37         45.26         3.54 o                         
   6   2   5         54.73         62.95         3.35 o                         
   7   2   5          0.47          1.61         1.60 o                         
   8   2   5        606.10        568.28         7.60 o                         
   9   2   5          0.98          2.83         1.70 o                         
  10   2   5          6.08          9.42         2.04 o                         
  11   2   5         85.99         85.48         5.08 o                         
  12   2   5        426.03        387.39         8.45 o                         
  13   2   5         79.10         77.57         5.33 o                         
  14   2   5         26.81         30.33         4.37 o                         
  15   2   5         80.02         87.37         6.22 o                         
  16   2   5        178.28        171.97         7.85 o                         
  17   2   5          0.10          1.44         3.56 o                         
  18   2   5         83.85         90.98        11.44 o                         
  19   2   5         58.34         84.94         7.67 o                         
  20   2   5          7.47         18.45         5.29 o                         
  21   2   5          0.33          9.25         4.73 o                         
  22   2   5         72.60         74.06         7.33 o                         
  23   2   5         29.50         29.95         5.93 o                         
  24   2   5        122.90        138.11        10.56 o                         
  25   2   5          2.74          0.61         6.54 o                         
 -25   3   5         35.16         42.28        10.06 o                         
 -24   3   5         55.37         57.98         7.99 o                         
 -23   3   5          6.79          0.60         6.74 o                         
 -22   3   5          6.62          3.73         4.30 o                         
 -21   3   5        126.31        145.70         7.68 o                         
 -20   3   5        101.25         98.73         7.64 o                         
 -19   3   5         35.74         28.79         4.37 o                         
 -18   3   5         95.85        115.21         5.98 o                         
 -17   3   5          9.43         16.28         3.39 o                         
 -16   3   5        127.66        120.16         6.06 o                         
 -15   3   5         13.69         18.38         3.09 o                         
 -14   3   5         35.11         38.88         3.54 o                         
 -13   3   5         84.64        101.70         4.74 o                         
 -12   3   5         20.31         25.62         2.76 o                         
 -11   3   5         93.07        114.47         4.17 o                         
 -10   3   5          9.48         13.90         2.24 o                         
  -9   3   5          5.01          5.16         1.73 o                         
  -8   3   5         68.06         76.18         4.32 o                         
  -7   3   5        127.09        128.75         4.69 o                         
  -6   3   5        288.17        308.62         6.16 o                         
  -5   3   5         47.70         60.91         3.42 o                         
  -4   3   5         72.61         67.40         4.07 o                         
  -3   3   5          6.75          3.27         1.81 o                         
  -2   3   5        434.89        435.15         7.23 o                         
  -1   3   5         69.77         63.79         3.40 o                         
   0   3   5        173.01        178.63         4.77 o                         
   1   3   5         65.89         64.35         3.34 o                         
   2   3   5         66.22         77.17         3.93 o                         
   3   3   5         91.38         97.31         4.21 o                         
   4   3   5         54.74         65.09         3.32 o                         
   5   3   5         82.95         93.36         4.59 o                         
   6   3   5          0.17          2.42         2.05 o                         
   7   3   5         57.56         67.55         4.12 o                         
   8   3   5        638.29        609.00         9.28 o                         
   9   3   5         67.15         76.12         4.36 o                         
  10   3   5          1.80          3.02         2.27 o                         
  11   3   5         14.45         11.82         2.78 o                         
  12   3   5          3.04          2.83         2.59 o                         
  13   3   5        317.40        286.95         7.54 o                         
  14   3   5         18.69         26.09         4.65 o                         
  15   3   5         56.22         57.43         7.39 o                         
  16   3   5         13.06          8.77         4.36 o                         
  17   3   5        118.92        116.93        10.50 o                         
  18   3   5        165.82        179.36        15.72 o                         
  19   3   5          1.44         -4.73         4.73 o                         
  20   3   5         16.23         16.56         6.87 o                         
  21   3   5         49.45         57.43         7.35 o                         
  22   3   5        118.01        122.26        11.88 o                         
  23   3   5         29.44         26.44         8.45 o                         
 -22   4   5          0.37          9.45         7.34 o                         
 -21   4   5         49.73         36.90         9.07 o                         
 -20   4   5         11.90         12.70         7.01 o                         
 -19   4   5          0.71         13.00         5.56 o                         
 -18   4   5         25.97         37.44         6.34 o                         
 -17   4   5         50.26         52.52         6.18 o                         
 -16   4   5          4.26          1.85         3.89 o                         
 -15   4   5          0.43         -4.55         4.55 o                         
 -14   4   5         88.26         93.47         6.99 o                         
 -13   4   5        102.81         99.61         6.93 o                         
 -12   4   5          1.45          6.70         3.76 o                         
 -11   4   5          0.08         -2.43         2.79 o                         
 -10   4   5          6.93         -1.33         2.76 o                         
  -9   4   5          0.01         -1.39         2.81 o                         
  -8   4   5        177.25        177.68         8.46 o                         
  -7   4   5         20.42         23.58         3.43 o                         
  -6   4   5        121.63        112.22         5.69 o                         
  -5   4   5         95.85        115.45         5.83 o                         
  -4   4   5          8.59         16.73         2.89 o                         
  -3   4   5         41.89         59.15         4.25 o                         
  -2   4   5         13.50         13.68         2.47 o                         
  -1   4   5          0.33         -0.36         2.12 o                         
   0   4   5         85.06         81.16         4.51 o                         
   1   4   5         37.70         39.26         4.04 o                         
   2   4   5          9.55          7.17         2.71 o                         
   3   4   5        203.70        203.77         7.84 o                         
   4   4   5         71.40         95.19         7.42 o                         
   5   4   5        333.43        314.52         9.33 o                         
   6   4   5         43.34         52.07         5.06 o                         
   7   4   5         81.60         75.32         5.43 o                         
   8   4   5         55.58         63.72         6.16 o                         
   9   4   5         33.63         29.48         5.61 o                         
  10   4   5         23.16         22.87         4.81 o                         
  11   4   5          8.53         10.47         6.07 o                         
  12   4   5         15.10         16.46         4.28 o                         
  13   4   5        143.64        153.17         9.12 o                         
  14   4   5        115.08        117.07         8.84 o                         
  15   4   5         10.53          8.03         4.65 o                         
  16   4   5         28.48         39.77         5.47 o                         
  17   4   5         27.59         29.95         5.67 o                         
  18   4   5          2.35          6.26         4.95 o                         
  19   4   5          1.08         -1.41         5.58 o                         
  20   4   5         25.16         55.99        11.60 o                         
 -17   5   5         30.10         40.10         9.82 o                         
 -16   5   5          2.55          3.24         7.81 o                         
 -15   5   5          3.75         -5.87         6.61 o                         
 -14   5   5         55.32         60.05         7.94 o                         
 -13   5   5          8.60          9.52         5.45 o                         
 -12   5   5         15.10         14.83         5.57 o                         
 -11   5   5          0.51         -2.78         4.91 o                         
 -10   5   5         20.89         17.96         5.57 o                         
  -9   5   5         62.09         56.94         6.78 o                         
  -8   5   5         13.13         12.10         5.25 o                         
  -7   5   5          1.46          3.38         3.93 o                         
  -6   5   5         53.37         49.45         8.34 o                         
  -5   5   5          6.56          3.97         4.93 o                         
  -4   5   5         55.06         53.51         9.17 o                         
  -3   5   5        232.07        240.43        10.54 o                         
  -2   5   5         22.90         26.23         4.54 o                         
  -1   5   5        184.66        170.07         8.61 o                         
   0   5   5         33.59         37.09         4.49 o                         
   1   5   5        373.45        352.13        10.89 o                         
   2   5   5         37.94         47.57         5.26 o                         
   3   5   5        158.32        169.63         7.94 o                         
   4   5   5         30.71         38.72         4.18 o                         
   5   5   5          0.41          4.70         3.84 o                         
   6   5   5        127.35        120.71         8.07 o                         
   7   5   5          1.27         -0.10         4.05 o                         
   8   5   5         80.93         81.75         7.80 o                         
   9   5   5         49.62         54.13         8.73 o                         
  10   5   5         12.56         19.26         5.49 o                         
  11   5   5          4.34         -0.25         4.89 o                         
  12   5   5         13.33          7.29         6.22 o                         
  13   5   5          5.38          3.44         7.98 o                         
  14   5   5         17.29          8.66        10.50 o                         
  15   5   5          2.47         15.30        10.57 o                         
  -7   6   5         42.91         35.08         9.19 o                         
  -6   6   5         21.52         22.86         7.28 o                         
  -5   6   5          8.97         10.16         6.58 o                         
  -4   6   5          3.59         11.06         8.78 o                         
  -3   6   5        103.89         81.63         8.51 o                         
  -2   6   5          5.96         12.18         6.21 o                         
  -1   6   5         16.09         10.72         6.07 o                         
   0   6   5          7.10         -0.34         6.63 o                         
   1   6   5          0.65          0.43         5.51 o                         
   2   6   5         15.60         -2.02        10.83 o                         
   3   6   5          2.84         -5.49         5.49 o                         
   4   6   5          5.14          2.84         5.95 o                         
   5   6   5          1.06         13.54         7.98 o                         
 -28   0   6         50.32         40.26        11.35 o                         
 -27   0   6         26.05         31.66         8.89 o                         
 -26   0   6          3.56          0.28         8.55 o                         
 -25   0   6          0.01         -3.92         5.21 o                         
 -24   0   6          2.46          9.33         7.43 o                         
 -23   0   6          0.24          8.36        19.84 o                         
 -22   0   6         69.17         67.25         7.34 o                         
 -21   0   6         28.56         29.56         5.01 o                         
 -20   0   6        830.88        793.11        16.91 o                         
 -19   0   6       1761.95       1680.33        26.54 o                         
 -18   0   6       1371.02       1280.52        19.61 o                         
 -17   0   6        205.14        198.12         8.59 o                         
 -16   0   6        331.77        334.17         9.92 o                         
 -15   0   6        289.75        283.67        10.66 o                         
 -14   0   6        136.76        126.11         7.19 o                         
 -13   0   6        215.73        200.49         7.29 o                         
 -12   0   6          2.77          0.83         2.42 o                         
 -11   0   6          0.33          2.50         1.90 o                         
 -10   0   6         29.20         32.57         3.45 o                         
  -9   0   6         53.77         67.09         4.55 o                         
  -8   0   6       1803.81       1915.71        19.42 o                         
  -7   0   6        819.01        862.46        12.16 o                         
  -6   0   6         43.30         42.44         3.35 o                         
  -5   0   6       1031.01       1029.30        12.17 o                         
  -4   0   6       1312.28       1344.61        14.82 o                         
  -3   0   6         27.02         20.13         2.49 o                         
  -2   0   6         16.98         23.41         2.75 o                         
  -1   0   6       1838.90       1884.72        18.34 o                         
   0   0   6       4698.04       4749.03        31.24 o                         
   1   0   6       7049.79       7220.96        46.26 o                         
   2   0   6       3427.08       3600.97        27.51 o                         
   3   0   6       8783.75       8886.29        54.14 o                         
   4   0   6       6239.31       6375.03        41.41 o                         
   5   0   6        431.08        360.63        13.30 o                         
   6   0   6       1504.55       1573.59        24.91 o                         
   7   0   6        363.91        393.47        15.08 o                         
   8   0   6        868.32        912.67        23.49 o                         
   9   0   6         85.31         92.48        10.70 o                         
  10   0   6         35.08         51.45         7.75 o                         
  11   0   6         19.27         12.64         3.91 o                         
  12   0   6        835.29        783.31        19.06 o                         
  13   0   6       2424.73       2351.17        31.13 o                         
  14   0   6        184.44        193.27        14.37 o                         
  15   0   6       1534.85       1518.42        25.20 o                         
  16   0   6        638.66        618.74        21.24 o                         
  17   0   6         12.96         14.18         4.01 o                         
  18   0   6         96.65        119.26         8.84 o                         
  19   0   6         43.82         57.08         6.73 o                         
  20   0   6        144.90        138.25         9.26 o                         
  21   0   6         10.85          6.31         6.29 o                         
  22   0   6         13.42         18.06         5.89 o                         
  23   0   6        138.15        151.67        12.49 o                         
  24   0   6         76.38         85.61         9.65 o                         
  25   0   6         65.32         63.79         9.03 o                         
  26   0   6        584.30        558.99        24.61 o                         
 -28   1   6         11.00         16.84         9.68 o                         
 -27   1   6          2.74          6.54         7.47 o                         
 -26   1   6          2.02         -3.83         5.49 o                         
 -25   1   6         15.37         26.71         5.54 o                         
 -24   1   6         21.15         18.38         4.91 o                         
 -23   1   6         43.52         44.66         5.25 o                         
 -22   1   6         54.27         55.66         5.37 o                         
 -21   1   6          2.37         -0.25         3.21 o                         
 -20   1   6         95.59         96.19         5.97 o                         
 -19   1   6          9.59         10.75         2.86 o                         
 -18   1   6         31.44         36.91         3.75 o                         
 -17   1   6          6.59          5.68         2.45 o                         
 -16   1   6        214.23        207.00         6.94 o                         
 -15   1   6          0.80          3.91         2.22 o                         
 -14   1   6        118.03        123.02         5.09 o                         
 -13   1   6        548.08        515.59         9.35 o                         
 -12   1   6         29.74         33.68         2.53 o                         
 -11   1   6          2.38          1.72         1.37 o                         
 -10   1   6        115.65        125.20         4.08 o                         
  -9   1   6        126.87        106.44         4.06 o                         
  -8   1   6          5.77          8.46         1.61 o                         
  -7   1   6         13.17         29.11         2.19 o                         
  -6   1   6        375.53        358.69         6.05 o                         
  -5   1   6        186.67        214.61         4.20 o                         
  -4   1   6        223.37        233.54         4.27 o                         
  -3   1   6          2.13          3.38         1.30 o                         
  -2   1   6          0.58          1.96         1.28 o                         
  -1   1   6        113.46        123.38         4.24 o                         
   0   1   6       1477.55       1505.33        11.73 o                         
   1   1   6        138.61        148.33         3.80 o                         
   2   1   6         34.51         44.23         2.54 o                         
   3   1   6        756.07        813.80         8.30 o                         
   4   1   6        121.64        116.36         3.64 o                         
   5   1   6          3.02          5.57         1.58 o                         
   6   1   6          5.91          9.79         1.79 o                         
   7   1   6        101.53        110.48         5.30 o                         
   8   1   6        369.08        350.89         8.13 o                         
   9   1   6        463.83        451.33        13.71 o                         
  10   1   6         15.73         12.11         2.50 o                         
  11   1   6        470.67        455.48        10.38 o                         
  12   1   6        346.16        340.26        10.28 o                         
  13   1   6         57.13         54.56         5.34 o                         
  14   1   6        507.06        482.98        11.25 o                         
  15   1   6         23.84         22.78         3.92 o                         
  16   1   6          1.40          8.20         2.75 o                         
  17   1   6          9.62         13.84         3.29 o                         
  18   1   6         41.29         39.54         4.31 o                         
  19   1   6         21.29         20.77         3.54 o                         
  20   1   6        107.98        105.09         6.57 o                         
  21   1   6         28.39         20.59         4.84 o                         
  22   1   6        115.30        136.80         8.63 o                         
  23   1   6         30.29         20.54         5.31 o                         
  24   1   6          6.69         15.25         6.05 o                         
  25   1   6         20.69         28.67         5.83 o                         
  26   1   6         36.19         17.53         7.29 o                         
 -27   2   6         37.66         28.92         9.47 o                         
 -26   2   6          0.04         13.56         6.60 o                         
 -25   2   6         51.47         57.38         6.86 o                         
 -24   2   6          3.76          4.22         4.82 o                         
 -23   2   6         39.17         46.55         5.48 o                         
 -22   2   6        104.91        105.61         7.27 o                         
 -21   2   6         18.80         24.28         4.39 o                         
 -20   2   6        221.79        240.38         9.26 o                         
 -19   2   6         41.81         39.08         5.49 o                         
 -18   2   6        271.60        265.70         7.78 o                         
 -17   2   6        414.40        372.43         7.70 o                         
 -16   2   6          0.16          5.57         2.01 o                         
 -15   2   6        132.86        141.24         4.94 o                         
 -14   2   6         14.38         18.10         3.18 o                         
 -13   2   6          0.24          1.22         1.59 o                         
 -12   2   6        127.21        125.42         4.26 o                         
 -11   2   6        303.54        298.29         5.44 o                         
 -10   2   6        345.83        348.31         6.02 o                         
  -9   2   6        359.67        372.38         6.42 o                         
  -8   2   6        187.28        217.98         5.17 o                         
  -7   2   6        128.30        144.66         4.59 o                         
  -6   2   6          6.08          7.20         1.75 o                         
  -5   2   6        140.20        150.90         4.41 o                         
  -4   2   6         16.19         14.04         1.84 o                         
  -3   2   6          0.03          2.87         1.46 o                         
  -2   2   6          4.91          8.62         1.72 o                         
  -1   2   6         85.02         76.36         3.69 o                         
   0   2   6        169.15        164.12         4.40 o                         
   1   2   6        357.15        332.21         6.07 o                         
   2   2   6        492.85        513.50         7.12 o                         
   3   2   6         82.30         77.59         3.54 o                         
   4   2   6        533.99        564.11         7.54 o                         
   5   2   6          0.11          3.43         1.46 o                         
   6   2   6         76.49         76.23         3.79 o                         
   7   2   6        193.74        196.41         4.91 o                         
   8   2   6         25.55         25.46         2.44 o                         
   9   2   6        238.62        235.55         5.45 o                         
  10   2   6         36.92         33.58         3.27 o                         
  11   2   6        505.49        464.73         8.52 o                         
  12   2   6          6.37          4.90         2.27 o                         
  13   2   6        544.69        505.14        10.01 o                         
  14   2   6        199.20        196.07         8.06 o                         
  15   2   6         49.71         58.29         7.91 o                         
  16   2   6        298.39        270.35        12.53 o                         
  17   2   6        347.90        312.52        15.09 o                         
  18   2   6         28.67         29.39         5.87 o                         
  19   2   6         29.24         35.06         5.57 o                         
  20   2   6          8.97          8.96         4.37 o                         
  21   2   6          9.11         14.38         5.74 o                         
  22   2   6         66.17         77.35         9.25 o                         
  23   2   6        207.83        182.41        12.08 o                         
  24   2   6          0.07         -3.19         8.75 o                         
  25   2   6        254.42        258.12        23.05 o                         
 -25   3   6         23.38         25.36         9.61 o                         
 -24   3   6          1.32         -1.04         6.25 o                         
 -23   3   6         53.71         40.46         6.77 o                         
 -22   3   6         75.24         72.39         8.46 o                         
 -21   3   6         25.04         28.66         5.10 o                         
 -20   3   6          1.48         -1.88         4.09 o                         
 -19   3   6         51.22         50.18         5.00 o                         
 -18   3   6         38.39         44.05         4.40 o                         
 -17   3   6          8.26          5.16         4.58 o                         
 -16   3   6         15.70         20.44         3.61 o                         
 -15   3   6        201.86        198.46         7.54 o                         
 -14   3   6          1.04          1.71         2.39 o                         
 -13   3   6         22.45         30.57         3.43 o                         
 -12   3   6         34.67         33.32         2.56 o                         
 -11   3   6         55.55         62.44         3.43 o                         
 -10   3   6         61.36         50.92         3.27 o                         
  -9   3   6          2.19          2.80         1.97 o                         
  -8   3   6        394.51        380.37         6.58 o                         
  -7   3   6        139.05        154.92         5.07 o                         
  -6   3   6         42.30         45.38         2.91 o                         
  -5   3   6          8.60         15.37         2.25 o                         
  -4   3   6         65.38         79.00         3.66 o                         
  -3   3   6         25.71         38.36         3.36 o                         
  -2   3   6        115.05        113.64         4.55 o                         
  -1   3   6        141.45        127.10         5.01 o                         
   0   3   6        251.97        266.61         6.37 o                         
   1   3   6        291.66        267.28         5.85 o                         
   2   3   6        881.63        812.10        10.18 o                         
   3   3   6          0.27          4.63         1.90 o                         
   4   3   6          6.07          4.59         2.02 o                         
   5   3   6          8.52         10.73         2.30 o                         
   6   3   6        684.39        660.78        10.14 o                         
   7   3   6         65.16         78.17         4.68 o                         
   8   3   6         25.36         25.72         3.00 o                         
   9   3   6          9.82          9.39         2.41 o                         
  10   3   6          6.32          4.71         2.26 o                         
  11   3   6         14.60         12.31         3.22 o                         
  12   3   6        165.53        174.02         7.24 o                         
  13   3   6         18.40         27.56         3.85 o                         
  14   3   6        122.57        121.59         6.47 o                         
  15   3   6          6.84          6.55         3.49 o                         
  16   3   6         26.78         28.33         5.32 o                         
  17   3   6          0.87         11.95         4.59 o                         
  18   3   6         71.12         61.40         7.32 o                         
  19   3   6          0.09          2.41         5.27 o                         
  20   3   6         71.57         80.35        11.62 o                         
  21   3   6        164.55        150.41        13.32 o                         
  22   3   6         34.04         18.54        12.79 o                         
  23   3   6         55.41         87.62        14.80 o                         
 -21   4   6          3.38         -2.55        10.80 o                         
 -20   4   6          5.09         -1.83         6.95 o                         
 -19   4   6        103.32        106.07         8.17 o                         
 -18   4   6         10.82          9.55         5.18 o                         
 -17   4   6          1.34          4.84         4.52 o                         
 -16   4   6         54.79         63.82         6.95 o                         
 -15   4   6        168.16        183.59        10.45 o                         
 -14   4   6        117.44        132.68         8.54 o                         
 -13   4   6         84.84        107.33         7.17 o                         
 -12   4   6         64.07         63.54         5.27 o                         
 -11   4   6         51.73         51.08         4.54 o                         
 -10   4   6          0.80          3.18         3.11 o                         
  -9   4   6          0.14          2.87         2.98 o                         
  -8   4   6         22.94         31.64         4.87 o                         
  -7   4   6          4.03         11.37         3.11 o                         
  -6   4   6         24.75         33.41         3.53 o                         
  -5   4   6        256.62        250.10         8.62 o                         
  -4   4   6        128.27        143.22         6.90 o                         
  -3   4   6        161.85        153.92         7.48 o                         
  -2   4   6         27.40         17.41         3.13 o                         
  -1   4   6        296.07        302.27         8.19 o                         
   0   4   6        345.84        335.02         8.66 o                         
   1   4   6         17.95         21.30         3.42 o                         
   2   4   6          8.98         10.55         2.93 o                         
   3   4   6         22.06         20.77         3.25 o                         
   4   4   6         28.58         33.06         3.87 o                         
   5   4   6          6.54          5.36         3.21 o                         
   6   4   6        353.44        332.31        10.26 o                         
   7   4   6        586.60        539.37        12.98 o                         
   8   4   6         65.63         69.25         5.17 o                         
   9   4   6         36.60         38.22         5.44 o                         
  10   4   6        104.55        108.21         7.69 o                         
  11   4   6        175.54        197.64        11.17 o                         
  12   4   6         61.02         59.64         5.96 o                         
  13   4   6         41.89         36.82         5.47 o                         
  14   4   6          2.67          2.29         4.47 o                         
  15   4   6         10.53         -1.66         6.32 o                         
  16   4   6         10.08          5.21         4.61 o                         
  17   4   6         30.71         21.81         6.17 o                         
  18   4   6          0.40          3.68         6.86 o                         
  19   4   6         16.87         17.90         8.60 o                         
 -16   5   6         66.53         65.57         9.59 o                         
 -15   5   6         48.71         71.43         9.60 o                         
 -14   5   6          1.62         -4.47         5.65 o                         
 -13   5   6         15.08         17.68         9.46 o                         
 -12   5   6         10.73          7.91         5.54 o                         
 -11   5   6          1.99          1.37         7.06 o                         
 -10   5   6          5.18          1.60         4.83 o                         
  -9   5   6         16.92         15.22         4.33 o                         
  -8   5   6          3.45          6.48         4.31 o                         
  -7   5   6         11.85         16.28         5.08 o                         
  -6   5   6         34.32         27.95         4.77 o                         
  -5   5   6          4.23          4.94         4.35 o                         
  -4   5   6          6.98         12.54         4.38 o                         
  -3   5   6          3.68          0.11         4.08 o                         
  -2   5   6          0.02          2.00         3.34 o                         
  -1   5   6         50.99         44.81         5.66 o                         
   0   5   6        109.39        107.02         7.26 o                         
   1   5   6          9.27          8.23         4.36 o                         
   2   5   6         20.09         17.37         4.30 o                         
   3   5   6         30.37         24.85         4.43 o                         
   4   5   6          6.33          7.74         3.74 o                         
   5   5   6         36.65         44.45         6.03 o                         
   6   5   6         23.23         23.96         5.47 o                         
   7   5   6         50.32         41.36         5.57 o                         
   8   5   6        120.91        128.68        10.63 o                         
   9   5   6         76.09         83.82         8.53 o                         
  10   5   6          0.77         -4.75         4.75 o                         
  11   5   6         34.22         27.40         6.02 o                         
  12   5   6          3.49          3.11         5.57 o                         
  13   5   6         20.89         12.23        10.76 o                         
  14   5   6          8.72          6.06         6.53 o                         
  -5   6   6         38.02         27.40         9.28 o                         
  -4   6   6         28.79         30.22         6.74 o                         
  -3   6   6         10.31         17.03         6.91 o                         
  -2   6   6          0.02         -2.10         7.45 o                         
  -1   6   6         14.98         14.12         6.65 o                         
   0   6   6         42.71         35.68         6.81 o                         
   1   6   6         17.57          7.30         6.36 o                         
   2   6   6         22.84         21.54         5.95 o                         
   3   6   6          0.86         -1.09         6.20 o                         
 -28   1   7          0.00         -6.83         8.30 o                         
 -27   1   7         10.86         -4.60         8.44 o                         
 -26   1   7          6.55          8.81         6.44 o                         
 -25   1   7          0.60         -1.83         4.66 o                         
 -24   1   7         85.17         90.30         6.89 o                         
 -23   1   7         30.05         31.17         5.16 o                         
 -22   1   7         58.05         55.86         5.50 o                         
 -21   1   7        401.74        362.88        10.21 o                         
 -20   1   7          2.97          5.16         3.19 o                         
 -19   1   7        310.62        286.36         9.28 o                         
 -18   1   7          3.71          5.23         2.74 o                         
 -17   1   7        172.59        184.79         9.10 o                         
 -16   1   7          5.12          6.60         2.94 o                         
 -15   1   7          3.07          7.29         2.28 o                         
 -14   1   7        420.98        402.23         6.72 o                         
 -13   1   7          8.48          8.83         1.85 o                         
 -12   1   7         94.26         91.17         3.68 o                         
 -11   1   7          2.38          9.48         1.74 o                         
 -10   1   7       1162.05       1184.20        11.37 o                         
  -9   1   7        313.46        363.75         6.04 o                         
  -8   1   7          4.43         10.41         1.74 o                         
  -7   1   7        104.19        118.02         4.50 o                         
  -6   1   7         25.45         30.20         2.18 o                         
  -5   1   7        181.86        183.00         4.61 o                         
  -4   1   7         10.28         26.12         2.50 o                         
  -3   1   7         46.36         58.47         3.19 o                         
  -2   1   7        159.06        154.54         4.90 o                         
  -1   1   7        242.14        225.45         6.07 o                         
   0   1   7       2795.69       2769.96        23.11 o                         
   1   1   7        124.24        148.60         4.80 o                         
   2   1   7       4068.45       4166.65        25.31 o                         
   3   1   7       1340.08       1339.22        11.96 o                         
   4   1   7        664.30        687.25         8.55 o                         
   5   1   7          0.46          2.40         1.45 o                         
   6   1   7          0.31          0.93         1.70 o                         
   7   1   7        105.55        107.73         5.41 o                         
   8   1   7          3.89          5.92         1.98 o                         
   9   1   7        225.43        227.29         8.11 o                         
  10   1   7          0.00          2.36         2.56 o                         
  11   1   7       3311.01       3262.94        37.95 o                         
  12   1   7       2205.75       2085.13        25.16 o                         
  13   1   7         97.40         99.99         7.46 o                         
  14   1   7        105.05        107.21         6.82 o                         
  15   1   7         24.25         24.70         3.92 o                         
  16   1   7         28.33         37.41         4.37 o                         
  17   1   7         11.45          7.21         2.92 o                         
  18   1   7         43.98         48.19         5.02 o                         
  19   1   7          5.86         12.31         3.29 o                         
  20   1   7         67.20         61.88         8.84 o                         
  21   1   7         96.51        112.83         7.84 o                         
  22   1   7         58.47         59.52         5.52 o                         
  23   1   7         49.87         55.22         6.33 o                         
  24   1   7         53.23         43.24         6.34 o                         
  25   1   7         40.47         59.64         7.32 o                         
 -26   2   7          3.38         13.19         7.72 o                         
 -25   2   7         30.96         20.13         6.60 o                         
 -24   2   7          5.91          8.86         6.26 o                         
 -23   2   7          2.90         11.48         4.66 o                         
 -22   2   7          0.31          5.84         4.35 o                         
 -21   2   7         21.61         27.98         4.80 o                         
 -20   2   7          0.25          2.27         3.32 o                         
 -19   2   7          4.00          3.94         3.10 o                         
 -18   2   7          1.10          2.27         2.63 o                         
 -17   2   7         26.39         30.50         3.35 o                         
 -16   2   7         41.55         41.70         3.35 o                         
 -15   2   7         13.11         19.00         2.80 o                         
 -14   2   7        401.03        358.17         6.90 o                         
 -13   2   7         82.27         92.26         3.87 o                         
 -12   2   7          7.21          7.27         1.87 o                         
 -11   2   7          0.40         -0.03         1.72 o                         
 -10   2   7        342.67        318.29         6.00 o                         
  -9   2   7         59.35         53.74         3.35 o                         
  -8   2   7        293.48        262.31         5.75 o                         
  -7   2   7        210.25        185.65         4.78 o                         
  -6   2   7         34.12         41.65         2.70 o                         
  -5   2   7         56.35         52.79         3.11 o                         
  -4   2   7        147.20        184.39         4.62 o                         
  -3   2   7          5.23          7.19         1.95 o                         
  -2   2   7         29.68         42.24         3.60 o                         
  -1   2   7        223.90        244.56         5.40 o                         
   0   2   7        567.61        596.73         8.41 o                         
   1   2   7        114.22        123.45         4.55 o                         
   2   2   7          9.37         14.04         2.00 o                         
   3   2   7        102.26        116.10         4.68 o                         
   4   2   7          0.53          1.05         1.60 o                         
   5   2   7        214.63        195.14         4.78 o                         
   6   2   7         46.37         52.16         3.11 o                         
   7   2   7        428.98        414.99         8.62 o                         
   8   2   7         22.37         28.29         2.72 o                         
   9   2   7         24.28         25.73         2.97 o                         
  10   2   7          0.91          2.03         1.94 o                         
  11   2   7        116.66        130.93         5.92 o                         
  12   2   7         92.99         87.23         6.85 o                         
  13   2   7          3.58          2.06         2.72 o                         
  14   2   7        101.72        100.56         6.36 o                         
  15   2   7         39.85         33.74         4.36 o                         
  16   2   7         10.63          9.23         4.66 o                         
  17   2   7        131.78        137.32        12.68 o                         
  18   2   7          5.67         10.23         4.99 o                         
  19   2   7          6.17          2.14         5.44 o                         
  20   2   7          0.10         -1.32         4.59 o                         
  21   2   7         80.82        108.52         9.85 o                         
  22   2   7         15.95         15.04         7.89 o                         
  23   2   7         12.02         34.04         8.29 o                         
  24   2   7          0.02          5.94         6.52 o                         
 -24   3   7         46.89         48.00        10.76 o                         
 -23   3   7          2.63          4.71         6.38 o                         
 -22   3   7         24.92         21.46         5.86 o                         
 -21   3   7          9.96          9.93         6.07 o                         
 -20   3   7          0.95          0.51         5.59 o                         
 -19   3   7          1.20          5.29         3.50 o                         
 -18   3   7          1.03          2.67         3.42 o                         
 -17   3   7         13.62         14.37         3.78 o                         
 -16   3   7         31.11         38.87         3.95 o                         
 -15   3   7         54.17         56.52         4.43 o                         
 -14   3   7         72.89         67.07         4.33 o                         
 -13   3   7         37.80         47.95         3.73 o                         
 -12   3   7         38.08         48.71         4.04 o                         
 -11   3   7         18.16         17.91         2.66 o                         
 -10   3   7        310.86        298.31         6.70 o                         
  -9   3   7         11.88         18.96         2.61 o                         
  -8   3   7         57.06         54.54         3.47 o                         
  -7   3   7         23.84         27.71         2.60 o                         
  -6   3   7        288.30        273.90         6.41 o                         
  -5   3   7         65.35         66.86         3.74 o                         
  -4   3   7          7.72         15.33         2.25 o                         
  -3   3   7          7.48          3.66         2.02 o                         
  -2   3   7          0.18          2.78         1.85 o                         
  -1   3   7         30.67         30.03         2.87 o                         
   0   3   7         28.97         34.62         2.97 o                         
   1   3   7         38.06         43.80         3.44 o                         
   2   3   7         16.72         23.08         2.77 o                         
   3   3   7         97.81        105.61         5.06 o                         
   4   3   7          0.27          1.56         1.99 o                         
   5   3   7        760.39        711.68        10.78 o                         
   6   3   7        148.78        146.76         5.73 o                         
   7   3   7          4.08          4.40         2.59 o                         
   8   3   7        118.98        112.57         5.25 o                         
   9   3   7         36.94         33.83         3.36 o                         
  10   3   7          2.26         -1.24         2.39 o                         
  11   3   7        389.73        376.80        10.35 o                         
  12   3   7        102.34        105.88         6.54 o                         
  13   3   7         15.19         12.98         3.19 o                         
  14   3   7         23.73         34.97         7.74 o                         
  15   3   7          0.09         -0.16         5.26 o                         
  16   3   7         32.77         43.44         7.57 o                         
  17   3   7         46.05         52.21         8.52 o                         
  18   3   7         57.72         56.00         8.42 o                         
  19   3   7         12.34         18.86         7.46 o                         
  20   3   7          3.96         24.28         8.17 o                         
  21   3   7        120.93        114.80        16.32 o                         
  22   3   7          7.84          7.17         9.47 o                         
 -21   4   7         11.47         24.55         7.91 o                         
 -20   4   7          0.11          2.28         8.52 o                         
 -19   4   7          5.64         17.51         5.46 o                         
 -18   4   7         18.67         10.07         4.92 o                         
 -17   4   7          2.32         -2.92         4.21 o                         
 -16   4   7         43.92         44.21         5.64 o                         
 -15   4   7          9.98         20.41         6.00 o                         
 -14   4   7         15.45          8.36         4.27 o                         
 -13   4   7          1.63         -0.27         3.85 o                         
 -12   4   7          0.39          5.65         3.13 o                         
 -11   4   7         25.89         28.13         3.92 o                         
 -10   4   7         39.92         53.76         5.14 o                         
  -9   4   7         19.59         26.54         4.41 o                         
  -8   4   7        169.40        164.78         8.83 o                         
  -7   4   7          1.71          1.46         3.26 o                         
  -6   4   7         49.14         66.64         5.64 o                         
  -5   4   7         50.80         67.13         5.25 o                         
  -4   4   7         16.08         21.73         3.64 o                         
  -3   4   7         12.93         13.26         3.37 o                         
  -2   4   7        348.41        336.72         9.87 o                         
  -1   4   7          3.47          8.47         3.17 o                         
   0   4   7        139.85        137.92         6.98 o                         
   1   4   7        114.46        110.88         6.27 o                         
   2   4   7          0.00          2.64         2.92 o                         
   3   4   7         18.36         24.47         3.88 o                         
   4   4   7        130.80        136.79         7.44 o                         
   5   4   7         78.07         78.42         6.66 o                         
   6   4   7         41.79         37.39         5.02 o                         
   7   4   7         94.45        105.38         6.68 o                         
   8   4   7         64.33         55.32         5.31 o                         
   9   4   7        202.47        188.82         8.58 o                         
  10   4   7         39.65         43.20         6.56 o                         
  11   4   7          0.71          4.01         4.26 o                         
  12   4   7         43.09         36.32         6.19 o                         
  13   4   7        117.83        103.61         8.53 o                         
  14   4   7         36.98         28.96         5.30 o                         
  15   4   7          6.68          2.61         4.53 o                         
  16   4   7        158.41        137.87         8.50 o                         
  17   4   7         18.00         17.71         7.94 o                         
  18   4   7         18.35          1.47        11.18 o                         
  19   4   7          0.34         -7.89         7.89 o                         
 -16   5   7         61.51         74.16         9.51 o                         
 -15   5   7         76.93         71.56         9.10 o                         
 -14   5   7          0.06          7.95        11.25 o                         
 -13   5   7        172.03        180.54        14.43 o                         
 -12   5   7         20.23         28.54         6.71 o                         
 -11   5   7          5.63         10.77         5.55 o                         
 -10   5   7         71.29         74.34         7.07 o                         
  -9   5   7          5.26         10.87         7.42 o                         
  -8   5   7         66.10         77.47         7.55 o                         
  -7   5   7         60.74         66.00         6.65 o                         
  -6   5   7         37.87         48.63         6.00 o                         
  -5   5   7          3.83          1.47         3.84 o                         
  -4   5   7          7.04          8.04         3.78 o                         
  -3   5   7         40.70         43.64         6.93 o                         
  -2   5   7        194.49        204.31        11.22 o                         
  -1   5   7         47.27         55.61         6.21 o                         
   0   5   7          0.00          3.45         4.32 o                         
   1   5   7          9.56         16.14         4.42 o                         
   2   5   7         67.21         58.06         5.66 o                         
   3   5   7          5.16          6.77         5.28 o                         
   4   5   7          7.96          8.02         4.35 o                         
   5   5   7        142.10        143.55         9.04 o                         
   6   5   7        212.25        200.62        12.08 o                         
   7   5   7          5.14         10.45         4.91 o                         
   8   5   7          2.91         -3.43         4.80 o                         
   9   5   7        121.56        126.87        10.12 o                         
  10   5   7        140.39        136.93        12.22 o                         
  11   5   7         66.25         97.79         9.96 o                         
  12   5   7         37.82         39.50        14.70 o                         
  13   5   7         11.47          6.98         6.57 o                         
 -28   0   8          3.58        -11.60        11.60 o                         
 -27   0   8         18.00         14.74        14.73 o                         
 -26   0   8         50.69         78.00        18.79 o                         
 -25   0   8          2.10         -6.60        13.48 o                         
 -24   0   8        171.68        174.80        16.10 o                         
 -23   0   8         29.82         31.63         9.12 o                         
 -22   0   8        112.86        112.02        11.16 o                         
 -21   0   8        144.00        150.14        11.66 o                         
 -20   0   8         80.87         60.44         8.58 o                         
 -19   0   8         12.86          7.80         4.79 o                         
 -18   0   8          2.30         -3.69         3.69 o                         
 -17   0   8        152.17        141.23        10.01 o                         
 -16   0   8        513.73        496.09        15.08 o                         
 -15   0   8         17.91         23.03         4.71 o                         
 -14   0   8        101.26         97.96         7.21 o                         
 -13   0   8          3.31          1.74         2.30 o                         
 -12   0   8        209.30        199.23         6.92 o                         
 -11   0   8        793.00        834.41        13.26 o                         
 -10   0   8         32.43         39.82         3.78 o                         
  -9   0   8          0.01          4.45         2.34 o                         
  -8   0   8         53.31         64.38         4.55 o                         
  -7   0   8        159.99        165.03         6.93 o                         
  -6   0   8        198.25        253.28         6.95 o                         
  -5   0   8         48.43         47.39         3.63 o                         
  -4   0   8         77.27         76.06         6.02 o                         
  -3   0   8        472.93        464.79         8.74 o                         
  -2   0   8         77.63         63.84         6.38 o                         
  -1   0   8        677.24        739.54        12.10 o                         
   0   0   8        439.42        463.38         9.52 o                         
   1   0   8       3685.38       3924.35        33.56 o                         
   2   0   8        789.21        856.36        13.41 o                         
   3   0   8        126.43        139.19         6.88 o                         
   4   0   8         12.54         17.31         3.37 o                         
   5   0   8          0.48          5.60         2.55 o                         
   6   0   8        198.62        245.47         9.57 o                         
   7   0   8         58.65         78.51        10.29 o                         
   8   0   8         76.07        104.34        16.86 o                         
   9   0   8       1456.67       1441.95        50.12 o                         
  10   0   8       4566.57       4346.28        67.12 o                         
  11   0   8       1863.03       1888.29        41.58 o                         
  12   0   8        602.77        579.13        25.73 o                         
  13   0   8        984.21        943.80        20.14 o                         
  14   0   8        645.48        634.25        16.94 o                         
  15   0   8        766.25        731.44        18.08 o                         
  16   0   8        224.83        224.03        12.59 o                         
  17   0   8          9.49          9.82         3.83 o                         
  18   0   8          0.15         -1.48         3.52 o                         
  19   0   8        109.56        112.43         9.01 o                         
  20   0   8         17.24         12.58         4.86 o                         
  21   0   8        198.78        215.40        12.23 o                         
  22   0   8        241.27        257.05        13.24 o                         
  23   0   8          6.91          3.98         5.63 o                         
  24   0   8          3.96          5.63         6.88 o                         
  25   0   8         11.31          5.76        11.61 o                         
 -27   1   8          1.70         -9.23        10.15 o                         
 -26   1   8         12.41         14.65         7.67 o                         
 -25   1   8         26.18         27.02         6.49 o                         
 -24   1   8          2.31         11.72         4.91 o                         
 -23   1   8          2.77         11.29         5.87 o                         
 -22   1   8          3.39         -3.04         4.80 o                         
 -21   1   8         35.67         31.76         5.06 o                         
 -20   1   8          3.96          1.67         3.42 o                         
 -19   1   8         32.09         29.98         4.31 o                         
 -18   1   8         12.97         12.16         3.24 o                         
 -17   1   8         41.05         43.63         4.27 o                         
 -16   1   8        247.76        225.88         7.26 o                         
 -15   1   8         17.13         16.65         2.44 o                         
 -14   1   8         81.77         83.94         4.25 o                         
 -13   1   8          0.00          0.20         1.64 o                         
 -12   1   8        424.55        418.05         6.59 o                         
 -11   1   8          3.96          5.90         1.67 o                         
 -10   1   8         23.29         21.88         2.14 o                         
  -9   1   8        722.56        711.47         8.44 o                         
  -8   1   8         29.17         29.57         2.42 o                         
  -7   1   8         11.56         15.86         1.90 o                         
  -6   1   8        168.89        169.43         4.44 o                         
  -5   1   8         26.99         36.68         2.57 o                         
  -4   1   8        279.51        314.13         5.51 o                         
  -3   1   8          0.03          3.03         1.47 o                         
  -2   1   8         28.96         26.00         2.42 o                         
  -1   1   8        835.24        830.27         9.71 o                         
   0   1   8        847.01        839.71        10.31 o                         
   1   1   8        157.46        139.33         4.35 o                         
   2   1   8        286.66        280.36         5.63 o                         
   3   1   8        121.30        135.15         4.41 o                         
   4   1   8          6.00          4.00         1.63 o                         
   5   1   8         18.87         16.73         2.08 o                         
   6   1   8        479.62        461.77         7.19 o                         
   7   1   8         55.83         53.50         3.66 o                         
   8   1   8        181.23        180.46         8.56 o                         
   9   1   8         24.56         30.85         4.30 o                         
  10   1   8        544.74        519.08        17.92 o                         
  11   1   8        295.58        281.86         9.77 o                         
  12   1   8         21.12         22.74         4.05 o                         
  13   1   8         31.50         31.75         4.48 o                         
  14   1   8          1.23          1.28         2.39 o                         
  15   1   8          0.73          0.50         2.98 o                         
  16   1   8         44.26         46.16         5.32 o                         
  17   1   8         23.72         26.84         4.44 o                         
  18   1   8         31.86         39.40         5.41 o                         
  19   1   8        127.56        130.94         8.10 o                         
  20   1   8         40.83         40.55         5.05 o                         
  21   1   8          0.03          1.03         4.46 o                         
  22   1   8         80.44         88.83         6.72 o                         
  23   1   8         14.41         11.25         4.09 o                         
  24   1   8          2.60         12.35         8.53 o                         
 -26   2   8          6.28          6.34         6.70 o                         
 -25   2   8         10.31         20.20         6.79 o                         
 -24   2   8        160.29        157.88        12.83 o                         
 -23   2   8          0.11         -1.72         5.29 o                         
 -22   2   8          8.91         15.61         5.04 o                         
 -21   2   8         11.81         13.61         3.88 o                         
 -20   2   8          0.35         -0.47         3.27 o                         
 -19   2   8         12.75         16.52         4.00 o                         
 -18   2   8         28.47         26.78         3.58 o                         
 -17   2   8          2.37          0.39         2.75 o                         
 -16   2   8         98.22        108.21         5.39 o                         
 -15   2   8        316.92        266.31         7.24 o                         
 -14   2   8          0.37          4.59         2.11 o                         
 -13   2   8        214.82        203.39         5.85 o                         
 -12   2   8        467.46        399.71         7.49 o                         
 -11   2   8        341.18        322.88         7.04 o                         
 -10   2   8         69.53         67.15         3.74 o                         
  -9   2   8        309.84        280.49         6.30 o                         
  -8   2   8          6.95          5.89         1.90 o                         
  -7   2   8         12.05          9.03         2.15 o                         
  -6   2   8         13.99         14.01         2.10 o                         
  -5   2   8          7.67         11.47         1.85 o                         
  -4   2   8        532.67        497.34         8.04 o                         
  -3   2   8        845.03        800.46         9.75 o                         
  -2   2   8        508.67        471.63         8.45 o                         
  -1   2   8         87.81         85.50         4.15 o                         
   0   2   8         37.02         38.82         3.20 o                         
   1   2   8         25.34         27.83         2.69 o                         
   2   2   8         47.09         45.27         3.17 o                         
   3   2   8         25.56         34.17         2.85 o                         
   4   2   8         32.16         35.15         2.94 o                         
   5   2   8          2.45          4.33         1.85 o                         
   6   2   8        306.59        294.55         5.89 o                         
   7   2   8          3.37          8.80         2.05 o                         
   8   2   8        263.62        263.30         6.05 o                         
   9   2   8          4.84          5.27         2.42 o                         
  10   2   8        627.51        598.46        11.04 o                         
  11   2   8        219.92        204.52        10.05 o                         
  12   2   8         10.79         12.33         3.58 o                         
  13   2   8         18.08         22.56         4.44 o                         
  14   2   8         14.16         20.91         5.01 o                         
  15   2   8        185.69        194.75        11.18 o                         
  16   2   8         85.88         72.53         6.78 o                         
  17   2   8          0.00         -3.16         3.64 o                         
  18   2   8         21.98         16.52         5.70 o                         
  19   2   8         29.27         47.04         7.54 o                         
  20   2   8         89.39         89.86         9.63 o                         
  21   2   8         35.33         37.65         7.54 o                         
  22   2   8          3.92         -3.27         6.99 o                         
  23   2   8         16.82         18.23         6.59 o                         
 -24   3   8          8.65          6.64         7.29 o                         
 -23   3   8          3.15         -4.19         7.34 o                         
 -22   3   8         21.32         19.98         6.50 o                         
 -21   3   8          6.26          5.49         5.29 o                         
 -20   3   8          0.08          1.92         4.59 o                         
 -19   3   8         77.34         82.46         7.54 o                         
 -18   3   8         16.84          9.44         5.09 o                         
 -17   3   8          0.14          1.95         3.17 o                         
 -16   3   8         30.57         27.83         3.65 o                         
 -15   3   8         16.76         13.34         3.48 o                         
 -14   3   8         11.60         10.53         3.02 o                         
 -13   3   8          4.94          6.21         2.82 o                         
 -12   3   8          4.89         11.89         2.84 o                         
 -11   3   8        132.24        135.57         6.37 o                         
 -10   3   8        243.62        222.30         7.73 o                         
  -9   3   8         50.28         51.91         3.65 o                         
  -8   3   8         62.42         74.07         4.36 o                         
  -7   3   8        307.23        264.76         6.87 o                         
  -6   3   8        410.46        386.53         8.35 o                         
  -5   3   8          8.04         11.50         2.53 o                         
  -4   3   8         16.08         21.96         2.68 o                         
  -3   3   8         20.86         24.98         2.81 o                         
  -2   3   8        141.86        155.45         5.98 o                         
  -1   3   8         65.95         75.89         4.36 o                         
   0   3   8          5.39          5.86         2.32 o                         
   1   3   8        126.93        121.18         6.36 o                         
   2   3   8        120.53        127.01         6.56 o                         
   3   3   8          0.79          0.22         2.59 o                         
   4   3   8        208.15        193.74         6.38 o                         
   5   3   8         27.47         23.90         3.00 o                         
   6   3   8         41.76         39.81         3.61 o                         
   7   3   8         57.14         56.58         4.10 o                         
   8   3   8         60.92         62.92         5.22 o                         
   9   3   8         14.09         13.09         2.95 o                         
  10   3   8         67.43         71.71         5.07 o                         
  11   3   8         49.36         48.31         5.73 o                         
  12   3   8        370.65        355.21         9.33 o                         
  13   3   8        332.15        320.72        13.87 o                         
  14   3   8          0.77          0.06         4.11 o                         
  15   3   8        248.54        214.01        13.82 o                         
  16   3   8         98.98        100.48        11.00 o                         
  17   3   8         28.71         32.55         8.09 o                         
  18   3   8          8.32          6.56        10.35 o                         
  19   3   8          0.72          4.48         9.16 o                         
  20   3   8         12.23          5.95         9.70 o                         
  21   3   8         26.09         29.47        10.86 o                         
 -20   4   8         32.10         41.25         8.08 o                         
 -19   4   8          2.63         11.36         6.32 o                         
 -18   4   8          6.19          4.98         5.53 o                         
 -17   4   8          5.68         -0.22         4.79 o                         
 -16   4   8         83.43         65.10         6.53 o                         
 -15   4   8         16.61         22.68         4.99 o                         
 -14   4   8         17.72         20.17         5.65 o                         
 -13   4   8          2.42          5.12         3.54 o                         
 -12   4   8          8.72         11.37         3.40 o                         
 -11   4   8          7.35         14.91         3.62 o                         
 -10   4   8          2.81          3.68         3.27 o                         
  -9   4   8        155.73        150.94         8.67 o                         
  -8   4   8          6.29         10.83         3.77 o                         
  -7   4   8         32.28         26.54         4.87 o                         
  -6   4   8        156.52        159.49         8.93 o                         
  -5   4   8         16.17         18.30         3.64 o                         
  -4   4   8          0.20         -0.83         3.27 o                         
  -3   4   8          2.09          3.86         3.06 o                         
  -2   4   8          1.93          5.44         3.08 o                         
  -1   4   8          8.37          9.52         3.65 o                         
   0   4   8          6.59          8.87         3.07 o                         
   1   4   8         50.05         47.63         6.22 o                         
   2   4   8         73.88         82.09         6.33 o                         
   3   4   8        142.16        132.53         7.51 o                         
   4   4   8        435.26        419.48        11.02 o                         
   5   4   8         19.73         20.47         4.19 o                         
   6   4   8        168.15        175.38         9.11 o                         
   7   4   8        274.66        266.06        10.36 o                         
   8   4   8        147.37        160.75         8.74 o                         
   9   4   8         78.39         90.75         6.52 o                         
  10   4   8        187.46        197.97        12.46 o                         
  11   4   8         30.60         30.64         5.28 o                         
  12   4   8          0.35         -4.28         4.28 o                         
  13   4   8          4.04          7.15         4.65 o                         
  14   4   8        208.57        226.78        11.64 o                         
  15   4   8        135.75        147.17        11.95 o                         
  16   4   8        241.16        272.82        15.97 o                         
  17   4   8         49.59         65.47        10.50 o                         
  18   4   8         24.30         15.96        12.78 o                         
 -15   5   8          4.20          3.41         7.22 o                         
 -14   5   8         11.25         16.48         7.06 o                         
 -13   5   8          1.68          0.66         6.65 o                         
 -12   5   8          8.46         13.06         5.73 o                         
 -11   5   8          0.22         -4.58         4.58 o                         
 -10   5   8          0.26          4.79         6.80 o                         
  -9   5   8         11.35         14.59         5.58 o                         
  -8   5   8          0.97         -2.09         6.54 o                         
  -7   5   8          0.32          0.42         7.85 o                         
  -6   5   8          4.51          9.89         4.23 o                         
  -5   5   8         98.90         92.89         8.13 o                         
  -4   5   8         10.41         15.42         5.05 o                         
  -3   5   8        148.04        165.98        11.18 o                         
  -2   5   8          2.26         11.82         4.63 o                         
  -1   5   8         87.80         87.49         7.03 o                         
   0   5   8          4.34          8.18         5.42 o                         
   1   5   8          5.30          7.81         5.40 o                         
   2   5   8          0.12          0.80         4.42 o                         
   3   5   8          0.45          3.29         5.27 o                         
   4   5   8          9.05          0.51         4.73 o                         
   5   5   8        130.82        115.86        11.49 o                         
   6   5   8        186.15        205.36        10.80 o                         
   7   5   8         27.73         27.26         6.04 o                         
   8   5   8         49.63         51.52         7.49 o                         
   9   5   8         60.64         80.16         8.92 o                         
  10   5   8         24.22         37.91         9.10 o                         
  11   5   8         23.22         23.25         7.84 o                         
  12   5   8          4.55          0.16         6.90 o                         
 -27   1   9         26.75         26.58         8.99 o                         
 -26   1   9         21.82         40.97        14.54 o                         
 -25   1   9         68.24         50.81        10.91 o                         
 -24   1   9          4.86          6.39         7.49 o                         
 -23   1   9          7.08          5.25         4.64 o                         
 -22   1   9          0.50         -5.22         5.22 o                         
 -21   1   9         30.40         27.98         5.32 o                         
 -20   1   9         31.99         33.11         5.15 o                         
 -19   1   9         30.38         33.53         5.65 o                         
 -18   1   9         11.12         16.45         5.25 o                         
 -17   1   9        157.26        153.05         7.15 o                         
 -16   1   9         19.66         18.87         3.10 o                         
 -15   1   9         63.94         64.65         3.98 o                         
 -14   1   9         36.78         31.81         3.95 o                         
 -13   1   9        297.24        287.04         6.90 o                         
 -12   1   9         84.84         98.23         4.10 o                         
 -11   1   9        163.01        169.13         5.31 o                         
 -10   1   9         41.17         41.61         2.90 o                         
  -9   1   9          1.64          1.65         1.60 o                         
  -8   1   9         11.03         16.51         2.00 o                         
  -7   1   9         70.70         79.76         3.73 o                         
  -6   1   9         10.49         12.05         1.95 o                         
  -5   1   9        694.70        694.68         8.66 o                         
  -4   1   9       2042.00       2055.05        15.28 o                         
  -3   1   9        917.07        902.89         9.54 o                         
  -2   1   9         46.06         46.96         2.73 o                         
  -1   1   9          6.78         11.08         2.13 o                         
   0   1   9         75.98         84.54         4.10 o                         
   1   1   9       1604.78       1529.70        14.88 o                         
   2   1   9        145.64        163.65         4.91 o                         
   3   1   9        161.54        170.14         5.15 o                         
   4   1   9        241.58        243.01         5.47 o                         
   5   1   9        263.39        276.70         5.75 o                         
   6   1   9          0.01          1.27         1.74 o                         
   7   1   9         77.61         96.33         5.08 o                         
   8   1   9          0.02          2.50         2.60 o                         
   9   1   9        501.79        474.78        12.42 o                         
  10   1   9         12.79         11.46         3.22 o                         
  11   1   9        456.95        434.51        14.41 o                         
  12   1   9         20.59         31.38         4.69 o                         
  13   1   9        101.30        102.26         7.47 o                         
  14   1   9        514.39        484.54        12.19 o                         
  15   1   9          0.05          2.13         6.07 o                         
  16   1   9         39.74         48.78         5.78 o                         
  17   1   9          1.46          7.63         4.12 o                         
  18   1   9         10.32          9.79         3.53 o                         
  19   1   9          0.04          4.23         3.51 o                         
  20   1   9        113.68        113.38         7.53 o                         
  21   1   9         55.01         52.02         7.19 o                         
  22   1   9         91.42         94.09         7.35 o                         
  23   1   9          4.74         -1.26         5.13 o                         
  24   1   9          8.51         19.18         7.17 o                         
 -25   2   9          4.56          7.50         7.21 o                         
 -24   2   9          8.49         15.76         7.07 o                         
 -23   2   9         16.73         21.35         5.85 o                         
 -22   2   9         16.38         12.62         4.76 o                         
 -21   2   9         28.41         27.39         5.18 o                         
 -20   2   9         10.62         10.11         4.52 o                         
 -19   2   9          2.05         -3.51         3.51 o                         
 -18   2   9          4.83          8.57         4.31 o                         
 -17   2   9         43.90         33.90         3.88 o                         
 -16   2   9          0.39         -1.36         2.46 o                         
 -15   2   9         10.61         11.03         5.14 o                         
 -14   2   9          4.33          2.07         2.62 o                         
 -13   2   9        207.32        203.31         7.01 o                         
 -12   2   9          0.21          3.16         2.22 o                         
 -11   2   9        135.54        146.97         5.79 o                         
 -10   2   9        347.21        331.44         7.03 o                         
  -9   2   9         12.85         11.77         2.32 o                         
  -8   2   9        723.81        704.66         9.83 o                         
  -7   2   9         55.80         55.39         3.55 o                         
  -6   2   9          0.58          2.72         1.86 o                         
  -5   2   9        384.40        362.61         6.83 o                         
  -4   2   9        370.77        352.50         6.86 o                         
  -3   2   9         29.83         27.00         2.75 o                         
  -2   2   9        623.69        594.62         9.25 o                         
  -1   2   9        467.20        440.47         8.30 o                         
   0   2   9         25.22         25.33         2.91 o                         
   1   2   9        865.67        799.00        10.46 o                         
   2   2   9        210.74        186.84         5.81 o                         
   3   2   9        104.83        112.43         4.74 o                         
   4   2   9          7.16          6.64         2.08 o                         
   5   2   9         11.19         10.06         2.16 o                         
   6   2   9          7.25          6.05         2.00 o                         
   7   2   9        117.06        108.52         4.99 o                         
   8   2   9          0.50          1.89         1.97 o                         
   9   2   9        357.29        345.42         7.82 o                         
  10   2   9         16.12         20.43         3.70 o                         
  11   2   9         71.85         77.25         6.38 o                         
  12   2   9         91.73         92.82         7.02 o                         
  13   2   9          0.31         -3.49         3.49 o                         
  14   2   9         52.67         47.38         6.56 o                         
  15   2   9         58.70         64.72         8.98 o                         
  16   2   9          0.06         -0.98         3.56 o                         
  17   2   9         94.99        111.41         8.21 o                         
  18   2   9         19.10         25.13         4.64 o                         
  19   2   9         41.81         53.64         5.61 o                         
  20   2   9        102.31        105.02         9.88 o                         
  21   2   9         94.27        104.78        12.46 o                         
  22   2   9         54.70         55.03         8.49 o                         
 -23   3   9          0.17         -7.89        11.25 o                         
 -22   3   9          0.78         -4.30         5.79 o                         
 -21   3   9          1.74          2.24         5.15 o                         
 -20   3   9          1.78         -1.82         4.98 o                         
 -19   3   9         50.70         63.02         7.18 o                         
 -18   3   9          0.63         -0.20         3.92 o                         
 -17   3   9         11.77         14.39         3.79 o                         
 -16   3   9         31.96         28.26         3.94 o                         
 -15   3   9         51.68         50.52         4.40 o                         
 -14   3   9          2.98         -0.76         3.09 o                         
 -13   3   9        104.22         89.33         5.25 o                         
 -12   3   9         91.40         86.91         5.15 o                         
 -11   3   9        127.50        125.28         6.63 o                         
 -10   3   9        188.23        178.50         8.02 o                         
  -9   3   9         93.67         81.70         4.98 o                         
  -8   3   9          4.60          8.40         2.76 o                         
  -7   3   9         79.13         85.53         4.72 o                         
  -6   3   9         18.41         22.46         2.88 o                         
  -5   3   9        356.39        335.56         7.24 o                         
  -4   3   9        834.58        772.11        11.36 o                         
  -3   3   9        325.67        306.26         7.33 o                         
  -2   3   9          0.01         -1.77         1.94 o                         
  -1   3   9         99.97        100.57         5.12 o                         
   0   3   9        111.02        116.18         5.74 o                         
   1   3   9        275.84        271.94         6.98 o                         
   2   3   9          1.91         -0.07         2.31 o                         
   3   3   9         92.99         96.21         5.12 o                         
   4   3   9        143.19        146.05         5.98 o                         
   5   3   9        462.82        464.28         9.37 o                         
   6   3   9         38.74         39.62         4.30 o                         
   7   3   9         76.79         80.18         5.83 o                         
   8   3   9        120.57        119.49         6.54 o                         
   9   3   9          0.38         -2.46         2.87 o                         
  10   3   9          1.81          2.67         2.89 o                         
  11   3   9          1.84          3.00         3.17 o                         
  12   3   9         24.79         22.39         3.96 o                         
  13   3   9        110.13        113.68         7.99 o                         
  14   3   9        126.07        109.49        10.44 o                         
  15   3   9        169.21        180.49        17.66 o                         
  16   3   9          2.57          8.31         6.74 o                         
  17   3   9        124.57        109.28        13.90 o                         
  18   3   9          0.02          5.81         7.58 o                         
  19   3   9          1.87          6.74         7.61 o                         
  20   3   9         22.14         28.95        12.09 o                         
 -20   4   9         21.28         22.98        10.30 o                         
 -19   4   9          0.77         -1.06         9.36 o                         
 -18   4   9          9.84          8.02         6.02 o                         
 -17   4   9          0.14          2.90        10.23 o                         
 -16   4   9         11.09         14.35         5.57 o                         
 -15   4   9         12.09          7.95         5.66 o                         
 -14   4   9          0.00          0.92         3.99 o                         
 -13   4   9          0.02          2.33         3.30 o                         
 -12   4   9         13.43         11.33         3.82 o                         
 -11   4   9          0.00          3.63         3.80 o                         
 -10   4   9         26.93         34.30         4.90 o                         
  -9   4   9          8.43          8.67         4.16 o                         
  -8   4   9        123.38        120.28         8.22 o                         
  -7   4   9          0.02         -0.45         3.37 o                         
  -6   4   9          6.03          3.78         3.82 o                         
  -5   4   9         10.41         12.90         4.93 o                         
  -4   4   9         84.95         98.13         6.87 o                         
  -3   4   9          0.32         -1.12         3.94 o                         
  -2   4   9         26.66         30.94         4.72 o                         
  -1   4   9          1.77          6.78         3.45 o                         
   0   4   9         17.61          8.23         3.66 o                         
   1   4   9        112.33        122.88         7.31 o                         
   2   4   9          7.34          8.40         4.48 o                         
   3   4   9         15.78         13.14         4.13 o                         
   4   4   9         11.15         14.47         3.85 o                         
   5   4   9          0.10         -0.09         4.86 o                         
   6   4   9         53.88         52.36         5.49 o                         
   7   4   9         10.77          6.74         4.22 o                         
   8   4   9         36.97         38.21         5.10 o                         
   9   4   9         23.95         22.70         4.55 o                         
  10   4   9          0.01         -0.41         3.83 o                         
  11   4   9        165.83        174.61        10.40 o                         
  12   4   9         17.47          2.80         5.04 o                         
  13   4   9         42.77         48.83         7.95 o                         
  14   4   9         12.69         21.48         8.73 o                         
  15   4   9          6.95         -6.13         6.13 o                         
  16   4   9         33.36         25.73         7.49 o                         
 -13   5   9         12.37         18.30         7.54 o                         
 -12   5   9         11.59         14.17         5.73 o                         
 -11   5   9         41.39         38.29         6.47 o                         
 -10   5   9        115.35        123.79        11.34 o                         
  -9   5   9          9.03          7.43         4.87 o                         
  -8   5   9          0.72          1.31         4.96 o                         
  -7   5   9          0.08          0.81         4.76 o                         
  -6   5   9        134.40        133.49         9.59 o                         
  -5   5   9         62.26         56.39         7.87 o                         
  -4   5   9          1.70         -2.50         4.55 o                         
  -3   5   9          3.01          5.89         4.91 o                         
  -2   5   9          1.53          3.66         4.32 o                         
  -1   5   9         23.29         18.08         5.60 o                         
   0   5   9          6.57          6.30         4.86 o                         
   1   5   9          1.72          0.09         6.70 o                         
   2   5   9          2.95          2.35         4.99 o                         
   3   5   9          6.20         13.91         7.68 o                         
   4   5   9         39.87         45.61         7.84 o                         
   5   5   9         17.54         12.91         5.64 o                         
   6   5   9         12.42         -2.44         9.38 o                         
   7   5   9         11.86         20.35         6.86 o                         
   8   5   9          0.39         10.68         7.64 o                         
   9   5   9         17.90         22.56        13.41 o                         
  10   5   9          3.96         16.08         8.51 o                         
 -26   0  10         61.49         79.93        30.07 o                         
 -25   0  10         28.97         82.99        17.04 o                         
 -24   0  10          0.02         -7.86        14.81 o                         
 -23   0  10          0.99         -3.20         8.84 o                         
 -22   0  10         30.81         33.52         9.68 o                         
 -21   0  10          1.71          5.03         8.06 o                         
 -20   0  10          4.94          7.81         7.35 o                         
 -19   0  10          2.10         -5.00         5.00 o                         
 -18   0  10         46.44         50.71        12.00 o                         
 -17   0  10         77.03         82.90        10.73 o                         
 -16   0  10        175.00        210.12        19.76 o                         
 -15   0  10         40.03         48.48         6.14 o                         
 -14   0  10         46.34         46.20         5.21 o                         
 -13   0  10        143.12        149.65         9.54 o                         
 -12   0  10          0.09          8.92         6.02 o                         
 -11   0  10          7.31          4.88         3.43 o                         
 -10   0  10         77.21         80.04         5.44 o                         
  -9   0  10         37.31         42.49         4.08 o                         
  -8   0  10          0.82          4.88         2.44 o                         
  -7   0  10        120.60        106.21         6.04 o                         
  -6   0  10        370.56        335.87         8.73 o                         
  -5   0  10        373.91        352.35         8.79 o                         
  -4   0  10         53.12         52.64         4.50 o                         
  -3   0  10        113.01        114.34         6.15 o                         
  -2   0  10        191.49        167.49         6.71 o                         
  -1   0  10       1187.02       1191.25        16.34 o                         
   0   0  10       3726.07       3807.00        34.93 o                         
   1   0  10        762.64        694.69        13.14 o                         
   2   0  10          0.74          1.72         2.22 o                         
   3   0  10        131.81        142.94         7.03 o                         
   4   0  10         46.39         41.25         4.08 o                         
   5   0  10        127.17        140.05         6.58 o                         
   6   0  10        156.66        174.93         7.95 o                         
   7   0  10          4.53          4.11         2.96 o                         
   8   0  10          0.01          3.65         3.28 o                         
   9   0  10        563.92        515.70        17.97 o                         
  10   0  10        310.36        292.44        13.21 o                         
  11   0  10        529.79        509.93        22.58 o                         
  12   0  10         62.86         34.60         8.56 o                         
  13   0  10         33.66         54.76         8.08 o                         
  14   0  10         42.27         38.38         5.89 o                         
  15   0  10         13.76         23.88         6.70 o                         
  16   0  10          4.44          3.85         4.27 o                         
  17   0  10         18.10         29.25         7.14 o                         
  18   0  10         21.06         14.08         5.45 o                         
  19   0  10         35.91         36.12         8.15 o                         
  20   0  10         33.22         39.11        14.04 o                         
  21   0  10        132.23        135.14        12.42 o                         
  22   0  10         24.94         29.44         6.74 o                         
  23   0  10          0.01         -5.92         5.92 o                         
 -26   1  10          7.21         28.28        10.40 o                         
 -25   1  10          2.39         13.75         6.82 o                         
 -24   1  10          8.91         15.64         6.69 o                         
 -23   1  10         12.11         19.88         6.00 o                         
 -22   1  10         24.12         28.00         5.63 o                         
 -21   1  10          4.90          8.49         6.60 o                         
 -20   1  10          1.14          4.74         4.16 o                         
 -19   1  10          1.96          4.68         4.57 o                         
 -18   1  10          6.64          5.18         4.58 o                         
 -17   1  10          3.56          4.41         3.58 o                         
 -16   1  10         14.41         13.70         3.15 o                         
 -15   1  10         80.28         72.21         4.83 o                         
 -14   1  10        106.88        100.75         4.66 o                         
 -13   1  10         52.98         60.08         3.85 o                         
 -12   1  10        148.58        163.15         6.03 o                         
 -11   1  10         49.03         49.72         3.37 o                         
 -10   1  10          0.60          1.58         1.70 o                         
  -9   1  10         10.10          9.22         2.05 o                         
  -8   1  10         33.64         29.79         2.50 o                         
  -7   1  10         92.10         87.49         3.82 o                         
  -6   1  10        410.56        392.11         7.33 o                         
  -5   1  10         34.72         37.15         2.72 o                         
  -4   1  10        752.00        704.79         8.70 o                         
  -3   1  10        401.32        382.14         6.37 o                         
  -2   1  10       1372.80       1284.25        12.10 o                         
  -1   1  10        192.94        182.47         5.29 o                         
   0   1  10        295.09        293.78         6.39 o                         
   1   1  10        172.56        170.60         5.33 o                         
   2   1  10          2.90          2.45         1.68 o                         
   3   1  10         15.22         17.91         2.23 o                         
   4   1  10         19.61         18.87         2.35 o                         
   5   1  10          0.24          2.02         1.93 o                         
   6   1  10        684.76        639.24         8.86 o                         
   7   1  10        102.11        100.36         5.17 o                         
   8   1  10        182.88        174.02         8.36 o                         
   9   1  10        114.70         87.20         7.63 o                         
  10   1  10         49.92         56.67         6.89 o                         
  11   1  10          5.82          4.44         3.38 o                         
  12   1  10          2.03          5.33         3.75 o                         
  13   1  10         16.22         18.48         4.86 o                         
  14   1  10          9.03         10.23         5.54 o                         
  15   1  10         38.43         45.62         4.90 o                         
  16   1  10          5.58          6.76         3.89 o                         
  17   1  10          8.68          9.87         4.32 o                         
  18   1  10         22.26         23.36         6.54 o                         
  19   1  10        122.10        135.13        10.88 o                         
  20   1  10          0.15         -4.16         4.16 o                         
  21   1  10         18.82          6.29         5.57 o                         
  22   1  10          1.62          4.91         5.01 o                         
  23   1  10         15.03          4.17         6.30 o                         
 -25   2  10          0.01          0.65         6.93 o                         
 -24   2  10          1.90          5.47         8.31 o                         
 -23   2  10          0.13          3.12         5.28 o                         
 -22   2  10          7.56          6.78         5.51 o                         
 -21   2  10          5.46         14.76         7.62 o                         
 -20   2  10          0.01          8.51         4.41 o                         
 -19   2  10          5.79          8.93         3.91 o                         
 -18   2  10          2.30          4.88         3.26 o                         
 -17   2  10         16.82         11.89         3.85 o                         
 -16   2  10         26.12         34.71         3.83 o                         
 -15   2  10         16.78         15.24         3.04 o                         
 -14   2  10         48.57         50.16         4.00 o                         
 -13   2  10        104.16        103.22         5.67 o                         
 -12   2  10        327.07        305.50         7.93 o                         
 -11   2  10         39.88         39.14         3.30 o                         
 -10   2  10         99.70         87.92         4.61 o                         
  -9   2  10         55.89         56.36         4.06 o                         
  -8   2  10         21.27         28.07         3.06 o                         
  -7   2  10        287.41        286.20         8.07 o                         
  -6   2  10        499.11        522.98         9.38 o                         
  -5   2  10       2169.18       2070.00        18.02 o                         
  -4   2  10        355.11        347.52         7.73 o                         
  -3   2  10         38.35         40.52         4.26 o                         
  -2   2  10        129.28        133.02         5.86 o                         
  -1   2  10       2589.52       2419.58        19.97 o                         
   0   2  10       1997.15       1879.78        17.57 o                         
   1   2  10         89.16         90.31         4.58 o                         
   2   2  10         59.33         74.33         4.19 o                         
   3   2  10        239.01        216.24         5.97 o                         
   4   2  10          0.67          1.51         2.14 o                         
   5   2  10          2.37          3.08         2.15 o                         
   6   2  10        778.76        709.53         9.35 o                         
   7   2  10        736.73        677.37         9.31 o                         
   8   2  10         28.11         39.77         3.36 o                         
   9   2  10        457.90        413.53         9.29 o                         
  10   2  10        130.79        148.19         8.06 o                         
  11   2  10        323.14        298.51        11.28 o                         
  12   2  10          8.42         15.72         4.92 o                         
  13   2  10          0.34          8.44         4.92 o                         
  14   2  10         15.16         32.11         6.04 o                         
  15   2  10         28.29         29.11         5.16 o                         
  16   2  10         13.90         31.70         9.84 o                         
  17   2  10          4.22          4.77         4.38 o                         
  18   2  10          4.41         -0.12         4.80 o                         
  19   2  10          0.46          2.22         4.29 o                         
  20   2  10          7.31         -7.07         7.07 o                         
  21   2  10         16.81          6.84        12.19 o                         
 -22   3  10         45.91         31.57         8.30 o                         
 -21   3  10          0.80          5.83         6.11 o                         
 -20   3  10          1.44         -1.74         5.49 o                         
 -19   3  10         18.95         21.95         5.04 o                         
 -18   3  10         24.81         21.91         4.74 o                         
 -17   3  10         19.69         23.42         6.05 o                         
 -16   3  10         37.17         38.79         4.77 o                         
 -15   3  10         83.36         95.21         6.24 o                         
 -14   3  10          3.02          8.45         3.47 o                         
 -13   3  10         31.80         42.63         4.69 o                         
 -12   3  10          8.15         12.80         3.43 o                         
 -11   3  10         25.77         22.02         3.94 o                         
 -10   3  10        329.33        326.88        11.93 o                         
  -9   3  10        101.91         93.77         8.42 o                         
  -8   3  10         49.02         48.83         4.34 o                         
  -7   3  10         36.25         34.34         3.81 o                         
  -6   3  10        386.00        396.03        10.90 o                         
  -5   3  10        170.84        165.27         8.07 o                         
  -4   3  10         32.48         32.87         4.28 o                         
  -3   3  10         78.59         93.64         6.46 o                         
  -2   3  10          9.49          7.73         3.31 o                         
  -1   3  10        159.46        151.56         7.72 o                         
   0   3  10        554.43        535.18        12.59 o                         
   1   3  10          1.13         -0.12         3.31 o                         
   2   3  10        179.39        179.66         8.07 o                         
   3   3  10        129.96        128.16         6.87 o                         
   4   3  10        497.78        451.98        11.19 o                         
   5   3  10          2.58          5.12         3.36 o                         
   6   3  10         79.38         77.54         5.89 o                         
   7   3  10         16.87         15.03         3.82 o                         
   8   3  10         70.89         73.43         5.78 o                         
   9   3  10         28.79         30.45         4.17 o                         
  10   3  10         97.16        111.71         6.73 o                         
  11   3  10          0.88          6.38         3.29 o                         
  12   3  10         21.49         18.40         4.38 o                         
  13   3  10         23.20         22.74         5.30 o                         
  14   3  10          7.13          4.60         6.50 o                         
  15   3  10         29.91         20.61         9.51 o                         
  16   3  10          0.45          0.17         8.30 o                         
  17   3  10         18.22         24.12        13.16 o                         
  18   3  10         18.05          5.24        12.78 o                         
  19   3  10        170.12        173.29        19.03 o                         
 -19   4  10         42.84         32.88         8.72 o                         
 -18   4  10         37.74         33.83         7.15 o                         
 -17   4  10          4.39         -1.93         5.43 o                         
 -16   4  10          1.18          7.19         4.32 o                         
 -15   4  10          6.31         12.64         4.29 o                         
 -14   4  10          0.26          1.52         4.06 o                         
 -13   4  10          0.92          1.50         3.82 o                         
 -12   4  10         19.92         18.22         4.44 o                         
 -11   4  10          0.28          4.23         4.81 o                         
 -10   4  10        275.90        267.33        11.35 o                         
  -9   4  10          0.01          1.99         3.72 o                         
  -8   4  10          5.47          7.24         5.04 o                         
  -7   4  10          0.00         -0.25         3.49 o                         
  -6   4  10          6.22          4.97         4.27 o                         
  -5   4  10         10.96         15.43         4.64 o                         
  -4   4  10          1.32          1.24         3.81 o                         
  -3   4  10          2.86          6.81         3.97 o                         
  -2   4  10          4.40          3.17         4.09 o                         
  -1   4  10          5.65          3.25         3.98 o                         
   0   4  10         69.99         67.75         6.70 o                         
   1   4  10         20.84         14.93         4.39 o                         
   2   4  10          1.35          8.86         3.60 o                         
   3   4  10         54.81         54.82         5.73 o                         
   4   4  10         76.25         80.85         6.14 o                         
   5   4  10          0.49          4.85         3.89 o                         
   6   4  10        143.96        138.59         8.88 o                         
   7   4  10          5.00         -1.49         4.05 o                         
   8   4  10          1.48         -0.93         4.62 o                         
   9   4  10          0.54          2.00         4.26 o                         
  10   4  10         10.00         12.28         4.31 o                         
  11   4  10         10.10         12.76         5.30 o                         
  12   4  10         10.23         19.85         6.62 o                         
  13   4  10         11.33          7.51         8.63 o                         
  14   4  10         48.19         65.11        11.77 o                         
  15   4  10         11.36          5.74         7.18 o                         
 -12   5  10          1.53         -5.91         5.91 o                         
 -11   5  10          9.08          1.66         8.12 o                         
 -10   5  10          0.03          7.75         5.41 o                         
  -9   5  10         54.79         50.74         6.48 o                         
  -8   5  10         60.96         68.06         7.78 o                         
  -7   5  10          2.83         -1.72         5.11 o                         
  -6   5  10          0.00          6.42         5.11 o                         
  -5   5  10         11.79         19.50         6.15 o                         
  -4   5  10         34.35         37.64         6.52 o                         
  -3   5  10         53.36         54.55         6.91 o                         
  -2   5  10         73.62         80.63         9.05 o                         
  -1   5  10          3.32          3.73         5.25 o                         
   0   5  10         15.85          9.41        11.22 o                         
   1   5  10         13.99         19.18         6.30 o                         
   2   5  10         63.52         76.86         7.52 o                         
   3   5  10          8.29         17.42         6.22 o                         
   4   5  10          0.36         10.56         6.52 o                         
   5   5  10          2.14         -0.42         6.83 o                         
   6   5  10          0.26         -7.05         7.05 o                         
   7   5  10          0.13         -3.87         7.02 o                         
   8   5  10         71.20         76.24         9.44 o                         
 -25   1  11          2.34         19.02        11.28 o                         
 -24   1  11          1.16          5.87         7.74 o                         
 -23   1  11         24.35         30.97        11.90 o                         
 -22   1  11         19.70         19.48         7.33 o                         
 -21   1  11          0.00         11.24         6.50 o                         
 -20   1  11         59.25         56.58         8.00 o                         
 -19   1  11         85.84         85.20         8.94 o                         
 -18   1  11        275.01        278.15        12.83 o                         
 -17   1  11         74.39         62.92         6.03 o                         
 -16   1  11         15.03         21.43         3.84 o                         
 -15   1  11        549.67        512.80        11.21 o                         
 -14   1  11        230.94        223.64         8.13 o                         
 -13   1  11         43.14         45.09         4.48 o                         
 -12   1  11          2.20          5.18         2.25 o                         
 -11   1  11         47.01         45.23         3.59 o                         
 -10   1  11        102.21        108.13         5.16 o                         
  -9   1  11         39.41         37.51         3.15 o                         
  -8   1  11          5.80          5.03         1.98 o                         
  -7   1  11          0.85          2.34         1.73 o                         
  -6   1  11          3.25          4.94         2.04 o                         
  -5   1  11        432.94        410.07         7.06 o                         
  -4   1  11         93.35         90.55         4.00 o                         
  -3   1  11         94.90         97.81         4.23 o                         
  -2   1  11       2758.51       2601.02        18.75 o                         
  -1   1  11        350.05        353.51         7.35 o                         
   0   1  11         64.51         66.92         3.90 o                         
   1   1  11         15.12         24.75         2.83 o                         
   2   1  11        412.17        409.56         7.59 o                         
   3   1  11         61.11         68.02         3.85 o                         
   4   1  11          9.82         12.96         2.33 o                         
   5   1  11        483.54        473.69         8.13 o                         
   6   1  11          9.23         10.60         2.54 o                         
   7   1  11        554.32        521.03         9.53 o                         
   8   1  11        505.16        428.59        12.44 o                         
   9   1  11        407.57        359.47        11.00 o                         
  10   1  11        668.74        582.63        15.61 o                         
  11   1  11         89.76         96.27         7.36 o                         
  12   1  11         39.62         39.08         5.47 o                         
  13   1  11         23.10         32.80         5.44 o                         
  14   1  11          9.71         11.86         3.93 o                         
  15   1  11          4.44          8.87         4.49 o                         
  16   1  11          6.25          5.98         3.93 o                         
  17   1  11         10.39         21.51         5.74 o                         
  18   1  11         17.08          3.49         9.01 o                         
  19   1  11         41.27         40.45         5.92 o                         
  20   1  11          8.62         -0.65         4.77 o                         
  21   1  11          7.33          4.71         5.19 o                         
  22   1  11          6.49          2.79        14.47 o                         
 -24   2  11         39.45         32.95         9.65 o                         
 -23   2  11         21.55         35.98        15.74 o                         
 -22   2  11          0.72         -1.85         5.94 o                         
 -21   2  11          4.49         -1.01         5.52 o                         
 -20   2  11         71.07         58.91         6.40 o                         
 -19   2  11         11.43         12.13         4.49 o                         
 -18   2  11          0.21          0.66         5.10 o                         
 -17   2  11         22.99         33.79         6.46 o                         
 -16   2  11         12.26         18.17         3.77 o                         
 -15   2  11        223.07        224.36         8.56 o                         
 -14   2  11          9.53          9.68         3.26 o                         
 -13   2  11         40.94         44.80         4.86 o                         
 -12   2  11          0.51         -0.18         3.19 o                         
 -11   2  11         11.01         10.17         3.43 o                         
 -10   2  11         23.76         25.30         3.51 o                         
  -9   2  11         17.51         23.55         3.36 o                         
  -8   2  11         46.97         54.23         4.13 o                         
  -7   2  11        371.44        345.73         8.01 o                         
  -6   2  11          7.01          7.83         2.63 o                         
  -5   2  11         20.16         15.62         2.83 o                         
  -4   2  11        444.86        426.61         8.87 o                         
  -3   2  11         94.96         95.34         5.76 o                         
  -2   2  11        323.83        305.62         8.16 o                         
  -1   2  11        137.45        135.72         6.27 o                         
   0   2  11          0.24          0.18         2.18 o                         
   1   2  11        101.08        103.41         4.90 o                         
   2   2  11        115.72        109.72         5.21 o                         
   3   2  11        142.99        146.71         5.97 o                         
   4   2  11        147.09        140.22         5.60 o                         
   5   2  11        581.62        568.91         9.58 o                         
   6   2  11         78.61         93.57         4.59 o                         
   7   2  11         46.62         47.76         3.88 o                         
   8   2  11         33.44         25.53         3.06 o                         
   9   2  11         48.09         63.67         4.01 o                         
  10   2  11         27.63         28.02         5.26 o                         
  11   2  11         44.68         44.97         6.58 o                         
  12   2  11          9.89         13.29         5.03 o                         
  13   2  11          0.90          8.03         5.79 o                         
  14   2  11          1.73          1.49         6.25 o                         
  15   2  11         26.45         23.86         5.94 o                         
  16   2  11         35.05         52.43         7.34 o                         
  17   2  11         30.49         43.29         8.68 o                         
  18   2  11         65.45         74.65         6.80 o                         
  19   2  11         83.39         93.31         8.76 o                         
  20   2  11          0.04         12.32         6.17 o                         
 -21   3  11         57.80         55.98         8.00 o                         
 -20   3  11         86.35         78.42         8.14 o                         
 -19   3  11         51.14         59.46         6.53 o                         
 -18   3  11          0.14          0.41         3.90 o                         
 -17   3  11          2.90          7.18         4.07 o                         
 -16   3  11         26.32         25.68         4.51 o                         
 -15   3  11          0.86          7.52         3.71 o                         
 -14   3  11          0.82          6.65         3.40 o                         
 -13   3  11         50.90         36.98         6.03 o                         
 -12   3  11         94.21        105.93         8.51 o                         
 -11   3  11        456.90        474.18        13.77 o                         
 -10   3  11          6.15          9.94         3.93 o                         
  -9   3  11          0.00         10.65         3.71 o                         
  -8   3  11         50.91         62.13         7.85 o                         
  -7   3  11          6.14          6.22         4.35 o                         
  -6   3  11         94.49         90.98         8.06 o                         
  -5   3  11         12.39         22.26         7.69 o                         
  -4   3  11          2.13         10.06         3.93 o                         
  -3   3  11         92.71         90.74         7.45 o                         
  -2   3  11        583.72        557.63        13.69 o                         
  -1   3  11        205.54        227.67        10.15 o                         
   0   3  11         14.98          9.39         3.43 o                         
   1   3  11         14.51         23.49         4.33 o                         
   2   3  11          0.98         -1.24         4.70 o                         
   3   3  11          0.66          1.82         3.30 o                         
   4   3  11         73.26         79.02         6.93 o                         
   5   3  11        473.47        425.22        12.16 o                         
   6   3  11         33.66         44.41         4.74 o                         
   7   3  11        103.52        109.38         7.84 o                         
   8   3  11         36.66         51.60         6.17 o                         
   9   3  11        254.84        243.96         9.68 o                         
  10   3  11         15.12          9.97         4.83 o                         
  11   3  11        135.56        153.31        10.13 o                         
  12   3  11          0.37         -0.21         5.04 o                         
  13   3  11         25.03         13.19         5.77 o                         
  14   3  11         53.18         58.17        11.60 o                         
  15   3  11          6.63          7.07         5.48 o                         
  16   3  11          0.78         -0.86         6.05 o                         
  17   3  11          0.16         -3.19         8.76 o                         
  18   3  11          0.14         -5.27        10.47 o                         
 -17   4  11         44.97         39.95         7.30 o                         
 -16   4  11         89.82         71.61        12.37 o                         
 -15   4  11         21.76         19.72         5.14 o                         
 -14   4  11        167.25        163.20        10.46 o                         
 -13   4  11          0.44          4.09         4.16 o                         
 -12   4  11         53.48         54.55         5.86 o                         
 -11   4  11         20.13         25.74         9.38 o                         
 -10   4  11         82.03         76.56         7.34 o                         
  -9   4  11          6.35          2.66         4.46 o                         
  -8   4  11          3.16         -4.55         4.55 o                         
  -7   4  11          0.27          3.39         4.59 o                         
  -6   4  11         57.86         56.10         6.82 o                         
  -5   4  11         16.83         23.04         5.91 o                         
  -4   4  11          2.43          8.06         6.49 o                         
  -3   4  11         15.27         14.91         6.27 o                         
  -2   4  11          0.00         -3.80         3.80 o                         
  -1   4  11          0.61         11.41         6.22 o                         
   0   4  11          5.66          5.56         4.30 o                         
   1   4  11          8.55          6.18         4.58 o                         
   2   4  11         28.84         31.25         7.81 o                         
   3   4  11         69.90         65.48         6.62 o                         
   4   4  11          1.79          2.06         4.15 o                         
   5   4  11         40.90         46.15         7.78 o                         
   6   4  11          2.69          6.81         4.59 o                         
   7   4  11         24.54         21.96         5.36 o                         
   8   4  11         11.98         11.68         5.20 o                         
   9   4  11         17.64         21.93         6.44 o                         
  10   4  11          0.61          4.38         5.70 o                         
  11   4  11         36.16         38.79         7.70 o                         
  12   4  11          0.32         15.25        10.34 o                         
  13   4  11         62.51         52.36        11.22 o                         
  14   4  11          9.68         22.76         9.24 o                         
 -10   5  11          0.00         -7.13         7.13 o                         
  -9   5  11          6.09         -7.83         8.86 o                         
  -8   5  11          4.11          5.47         6.55 o                         
  -7   5  11         11.90         22.12         7.11 o                         
  -6   5  11         14.43         32.62         7.34 o                         
  -5   5  11         12.68         18.11         7.42 o                         
  -4   5  11          3.67         10.75         6.52 o                         
  -3   5  11         15.64         11.93         8.48 o                         
  -2   5  11          2.78          8.73        10.02 o                         
  -1   5  11         14.96         22.54         8.64 o                         
   0   5  11         45.61         42.97        13.80 o                         
   1   5  11         29.85         29.01        12.73 o                         
   2   5  11          3.10         -6.22         6.22 o                         
   3   5  11         21.60         23.43         7.94 o                         
   4   5  11        215.45        202.48        14.02 o                         
   5   5  11         53.08         55.10         8.69 o                         
   6   5  11         17.07         17.97         7.83 o                         
 -25   0  12         45.63         82.57        28.14 o                         
 -24   0  12         22.72         26.22        12.88 o                         
 -23   0  12         10.00         12.67        11.63 o                         
 -22   0  12         49.32         51.41        16.35 o                         
 -21   0  12         18.91          5.96         9.57 o                         
 -20   0  12        247.78        257.33        25.43 o                         
 -19   0  12        390.09        382.19        25.93 o                         
 -18   0  12         43.79         52.17        17.09 o                         
 -17   0  12        300.72        315.94        23.19 o                         
 -16   0  12       2118.59       2043.80        37.41 o                         
 -15   0  12        376.71        387.14        17.03 o                         
 -14   0  12          2.32          1.52         5.98 o                         
 -13   0  12         18.40         21.59         4.39 o                         
 -12   0  12         44.76         40.08         5.74 o                         
 -11   0  12        232.90        210.25        10.07 o                         
 -10   0  12         66.11         64.73         5.65 o                         
  -9   0  12        104.46        104.03         6.69 o                         
  -8   0  12        403.84        412.97        10.88 o                         
  -7   0  12       2018.11       1872.62        23.00 o                         
  -6   0  12        579.87        589.46        13.11 o                         
  -5   0  12       1387.82       1288.57        24.70 o                         
  -4   0  12        543.63        526.86        13.25 o                         
  -3   0  12        274.09        272.15         9.10 o                         
  -2   0  12        613.18        597.81        12.18 o                         
  -1   0  12        262.25        250.46        11.38 o                         
   0   0  12        421.88        395.01        11.09 o                         
   1   0  12         19.17         16.40         4.77 o                         
   2   0  12        186.05        178.42         9.24 o                         
   3   0  12        439.25        437.43        12.92 o                         
   4   0  12        122.46        100.12         7.24 o                         
   5   0  12         47.82         62.83         6.06 o                         
   6   0  12        256.07        217.65        10.33 o                         
   7   0  12        122.32         98.11         7.31 o                         
   8   0  12        539.21        496.73        15.32 o                         
   9   0  12        204.15        182.50        10.88 o                         
  10   0  12         95.54         84.75         9.38 o                         
  11   0  12         28.76         21.77         7.17 o                         
  12   0  12         37.89         19.53         7.91 o                         
  13   0  12          1.66         -4.57         5.63 o                         
  14   0  12         40.17         31.09         7.73 o                         
  15   0  12          8.76          3.59         6.29 o                         
  16   0  12         97.41        105.81         8.85 o                         
  17   0  12         42.09         65.20         7.71 o                         
  18   0  12         45.17         41.00         7.31 o                         
  19   0  12          9.78         11.37         6.38 o                         
  20   0  12          1.53         -3.52         9.21 o                         
  21   0  12          5.26         -1.33        11.32 o                         
 -24   1  12          0.25         -8.05         8.05 o                         
 -23   1  12          2.18         -7.44         7.44 o                         
 -22   1  12          5.96          6.76         8.91 o                         
 -21   1  12          0.77         -0.65         8.05 o                         
 -20   1  12          7.55          7.62         6.94 o                         
 -19   1  12         20.71         25.69         6.49 o                         
 -18   1  12          1.77          7.38         4.32 o                         
 -17   1  12         77.59         93.35         8.43 o                         
 -16   1  12        131.49        130.89         9.50 o                         
 -15   1  12         11.68         15.47         3.90 o                         
 -14   1  12          0.28          2.20         3.18 o                         
 -13   1  12         59.85         67.31         5.36 o                         
 -12   1  12         52.78         55.55         4.97 o                         
 -11   1  12         73.45         78.45         4.82 o                         
 -10   1  12          4.34          8.25         2.38 o                         
  -9   1  12          7.90         11.54         2.42 o                         
  -8   1  12         23.82         16.24         2.77 o                         
  -7   1  12        189.65        169.95         5.76 o                         
  -6   1  12          0.31          2.34         1.92 o                         
  -5   1  12        530.75        481.90         8.70 o                         
  -4   1  12          0.99          6.34         2.05 o                         
  -3   1  12          2.96          6.20         1.98 o                         
  -2   1  12          0.00          1.88         2.27 o                         
  -1   1  12         51.36         51.47         3.98 o                         
   0   1  12         35.84         46.78         4.11 o                         
   1   1  12         56.36         59.90         4.30 o                         
   2   1  12        136.26        158.03         6.37 o                         
   3   1  12        651.05        598.10        10.32 o                         
   4   1  12          1.74          2.68         2.16 o                         
   5   1  12         21.39         25.63         3.26 o                         
   6   1  12          3.48          2.93         2.32 o                         
   7   1  12        169.33        159.69         7.20 o                         
   8   1  12          0.85          0.97         2.82 o                         
   9   1  12          0.29         -0.12         3.36 o                         
  10   1  12        140.24        133.86         9.60 o                         
  11   1  12          0.78         -1.88         3.44 o                         
  12   1  12          0.51          1.34         5.84 o                         
  13   1  12         65.42         82.28         7.95 o                         
  14   1  12         17.55         19.42         7.23 o                         
  15   1  12         10.73          4.11         7.68 o                         
  16   1  12          9.46          8.57         4.16 o                         
  17   1  12         32.48         21.95         6.69 o                         
  18   1  12         16.03          1.64         6.28 o                         
  19   1  12          0.06          5.16         5.88 o                         
  20   1  12          0.12         -0.85         4.95 o                         
 -23   2  12          2.83         12.18         7.07 o                         
 -22   2  12         14.68         21.50         8.32 o                         
 -21   2  12          7.39          9.03         6.01 o                         
 -20   2  12          2.27          4.12         5.64 o                         
 -19   2  12          4.40          7.45         4.34 o                         
 -18   2  12          3.63          6.35         4.41 o                         
 -17   2  12         77.39         90.11         6.44 o                         
 -16   2  12        248.80        229.97        11.05 o                         
 -15   2  12         10.75          6.71         3.81 o                         
 -14   2  12         96.13         96.38         6.77 o                         
 -13   2  12          5.67         10.41         4.21 o                         
 -12   2  12          8.04         14.97         3.66 o                         
 -11   2  12          0.04          0.80         3.31 o                         
 -10   2  12         17.92         18.76         3.94 o                         
  -9   2  12        128.92        132.65         7.45 o                         
  -8   2  12         23.95         23.45         4.08 o                         
  -7   2  12        252.96        256.07         9.18 o                         
  -6   2  12         97.26         94.47         5.79 o                         
  -5   2  12        551.23        523.28        11.85 o                         
  -4   2  12         97.51         87.14         6.47 o                         
  -3   2  12        116.44        125.17         7.18 o                         
  -2   2  12        123.98        124.18         6.63 o                         
  -1   2  12         12.30         15.82         3.05 o                         
   0   2  12         25.95         32.99         3.85 o                         
   1   2  12         36.27         31.19         3.60 o                         
   2   2  12          2.32          4.51         2.47 o                         
   3   2  12        167.39        172.00         6.87 o                         
   4   2  12         98.49         93.94         5.21 o                         
   5   2  12          9.90          6.29         2.68 o                         
   6   2  12        706.03        664.83        13.60 o                         
   7   2  12         59.77         65.55         4.45 o                         
   8   2  12        108.22         98.54         5.33 o                         
   9   2  12        186.21        180.65         7.74 o                         
  10   2  12        194.62        190.17        11.38 o                         
  11   2  12         18.69         17.85         5.23 o                         
  12   2  12          0.00         10.03         8.56 o                         
  13   2  12          1.30          9.40         5.24 o                         
  14   2  12          0.73         -0.50         5.42 o                         
  15   2  12          2.89          4.09         5.34 o                         
  16   2  12          0.07         -0.40         4.88 o                         
  17   2  12          6.38          6.25         5.62 o                         
  18   2  12          4.54         -3.27         6.92 o                         
  19   2  12          0.10         -3.30         6.48 o                         
 -20   3  12          1.07         -2.55         5.94 o                         
 -19   3  12         12.20          4.19         5.77 o                         
 -18   3  12        227.92        241.38        10.79 o                         
 -17   3  12         66.38         65.94         6.27 o                         
 -16   3  12         46.36         41.87         7.83 o                         
 -15   3  12          0.46          4.56         4.12 o                         
 -14   3  12         31.30         29.94         4.97 o                         
 -13   3  12         65.80         68.95         6.48 o                         
 -12   3  12         57.74         56.61         5.74 o                         
 -11   3  12          1.30          1.09         3.86 o                         
 -10   3  12         44.10         41.42         5.52 o                         
  -9   3  12         13.35         15.83         5.48 o                         
  -8   3  12         13.35         14.48         5.44 o                         
  -7   3  12        112.25        116.19        11.64 o                         
  -6   3  12         43.83         55.72         7.05 o                         
  -5   3  12         71.97         77.53         7.55 o                         
  -4   3  12          6.33          3.76         3.92 o                         
  -3   3  12          1.08          2.69         3.98 o                         
  -2   3  12         73.79         84.49         7.35 o                         
  -1   3  12        105.39        110.72        10.96 o                         
   0   3  12          2.09          2.88         3.95 o                         
   1   3  12        136.03        140.17         8.81 o                         
   2   3  12          3.46         13.06         6.21 o                         
   3   3  12         63.51         60.95         5.51 o                         
   4   3  12         92.82         91.43         6.27 o                         
   5   3  12         28.42         35.15         4.93 o                         
   6   3  12         13.26          5.97         3.59 o                         
   7   3  12          0.30          1.07         3.75 o                         
   8   3  12         39.99         35.31         5.26 o                         
   9   3  12         44.37         33.77         5.17 o                         
  10   3  12          0.11         -0.25         3.91 o                         
  11   3  12         50.74         63.15         7.13 o                         
  12   3  12          0.32          2.99         4.95 o                         
  13   3  12         18.13         26.06         7.42 o                         
  14   3  12         13.33         -0.52         7.63 o                         
  15   3  12          0.11          4.49        11.69 o                         
  16   3  12         35.01         29.21        10.17 o                         
 -16   4  12         77.39         65.96         7.64 o                         
 -15   4  12         55.64         46.98         6.77 o                         
 -14   4  12         39.99         38.49         6.04 o                         
 -13   4  12        272.61        279.30        13.32 o                         
 -12   4  12         31.82         41.50         6.02 o                         
 -11   4  12         90.26         93.63         8.28 o                         
 -10   4  12        139.57        132.99         9.55 o                         
  -9   4  12        165.82        164.15        12.17 o                         
  -8   4  12         83.38         87.68        10.27 o                         
  -7   4  12         44.66         41.33         7.24 o                         
  -6   4  12         31.08         41.78         6.36 o                         
  -5   4  12         14.14          8.78         5.23 o                         
  -4   4  12         44.01         48.09         7.00 o                         
  -3   4  12          7.22          0.07         7.45 o                         
  -2   4  12         49.65         42.04         9.17 o                         
  -1   4  12          1.02          4.21         4.59 o                         
   0   4  12         20.15         13.83         4.83 o                         
   1   4  12          7.13         12.88         5.02 o                         
   2   4  12          2.37          3.66         4.42 o                         
   3   4  12        127.26        132.83        10.17 o                         
   4   4  12          4.17         -2.20         4.66 o                         
   5   4  12         25.21         31.47         6.19 o                         
   6   4  12          6.47         19.21         5.76 o                         
   7   4  12          0.02          1.13         5.85 o                         
   8   4  12         20.26         17.08         6.14 o                         
   9   4  12          6.84          8.34         5.82 o                         
  10   4  12        133.96        147.61        12.33 o                         
  11   4  12         19.11          9.35         6.46 o                         
  12   4  12         16.95         17.01         9.42 o                         
  -6   5  12          0.40         11.47         8.84 o                         
  -5   5  12         11.93         14.89         7.59 o                         
  -4   5  12         33.22         31.84         7.77 o                         
  -3   5  12        110.36        106.92        11.13 o                         
  -2   5  12         16.01         18.57         8.33 o                         
  -1   5  12         29.94         28.47         7.94 o                         
   0   5  12         42.76         55.96         9.28 o                         
   1   5  12          8.30         -1.95         7.12 o                         
   2   5  12          4.18         -8.96         8.96 o                         
 -23   1  13          0.05          9.85         9.29 o                         
 -22   1  13         38.84         18.73         8.94 o                         
 -21   1  13          0.10         12.47        10.51 o                         
 -20   1  13          7.61         22.87         8.06 o                         
 -19   1  13         20.38         28.77         5.98 o                         
 -18   1  13        254.81        260.59        13.02 o                         
 -17   1  13        552.04        525.28        16.65 o                         
 -16   1  13          4.81          8.77         4.86 o                         
 -15   1  13         13.15         16.09         4.99 o                         
 -14   1  13        143.78        130.61         9.91 o                         
 -13   1  13         21.35         23.42         4.62 o                         
 -12   1  13          0.70         -2.09         3.40 o                         
 -11   1  13         65.75         55.72         5.64 o                         
 -10   1  13          0.89          3.85         2.79 o                         
  -9   1  13        365.13        368.36        11.15 o                         
  -8   1  13       1454.85       1345.20        17.08 o                         
  -7   1  13         22.33         26.46         3.34 o                         
  -6   1  13       1117.61       1051.95        14.73 o                         
  -5   1  13        283.97        252.54         7.86 o                         
  -4   1  13        232.75        225.26         6.83 o                         
  -3   1  13          0.07         -0.24         2.14 o                         
  -2   1  13         10.83         12.69         2.90 o                         
  -1   1  13         10.63         11.86         2.78 o                         
   0   1  13        118.81        141.69         6.50 o                         
   1   1  13         26.77         22.75         3.02 o                         
   2   1  13         20.37         23.52         3.03 o                         
   3   1  13        184.21        161.15         6.36 o                         
   4   1  13         35.26         51.70         3.72 o                         
   5   1  13         38.17         33.94         3.39 o                         
   6   1  13          5.69          8.79         2.68 o                         
   7   1  13         12.57         13.65         3.26 o                         
   8   1  13         28.30         18.73         3.90 o                         
   9   1  13          0.00          1.28         3.61 o                         
  10   1  13          0.03          3.08         4.30 o                         
  11   1  13         14.93         14.21         4.34 o                         
  12   1  13         38.41         43.22         6.42 o                         
  13   1  13         44.70         52.63         6.72 o                         
  14   1  13          0.00          7.32         5.93 o                         
  15   1  13        197.38        186.73        11.05 o                         
  16   1  13         38.32         48.29         6.02 o                         
  17   1  13          4.55         -6.75         6.75 o                         
  18   1  13         18.15         21.74         5.68 o                         
  19   1  13          0.33         -5.43         5.43 o                         
 -22   2  13         19.23         22.34         9.03 o                         
 -21   2  13          0.12          2.75         6.84 o                         
 -20   2  13          0.21         -2.62         5.49 o                         
 -19   2  13         18.73         20.26         7.10 o                         
 -18   2  13         85.31         80.87         8.69 o                         
 -17   2  13          2.21          5.22         4.66 o                         
 -16   2  13          7.34          7.16         4.55 o                         
 -15   2  13          1.58         -3.83         3.83 o                         
 -14   2  13          4.96          5.20         4.45 o                         
 -13   2  13         20.38         21.16         5.20 o                         
 -12   2  13         12.77         18.05         4.46 o                         
 -11   2  13         21.86         21.61         4.74 o                         
 -10   2  13          2.37         10.89         4.33 o                         
  -9   2  13         17.97         14.31         4.76 o                         
  -8   2  13          0.05          8.71         4.32 o                         
  -7   2  13          8.08         17.45         4.27 o                         
  -6   2  13          3.46          4.99         4.57 o                         
  -5   2  13         10.22         16.35         5.05 o                         
  -4   2  13         46.49         51.54         6.69 o                         
  -3   2  13         92.84        107.49         8.53 o                         
  -2   2  13          1.84         -0.95         3.56 o                         
  -1   2  13         36.72         38.98         5.23 o                         
   0   2  13          1.03          4.71         3.31 o                         
   1   2  13         17.69         14.19         4.12 o                         
   2   2  13        142.35        144.30         9.47 o                         
   3   2  13         31.00         33.59         4.48 o                         
   4   2  13          2.33          5.71         3.17 o                         
   5   2  13          4.95          8.86         3.54 o                         
   6   2  13         22.84         20.78         3.90 o                         
   7   2  13          0.00          2.21         2.74 o                         
   8   2  13          0.05          1.34         2.86 o                         
   9   2  13         47.28         46.22         5.12 o                         
  10   2  13          0.32          1.21         3.35 o                         
  11   2  13         41.46         38.12         6.82 o                         
  12   2  13         19.81         18.10         6.75 o                         
  13   2  13          1.87          5.97         6.34 o                         
  14   2  13          3.89          3.01         6.40 o                         
  15   2  13          4.15          5.20         9.86 o                         
  16   2  13         34.09         43.20         7.31 o                         
  17   2  13          0.63         -5.52         6.31 o                         
 -19   3  13          2.10         -0.80         5.71 o                         
 -18   3  13          8.60          0.71         6.37 o                         
 -17   3  13         45.37         43.85         6.09 o                         
 -16   3  13          0.20          5.25         4.77 o                         
 -15   3  13          0.73         10.62         5.26 o                         
 -14   3  13         79.44         75.53         8.09 o                         
 -13   3  13         58.94         49.50         6.46 o                         
 -12   3  13         85.60        101.84        11.61 o                         
 -11   3  13        161.62        177.30        10.97 o                         
 -10   3  13         25.92         40.57         5.80 o                         
  -9   3  13          0.04          0.41         4.06 o                         
  -8   3  13        114.91        108.62        10.91 o                         
  -7   3  13         22.65         28.46         6.31 o                         
  -6   3  13         53.97         57.58         8.78 o                         
  -5   3  13         43.82         61.42         7.61 o                         
  -4   3  13         74.49         82.49        10.78 o                         
  -3   3  13         13.73         11.73         4.62 o                         
  -2   3  13         46.75         46.08         6.44 o                         
  -1   3  13          0.13         -3.99         6.44 o                         
   0   3  13         81.59         83.18         7.93 o                         
   1   3  13          0.11          4.45         3.70 o                         
   2   3  13          8.12          0.40         3.61 o                         
   3   3  13         49.73         40.57         5.63 o                         
   4   3  13          0.31         -0.16         3.64 o                         
   5   3  13         10.70         -3.06         4.07 o                         
   6   3  13          1.39          1.31         4.02 o                         
   7   3  13         56.36         48.38         5.61 o                         
   8   3  13         19.27         19.13         5.00 o                         
   9   3  13         50.47         50.68         6.35 o                         
  10   3  13          2.64          3.64         4.66 o                         
  11   3  13         47.86         37.71         7.28 o                         
  12   3  13          1.97          3.62        10.06 o                         
  13   3  13          0.40          0.97        10.47 o                         
  14   3  13          1.00         -6.79         7.95 o                         
  15   3  13          5.39         12.77         9.70 o                         
 -14   4  13          1.35         -2.91         6.47 o                         
 -13   4  13         67.26         60.81         7.19 o                         
 -12   4  13         22.41         24.87         6.21 o                         
 -11   4  13          0.72         10.03         5.36 o                         
 -10   4  13        160.89        158.61        11.98 o                         
  -9   4  13          5.86          7.54         7.27 o                         
  -8   4  13          3.68         10.53         5.71 o                         
  -7   4  13         53.82         55.73         9.16 o                         
  -6   4  13         84.19         87.97         8.87 o                         
  -5   4  13          7.40          9.03         5.81 o                         
  -4   4  13        108.46        123.45        11.19 o                         
  -3   4  13        146.14        153.96        16.15 o                         
  -2   4  13          3.96         -5.01         5.01 o                         
  -1   4  13         56.95         60.17        10.17 o                         
   0   4  13          5.37          4.87         5.09 o                         
   1   4  13         16.66         12.12         5.80 o                         
   2   4  13          2.05          0.33         5.13 o                         
   3   4  13         11.46         12.31         5.28 o                         
   4   4  13          0.81          5.65         6.18 o                         
   5   4  13         12.72          7.17         6.38 o                         
   6   4  13          1.20          4.55         5.89 o                         
   7   4  13          3.75         -2.26         5.80 o                         
   8   4  13          5.46         -4.66         7.98 o                         
   9   4  13          0.21         -4.95         6.34 o                         
  10   4  13          2.91          3.11         7.39 o                         
 -23   0  14         84.37         57.79        18.79 o                         
 -22   0  14         32.84         37.91        14.92 o                         
 -21   0  14         35.15         41.21        18.79 o                         
 -20   0  14         77.42         76.55        28.25 o                         
 -19   0  14         71.00         68.04        23.01 o                         
 -18   0  14         53.94         61.48        10.99 o                         
 -17   0  14          0.30         -0.19         6.02 o                         
 -16   0  14          5.23          6.93         5.51 o                         
 -15   0  14         62.75         50.23         8.11 o                         
 -14   0  14          0.06         16.97        10.23 o                         
 -13   0  14        106.52        100.82        10.27 o                         
 -12   0  14          0.69         -0.32         4.79 o                         
 -11   0  14         16.30         26.76         6.42 o                         
 -10   0  14        574.08        548.88        25.93 o                         
  -9   0  14        273.07        276.42        13.81 o                         
  -8   0  14         67.28         76.03         7.90 o                         
  -7   0  14        899.27        831.13        20.35 o                         
  -6   0  14        294.38        256.84        11.97 o                         
  -5   0  14        165.81        149.47        11.20 o                         
  -4   0  14          0.16          5.79         3.95 o                         
  -3   0  14         15.04         14.69         4.43 o                         
  -2   0  14         84.99         91.63         8.18 o                         
  -1   0  14         26.63         32.57         5.02 o                         
   0   0  14        139.68        143.87        10.20 o                         
   1   0  14         79.90         62.35         6.80 o                         
   2   0  14          0.12          7.30         4.50 o                         
   3   0  14         40.03         35.40         5.39 o                         
   4   0  14          0.19         -0.65         4.13 o                         
   5   0  14          2.69          7.52         4.20 o                         
   6   0  14          4.42         -0.87         3.65 o                         
   7   0  14          8.18          8.50         5.52 o                         
   8   0  14          0.90          0.69         4.56 o                         
   9   0  14         40.34         38.12         8.29 o                         
  10   0  14        164.32        156.58        13.23 o                         
  11   0  14         56.97         58.72        10.77 o                         
  12   0  14         83.65         80.04        14.48 o                         
  13   0  14        344.81        383.54        23.67 o                         
  14   0  14        592.07        579.05        23.74 o                         
  15   0  14         82.85        100.91        35.43 o                         
  16   0  14          1.13         -6.81         6.81 o                         
  17   0  14         20.30         25.42        10.96 o                         
  18   0  14         29.14         31.76         8.54 o                         
 -22   1  14          3.35          4.76         8.51 o                         
 -21   1  14          8.93          6.14         7.90 o                         
 -20   1  14         79.02         68.95        13.88 o                         
 -19   1  14         48.02         33.23         6.79 o                         
 -18   1  14         10.03          9.39         4.81 o                         
 -17   1  14         14.19         10.49         5.22 o                         
 -16   1  14         17.01         22.05         5.33 o                         
 -15   1  14          4.56         11.18         4.60 o                         
 -14   1  14          5.82         -0.34         3.67 o                         
 -13   1  14          8.46          9.35         4.31 o                         
 -12   1  14          5.19          8.69         4.11 o                         
 -11   1  14         14.26          6.57         3.66 o                         
 -10   1  14         31.98         30.80         4.35 o                         
  -9   1  14          0.59          5.53         3.53 o                         
  -8   1  14          3.22         -2.54         3.38 o                         
  -7   1  14          2.97          7.93         3.65 o                         
  -6   1  14          0.23          1.63         2.94 o                         
  -5   1  14         75.36         84.03         5.69 o                         
  -4   1  14          1.95          0.91         2.79 o                         
  -3   1  14          1.16          7.43         3.75 o                         
  -2   1  14         71.79         65.15         6.20 o                         
  -1   1  14         27.81         35.37         4.55 o                         
   0   1  14         12.99          8.88         3.35 o                         
   1   1  14          3.95          4.37         3.08 o                         
   2   1  14          7.60         10.61         3.62 o                         
   3   1  14         30.60         44.93         4.72 o                         
   4   1  14         12.35         26.61         4.12 o                         
   5   1  14         18.07         17.59         3.63 o                         
   6   1  14         34.72         46.76         4.37 o                         
   7   1  14         36.20         42.57         6.02 o                         
   8   1  14          0.85         -1.17         3.74 o                         
   9   1  14          2.91          7.13         5.84 o                         
  10   1  14         78.41         94.15         8.44 o                         
  11   1  14         53.10         64.37         8.40 o                         
  12   1  14         26.77         45.30         7.79 o                         
  13   1  14          7.61         14.19         5.50 o                         
  14   1  14         53.55         52.15         7.65 o                         
  15   1  14         22.73         25.00         7.11 o                         
  16   1  14         25.16         28.38         5.88 o                         
  17   1  14         39.01         32.86         9.96 o                         
 -20   2  14         24.74          7.95         8.83 o                         
 -19   2  14          3.75         10.46         6.69 o                         
 -18   2  14         15.91          9.40         5.42 o                         
 -17   2  14         83.25         90.10         9.01 o                         
 -16   2  14          9.69          6.94         5.19 o                         
 -15   2  14          1.40          9.22         5.41 o                         
 -14   2  14         29.69         35.48         5.65 o                         
 -13   2  14         44.16         50.38         6.82 o                         
 -12   2  14          1.02          0.06         4.28 o                         
 -11   2  14         75.74         66.12         7.66 o                         
 -10   2  14          5.55          9.64         5.06 o                         
  -9   2  14         33.42         40.04         6.16 o                         
  -8   2  14        103.92         97.80         7.66 o                         
  -7   2  14         42.73         55.27         6.38 o                         
  -6   2  14        120.73        131.41        10.16 o                         
  -5   2  14          0.07          6.30         7.87 o                         
  -4   2  14         23.55         23.20         6.47 o                         
  -3   2  14          9.97         11.12         4.51 o                         
  -2   2  14         71.98         83.20         6.71 o                         
  -1   2  14         22.86         19.50         4.15 o                         
   0   2  14          7.57          5.74         3.45 o                         
   1   2  14         24.41         33.06         4.46 o                         
   2   2  14        101.74         97.28         6.80 o                         
   3   2  14         15.92         16.98         5.54 o                         
   4   2  14         13.05         10.35         4.78 o                         
   5   2  14         37.08         38.81         4.70 o                         
   6   2  14         13.87         14.27         3.91 o                         
   7   2  14          1.65          7.32         3.40 o                         
   8   2  14         24.95         23.66         5.89 o                         
   9   2  14          2.17          6.72         4.10 o                         
  10   2  14          6.69         17.68         5.05 o                         
  11   2  14        126.46        139.10         9.69 o                         
  12   2  14         47.35         42.93         8.60 o                         
  13   2  14         16.28         26.48         8.30 o                         
  14   2  14        117.83        131.34        13.00 o                         
  15   2  14          3.40          2.95         8.48 o                         
  16   2  14          7.55          1.90         6.77 o                         
 -17   3  14          6.59         -1.21         6.17 o                         
 -16   3  14         24.95         20.61         6.37 o                         
 -15   3  14         29.49         19.19         5.86 o                         
 -14   3  14          3.29          8.87         5.24 o                         
 -13   3  14          0.00          6.86         4.96 o                         
 -12   3  14         30.70         25.75         5.76 o                         
 -11   3  14         22.38         13.41         5.55 o                         
 -10   3  14          2.06          8.20         4.95 o                         
  -9   3  14          0.16          3.34         5.79 o                         
  -8   3  14        146.64        178.08        13.54 o                         
  -7   3  14         92.99         98.22        10.99 o                         
  -6   3  14          0.41          2.28         6.13 o                         
  -5   3  14        129.76        123.29        11.29 o                         
  -4   3  14        139.63        107.54        10.27 o                         
  -3   3  14         43.39         32.34         9.10 o                         
  -2   3  14         22.82         40.10         6.24 o                         
  -1   3  14         51.34         41.55         6.92 o                         
   0   3  14          2.98          0.81         4.20 o                         
   1   3  14          9.13         12.34         4.77 o                         
   2   3  14         71.40         64.93         6.48 o                         
   3   3  14          0.21         -1.01         4.17 o                         
   4   3  14         55.81         52.44         6.25 o                         
   5   3  14          0.00         -4.12         4.12 o                         
   6   3  14         25.16         37.13         6.14 o                         
   7   3  14         26.27         23.56         5.57 o                         
   8   3  14         19.04         19.45         5.66 o                         
   9   3  14         40.38         48.46         9.13 o                         
  10   3  14         10.30         21.12         6.13 o                         
  11   3  14         20.53         18.15         8.74 o                         
  12   3  14          9.17         30.19         9.02 o                         
  13   3  14         22.46         18.00        14.04 o                         
 -12   4  14         27.07         25.63         9.05 o                         
 -11   4  14          1.49         -3.75         9.46 o                         
 -10   4  14          6.43          7.18         7.37 o                         
  -9   4  14          8.52          5.48         6.36 o                         
  -8   4  14          1.95          1.49         6.32 o                         
  -7   4  14          2.65         23.07        14.37 o                         
  -6   4  14         46.14         45.56         8.81 o                         
  -5   4  14        113.49        100.96        13.63 o                         
  -4   4  14         26.03         33.50         6.82 o                         
  -3   4  14         36.84         38.55         7.88 o                         
  -2   4  14         46.95         43.46        12.42 o                         
  -1   4  14         91.88         94.50         9.51 o                         
   0   4  14          0.12          1.15         5.93 o                         
   1   4  14          1.41         -5.67         5.67 o                         
   2   4  14          0.49         -5.98         5.98 o                         
   3   4  14          5.52         21.40        17.99 o                         
   4   4  14          0.30          5.15         8.47 o                         
   5   4  14          8.55          2.95        12.40 o                         
   6   4  14         50.61         53.68         9.68 o                         
   7   4  14         44.36         61.47        10.55 o                         
 -21   1  15        102.99        101.77        13.30 o                         
 -20   1  15         30.41         44.20        11.21 o                         
 -19   1  15         66.92         82.39        13.55 o                         
 -18   1  15         28.73         34.52         6.46 o                         
 -17   1  15         14.47         16.90         5.61 o                         
 -16   1  15         26.82         23.72         5.66 o                         
 -15   1  15          6.12         10.17         4.66 o                         
 -14   1  15         15.15         10.27         5.28 o                         
 -13   1  15         25.24         30.38         5.45 o                         
 -12   1  15         42.60         33.45         6.13 o                         
 -11   1  15          0.91         -0.77         3.70 o                         
 -10   1  15          8.59          7.42         3.56 o                         
  -9   1  15         26.99         28.66         4.61 o                         
  -8   1  15         52.20         46.51         6.34 o                         
  -7   1  15         17.81         13.16         4.29 o                         
  -6   1  15          2.94          2.41         3.30 o                         
  -5   1  15         45.80         53.18         5.31 o                         
  -4   1  15         11.23         16.84         4.14 o                         
  -3   1  15          3.69          9.62         3.97 o                         
  -2   1  15          0.65          0.50         3.81 o                         
  -1   1  15          9.68         15.85         4.33 o                         
   0   1  15         39.54         49.46         7.15 o                         
   1   1  15         73.91         75.24         6.59 o                         
   2   1  15         28.93         20.94         4.17 o                         
   3   1  15         10.92         21.09         4.59 o                         
   4   1  15         20.77         20.49         3.93 o                         
   5   1  15         16.90         21.38         4.00 o                         
   6   1  15         12.12         16.30         3.90 o                         
   7   1  15          3.90          8.42         3.65 o                         
   8   1  15          0.25          2.72         3.50 o                         
   9   1  15          4.53          8.33         4.41 o                         
  10   1  15         48.05         37.47         7.04 o                         
  11   1  15         21.09         10.74        10.72 o                         
  12   1  15        156.22        180.60        14.12 o                         
  13   1  15        213.44        231.44        13.61 o                         
  14   1  15         14.20         13.98         9.24 o                         
  15   1  15         20.88         21.16         6.62 o                         
  16   1  15         10.89         25.29         8.42 o                         
 -19   2  15         71.04         67.49         9.16 o                         
 -18   2  15         42.45         36.59         7.45 o                         
 -17   2  15          4.05          5.59         5.33 o                         
 -16   2  15         35.18         38.78         6.88 o                         
 -15   2  15          4.56          2.62         4.98 o                         
 -14   2  15          8.24          6.13         5.44 o                         
 -13   2  15          1.79         -1.64         5.00 o                         
 -12   2  15         14.18          2.76         6.18 o                         
 -11   2  15         10.64         12.03         4.42 o                         
 -10   2  15          0.87          1.80         3.94 o                         
  -9   2  15         10.89         21.74         4.72 o                         
  -8   2  15          3.54          3.18         3.80 o                         
  -7   2  15          0.71          3.92         4.34 o                         
  -6   2  15         53.61         56.23         7.17 o                         
  -5   2  15          2.01          7.42         5.08 o                         
  -4   2  15         40.30         45.16         6.33 o                         
  -3   2  15         17.00         14.57         4.99 o                         
  -2   2  15          0.05          3.12         3.94 o                         
  -1   2  15         40.87         47.93         6.07 o                         
   0   2  15         12.70         14.37         4.17 o                         
   1   2  15         33.64         38.60         5.04 o                         
   2   2  15        114.04        122.63         7.45 o                         
   3   2  15        140.71        155.18         9.22 o                         
   4   2  15         32.60         41.08         5.08 o                         
   5   2  15         47.11         50.38         5.21 o                         
   6   2  15          0.34         -4.75         4.75 o                         
   7   2  15          0.25          0.76         3.65 o                         
   8   2  15          1.23         18.10         7.49 o                         
   9   2  15          7.34          3.79         5.84 o                         
  10   2  15         43.35         53.95         7.50 o                         
  11   2  15          0.65         -2.35         4.54 o                         
  12   2  15         15.82          4.73        16.38 o                         
  13   2  15         14.18         13.64         9.90 o                         
  14   2  15         52.98         55.78        11.09 o                         
 -16   3  15         15.59         23.92        17.31 o                         
 -15   3  15          8.20         10.90         6.46 o                         
 -14   3  15          8.08          2.42         6.13 o                         
 -13   3  15          4.19          3.82         5.28 o                         
 -12   3  15         37.34         41.92         6.49 o                         
 -11   3  15         17.06         14.64         6.41 o                         
 -10   3  15          0.16          3.58         5.69 o                         
  -9   3  15          0.13         -7.51         7.51 o                         
  -8   3  15          1.20         -1.68         6.26 o                         
  -7   3  15          2.01          1.54         5.76 o                         
  -6   3  15          4.02          7.35         6.23 o                         
  -5   3  15         38.54         41.50         8.39 o                         
  -4   3  15         52.43         53.64         8.52 o                         
  -3   3  15         15.24          2.34         5.91 o                         
  -2   3  15         16.59         23.51         6.44 o                         
  -1   3  15         30.41         32.47        12.28 o                         
   0   3  15         44.53         53.50         7.67 o                         
   1   3  15          5.84         -2.81         5.37 o                         
   2   3  15          0.98         10.56         6.98 o                         
   3   3  15          3.33          2.52         4.76 o                         
   4   3  15          4.40         -2.09         5.65 o                         
   5   3  15          4.74          2.80         4.97 o                         
   6   3  15         41.29         46.99         6.49 o                         
   7   3  15         19.31         20.60         6.16 o                         
   8   3  15         54.51         59.41         8.05 o                         
   9   3  15          1.27          7.78         6.78 o                         
  10   3  15          0.00         14.06        19.77 o                         
  -8   4  15         42.94         25.33        11.19 o                         
  -7   4  15          2.05         10.59         6.94 o                         
  -6   4  15         18.98         11.69        12.26 o                         
  -5   4  15          0.00         -2.37         7.03 o                         
  -4   4  15          5.15          5.74         6.49 o                         
  -3   4  15         16.88         30.46         7.55 o                         
  -2   4  15          7.88          2.72         5.99 o                         
  -1   4  15          0.40         -5.18         7.18 o                         
   0   4  15         34.22         13.46         7.49 o                         
   1   4  15         12.91         10.62         7.57 o                         
   2   4  15          2.91         16.75         9.66 o                         
   3   4  15         79.32         81.35        14.37 o                         
 -20   0  16         47.26         67.89        24.15 o                         
 -19   0  16          0.98         -1.33         9.27 o                         
 -18   0  16        150.16        145.70        15.51 o                         
 -17   0  16          6.02          1.01         7.53 o                         
 -16   0  16          3.41          9.44         6.13 o                         
 -15   0  16         21.93         35.60         7.74 o                         
 -14   0  16         15.98         12.88         6.57 o                         
 -13   0  16         93.15         97.92        17.01 o                         
 -12   0  16          0.23         -0.89         6.77 o                         
 -11   0  16          4.09         13.42         7.42 o                         
 -10   0  16          5.10         -2.09         5.40 o                         
  -9   0  16         74.19         85.36        10.19 o                         
  -8   0  16        159.47        171.87        12.05 o                         
  -7   0  16         80.50         90.41         9.02 o                         
  -6   0  16          4.68          8.28         4.71 o                         
  -5   0  16         20.27         18.14         6.13 o                         
  -4   0  16         67.11         66.79         8.65 o                         
  -3   0  16          8.45          2.22         7.63 o                         
  -2   0  16         12.36         14.97         5.47 o                         
  -1   0  16         23.69         13.40         5.41 o                         
   0   0  16         58.55         45.39         7.46 o                         
   1   0  16         40.79         51.77         8.27 o                         
   2   0  16         29.82         49.27         7.65 o                         
   3   0  16         87.07         94.52        16.43 o                         
   4   0  16          0.11          6.01         5.22 o                         
   5   0  16          0.00          2.92         5.56 o                         
   6   0  16         12.95          7.33         7.28 o                         
   7   0  16          3.08          2.26         6.93 o                         
   8   0  16        131.55        154.01        17.51 o                         
   9   0  16          7.60         -0.12        11.96 o                         
  10   0  16        112.12        114.23        16.44 o                         
  11   0  16        208.93        225.53        23.74 o                         
  12   0  16          2.88         -1.76         8.77 o                         
  13   0  16        146.00        173.91        40.10 o                         
  14   0  16         51.91         45.72        10.99 o                         
 -19   1  16          4.19          7.46         8.04 o                         
 -18   1  16          0.09         -0.97         6.72 o                         
 -17   1  16          3.84          6.23         5.71 o                         
 -16   1  16          4.09          2.76         5.18 o                         
 -15   1  16          0.05          2.31         5.39 o                         
 -14   1  16          4.80          4.59         5.57 o                         
 -13   1  16         18.10         16.41         6.92 o                         
 -12   1  16         20.26         32.91         5.46 o                         
 -11   1  16          1.16          4.23         4.04 o                         
 -10   1  16          4.90          4.36         3.71 o                         
  -9   1  16          0.82          1.50         3.70 o                         
  -8   1  16          0.08          2.35         4.02 o                         
  -7   1  16          0.00          6.11         3.78 o                         
  -6   1  16         19.72         27.12         4.42 o                         
  -5   1  16          0.03         -0.91         3.35 o                         
  -4   1  16          3.00          8.95         4.96 o                         
  -3   1  16         95.91        114.94         9.52 o                         
  -2   1  16         20.96         31.83         5.82 o                         
  -1   1  16          2.50          1.40         4.06 o                         
   0   1  16          2.92          6.93         4.09 o                         
   1   1  16        301.78        334.67        14.42 o                         
   2   1  16         32.94         40.59         5.91 o                         
   3   1  16         20.78         30.43         4.91 o                         
   4   1  16          0.86          3.30         3.94 o                         
   5   1  16         15.46         13.96         6.35 o                         
   6   1  16          9.42         14.37         4.07 o                         
   7   1  16          5.41          5.93         4.56 o                         
   8   1  16         13.78         16.02         5.37 o                         
   9   1  16        145.53        167.40        11.95 o                         
  10   1  16         23.28          9.29         5.59 o                         
  11   1  16          6.17          6.06         7.99 o                         
  12   1  16         30.58         24.02         7.64 o                         
  13   1  16        168.49        161.93        12.80 o                         
  14   1  16         18.35         38.94        17.35 o                         
 -17   2  16         43.02         62.99        11.13 o                         
 -16   2  16          2.44         13.31         8.87 o                         
 -15   2  16          4.77         -2.15         5.09 o                         
 -14   2  16          0.48         -2.51         4.91 o                         
 -13   2  16         57.48         59.85         7.15 o                         
 -12   2  16          0.74          2.51         4.88 o                         
 -11   2  16          4.37         11.55         5.20 o                         
 -10   2  16         12.75         25.41         5.28 o                         
  -9   2  16         88.47        107.50         8.10 o                         
  -8   2  16         33.45         41.80         9.41 o                         
  -7   2  16          3.37         14.94        10.24 o                         
  -6   2  16         41.07         51.93         7.00 o                         
  -5   2  16        105.43        111.46         9.78 o                         
  -4   2  16         24.87         29.73         8.99 o                         
  -3   2  16         10.05         25.58         6.11 o                         
  -2   2  16         88.99         99.94         9.34 o                         
  -1   2  16        193.64        229.43        12.42 o                         
   0   2  16         93.24        102.02         8.86 o                         
   1   2  16         33.27         39.58         6.55 o                         
   2   2  16          2.04          3.72         4.29 o                         
   3   2  16         47.46         58.15         6.51 o                         
   4   2  16         19.21          8.08         4.96 o                         
   5   2  16          0.47          4.32         4.43 o                         
   6   2  16        151.25        179.48         8.87 o                         
   7   2  16        170.43        181.39        10.36 o                         
   8   2  16         43.55         52.12         6.04 o                         
   9   2  16          0.54         13.10         9.59 o                         
  10   2  16        208.27        235.25        15.98 o                         
  11   2  16          0.69          1.65        13.57 o                         
  12   2  16        137.13        170.50        18.80 o                         
 -13   3  16          1.30          5.46         8.28 o                         
 -12   3  16         20.18         20.14         7.44 o                         
 -11   3  16         12.30          8.05        11.30 o                         
 -10   3  16         12.86         11.75         7.12 o                         
  -9   3  16          6.60         11.28         5.93 o                         
  -8   3  16          2.52          2.82         9.03 o                         
  -7   3  16          0.06         -6.25         6.25 o                         
  -6   3  16          1.67          3.91         5.64 o                         
  -5   3  16         29.71         25.96         6.50 o                         
  -4   3  16         28.76         24.09         6.89 o                         
  -3   3  16          2.26          2.35         5.25 o                         
  -2   3  16          2.86          2.34         6.13 o                         
  -1   3  16         58.09         53.60         8.44 o                         
   0   3  16         20.17         21.04         6.59 o                         
   1   3  16        113.05        123.63        11.85 o                         
   2   3  16          4.80          8.23         5.92 o                         
   3   3  16        133.03        140.75        10.76 o                         
   4   3  16         51.29         37.62         7.87 o                         
   5   3  16          5.61         -2.84         8.06 o                         
   6   3  16          2.60         18.04         6.93 o                         
   7   3  16        156.82        191.58        18.73 o                         
 -17   1  17          4.03         10.00         7.37 o                         
 -16   1  17         26.19         13.90         9.96 o                         
 -15   1  17         55.69         45.00         8.32 o                         
 -14   1  17         54.59         56.24         7.55 o                         
 -13   1  17          7.92         18.30         6.23 o                         
 -12   1  17         10.18         10.67         5.35 o                         
 -11   1  17         21.46         33.25         5.89 o                         
 -10   1  17        139.30        163.52        10.11 o                         
  -9   1  17          0.03          4.24         4.25 o                         
  -8   1  17          4.55          4.96         4.27 o                         
  -7   1  17          0.13          1.79         3.78 o                         
  -6   1  17         49.73         61.59         6.15 o                         
  -5   1  17          6.39          2.01         4.42 o                         
  -4   1  17          2.24         -0.29         4.97 o                         
  -3   1  17          0.00         -4.51         4.51 o                         
  -2   1  17         35.66         40.20         6.71 o                         
  -1   1  17         10.46         14.20         5.09 o                         
   0   1  17        128.34        133.00         9.31 o                         
   1   1  17         22.31         31.72         5.78 o                         
   2   1  17        110.26        103.41         8.44 o                         
   3   1  17          5.27         -5.50         5.50 o                         
   4   1  17         13.04         21.67         5.14 o                         
   5   1  17          1.05          6.38         5.34 o                         
   6   1  17        104.65        111.33         8.65 o                         
   7   1  17         82.55         85.49         8.35 o                         
   8   1  17          3.17          3.93         6.74 o                         
   9   1  17         17.31         15.88         8.70 o                         
  10   1  17         28.86         26.97        11.45 o                         
  11   1  17        612.59        617.98        21.57 o                         
 -15   2  17         23.70         23.58        46.02 o                         
 -14   2  17          0.29          0.07         6.20 o                         
 -13   2  17         33.48         24.86         6.94 o                         
 -12   2  17          1.74         10.69         5.11 o                         
 -11   2  17          0.24          0.26         4.70 o                         
 -10   2  17          1.52          9.07         5.97 o                         
  -9   2  17          3.42          8.01         6.01 o                         
  -8   2  17          1.54          7.55         5.60 o                         
  -7   2  17         11.05         18.37         6.07 o                         
  -6   2  17          1.14          0.44         5.33 o                         
  -5   2  17          8.93         12.98         6.18 o                         
  -4   2  17         55.47         66.52         8.23 o                         
  -3   2  17          0.03          1.65         5.65 o                         
  -2   2  17         55.20         40.20         7.37 o                         
  -1   2  17         55.40         77.47         8.87 o                         
   0   2  17        200.47        234.02        11.78 o                         
   1   2  17         52.89         58.73         7.42 o                         
   2   2  17         17.47         21.30         5.43 o                         
   3   2  17         34.84         37.69         6.07 o                         
   4   2  17          0.13         11.10         9.09 o                         
   5   2  17         39.31         42.76         7.28 o                         
   6   2  17         54.24         80.68         9.63 o                         
   7   2  17          0.36          1.59         5.81 o                         
   8   2  17         75.09         78.26         7.70 o                         
   9   2  17         28.42         34.28         8.80 o                         
  -9   3  17          0.05        -10.20        10.20 o                         
  -8   3  17         78.28        104.80        11.06 o                         
  -7   3  17         15.48          7.83        12.31 o                         
  -6   3  17         25.61         23.72         8.59 o                         
  -5   3  17          2.18          2.12         7.31 o                         
  -4   3  17          6.41          2.47         7.61 o                         
  -3   3  17         62.53         80.66        10.22 o                         
  -2   3  17         39.60         35.23         9.43 o                         
  -1   3  17         31.53         33.15         8.41 o                         
   0   3  17          0.73         -2.24         6.59 o                         
   1   3  17         13.60         26.59        13.19 o                         
   2   3  17         54.02         62.24         8.12 o                         
   3   3  17         22.89          3.08         9.72 o                         
 -15   0  18          3.45         10.08         8.33 o                         
 -14   0  18         34.44         37.19        10.33 o                         
 -13   0  18          9.36         -1.53        10.56 o                         
 -12   0  18         94.12         95.08        15.33 o                         
 -11   0  18         37.45         37.32         9.11 o                         
 -10   0  18          7.53          1.65         7.16 o                         
  -9   0  18          7.38         11.81         7.46 o                         
  -8   0  18         22.40         13.12         7.43 o                         
  -7   0  18         42.60         40.20        11.54 o                         
  -6   0  18        129.28        144.94        24.77 o                         
  -5   0  18         57.50         68.18        10.92 o                         
  -4   0  18        139.96        151.06        13.21 o                         
  -3   0  18        317.22        322.92        17.55 o                         
  -2   0  18          0.02          5.81         6.91 o                         
  -1   0  18        131.51        118.46        14.88 o                         
   0   0  18         32.94         23.60        11.77 o                         
   1   0  18          1.59         -4.73         6.45 o                         
   2   0  18         24.10         17.38         8.33 o                         
   3   0  18         25.45         24.45         7.63 o                         
   4   0  18         87.63        100.26        11.54 o                         
   5   0  18         22.08         10.98        11.21 o                         
   6   0  18         29.18         19.03         9.21 o                         
   7   0  18         74.05         86.61        12.38 o                         
   8   0  18        148.26        171.43        21.23 o                         
   9   0  18        101.30        105.58        17.54 o                         
 -14   1  18          3.31         20.87         7.60 o                         
 -13   1  18         10.11          3.50         8.82 o                         
 -12   1  18          0.12         -5.96         5.96 o                         
 -11   1  18         20.96         13.52         5.61 o                         
 -10   1  18          2.93          8.98         7.77 o                         
  -9   1  18          7.86          7.46         5.00 o                         
  -8   1  18          7.02         14.94         5.22 o                         
  -7   1  18         11.51         12.73         7.59 o                         
  -6   1  18         68.15         74.21         7.80 o                         
  -5   1  18         18.45         15.58         6.28 o                         
  -4   1  18          0.52          2.61         5.34 o                         
  -3   1  18          2.37         -0.36         4.91 o                         
  -2   1  18        161.95        172.40        11.39 o                         
  -1   1  18         17.64         20.51         6.23 o                         
   0   1  18          0.15          5.29         5.11 o                         
   1   1  18          3.20          8.55         5.19 o                         
   2   1  18          1.61         -1.58         4.84 o                         
   3   1  18         19.63         18.90         5.42 o                         
   4   1  18          0.39         -0.10         5.08 o                         
   5   1  18          0.07          5.88         7.39 o                         
   6   1  18         77.57         71.92        17.00 o                         
   7   1  18        101.79        116.58        10.74 o                         
   8   1  18          4.81         -3.91         8.84 o                         
 -11   2  18         14.47         10.51         6.04 o                         
 -10   2  18          1.50         -4.10         5.94 o                         
  -9   2  18         11.71          2.93         6.53 o                         
  -8   2  18         18.22          8.09         6.62 o                         
  -7   2  18         18.15         -1.21        10.99 o                         
  -6   2  18          0.19          5.00         8.65 o                         
  -5   2  18         10.38          8.67        10.16 o                         
  -4   2  18          7.30          3.69         7.50 o                         
  -3   2  18          0.16          4.30         6.60 o                         
  -2   2  18         35.39         54.64         8.75 o                         
  -1   2  18         10.74          5.98         7.01 o                         
   0   2  18         76.34        121.01        31.30 o                         
   1   2  18         99.64        103.95        12.13 o                         
   2   2  18          6.87         36.25        20.08 o                         
   3   2  18         26.36         21.10         7.63 o                         
   4   2  18         31.16         37.76         7.70 o                         
   5   2  18         43.75         42.87         8.39 o                         
 -10   1  19          0.07         -5.56         5.56 o                         
  -9   1  19         31.33         35.70         7.15 o                         
  -8   1  19        100.65         99.22         9.42 o                         
  -7   1  19         36.96         32.28         7.59 o                         
  -6   1  19         27.18         20.19         6.99 o                         
  -5   1  19        359.98        331.48        35.17 o                         
  -4   1  19        321.58        332.71        17.39 o                         
  -3   1  19         13.90          4.81         7.40 o                         
  -2   1  19         42.70         49.84        11.94 o                         
  -1   1  19          0.03         -8.26         8.26 o                         
   0   1  19          0.24         20.40         8.96 o                         
   1   1  19          6.91         16.48         9.00 o                         
   2   1  19         15.55         10.96         9.00 o                         
   3   1  19          7.81          6.08        10.27 o                         
   4   1  19         61.11         69.78        16.50 o                         
                                                                                
