# Supplementary material for: Structures of rac-2,4:3,5-di­methyl­ene xylitol ­derivatives
Source: Acta Crystallogr E Crystallogr Commun. 2023 Aug 4;79(Pt 9):786–90. doi: 10.1107/S2056989023006497 (PMC10483560; doi:10.1107/S2056989023006497)
Supplement: Supplementary file 6 [file e-79-00786-3sup4.hkl]

data_3                                                          
_shelx_title ' mo_ms_17apr23_0ma_a.res in P2(1)/c'                              
_shelx_refln_list_code          4                                               
_shelx_F_calc_maximum      172.54                                               
_exptl_crystal_F_000       624.00                                               
_reflns_d_resolution_high  0.7692                                               
                                                                                
loop_                                                                           
 _space_group_symop_operation_xyz                                               
 'x, y, z'                                                                      
 '-x, y+1/2, -z+1/2'                                                            
 '-x, -y, -z'                                                                   
 'x, -y-1/2, z-1/2'                                                             
                                                                                
_cell_length_a    22.9091                                                       
_cell_length_b     4.8973                                                       
_cell_length_c    12.2331                                                       
_cell_angle_alpha  90.000                                                       
_cell_angle_beta  104.529                                                       
_cell_angle_gamma  90.000                                                       
                                                                                
_shelx_F_squared_multiplier     1.000                                           
                                                                                
loop_                                                                           
 _refln_index_h                                                                 
 _refln_index_k                                                                 
 _refln_index_l                                                                 
 _refln_F_squared_calc                                                          
 _refln_F_squared_meas                                                          
 _refln_F_squared_sigma                                                         
 _refln_observed_status                                                         
   3   0   0        196.66        216.82        39.61 o                         
   4   0   0       4281.57       3962.50       179.19 o                         
   5   0   0        518.93        510.23        26.83 o                         
   6   0   0         31.33         30.98         2.75 o                         
   7   0   0        108.02        110.06         5.82 o                         
   8   0   0        183.69        159.87         8.32 o                         
   9   0   0       1364.06       1332.98        62.02 o                         
  10   0   0        671.61        701.60        37.98 o                         
  11   0   0        845.81        887.66        46.95 o                         
  12   0   0        646.08        699.61        48.45 o                         
  13   0   0        827.51        754.36        42.23 o                         
  14   0   0        818.98        853.90        82.04 o                         
  15   0   0        321.96        327.88        12.30 o                         
  16   0   0        259.60        223.75         8.52 o                         
  17   0   0        911.73        874.43        65.10 o                         
  18   0   0         28.27         27.58         1.49 o                         
  19   0   0       1222.16       1147.33        85.10 o                         
  20   0   0        287.99        288.91        11.43 o                         
  21   0   0        871.03        849.66        36.14 o                         
  22   0   0         79.73         90.98         4.07 o                         
  23   0   0        215.76        238.83        17.25 o                         
  24   0   0        269.36        316.28        11.85 o                         
  25   0   0          0.20          6.27         1.96 o                         
  26   0   0          0.05          1.96         0.83 o                         
  27   0   0        164.84        201.56        17.63 o                         
  28   0   0         73.96         98.50        13.92 o                         
   1   1   0       6505.70       5348.63       159.81 o                         
   2   1   0       1081.56       1051.73        34.31 o                         
   3   1   0       3827.91       3506.31       105.94 o                         
   4   1   0        699.41        626.57        22.01 o                         
   5   1   0        595.23        621.06        28.08 o                         
   6   1   0        346.52        333.24        17.32 o                         
   7   1   0         21.62         17.26         0.76 o                         
   8   1   0        277.04        241.07         7.33 o                         
   9   1   0       1064.96       1186.65        44.84 o                         
  10   1   0        387.17        396.75        13.08 o                         
  11   1   0         29.78         30.06         0.95 o                         
  12   1   0        168.64        177.24         5.06 o                         
  13   1   0         15.96         24.47         0.82 o                         
  14   1   0        146.42        151.28         3.88 o                         
  15   1   0        108.91        111.55         3.15 o                         
  16   1   0         33.60         27.36         0.98 o                         
  17   1   0        263.00        239.14         6.87 o                         
  18   1   0        316.70        299.83         7.98 o                         
  19   1   0          5.98          7.43         0.46 o                         
  20   1   0        248.19        252.88         6.74 o                         
  21   1   0        107.66        114.75         3.34 o                         
  22   1   0         78.70         68.59         2.22 o                         
  23   1   0        129.80        121.71         4.73 o                         
  24   1   0        139.60        151.04         5.38 o                         
  25   1   0         25.59         30.74         1.49 o                         
  26   1   0         34.30         36.86         3.23 o                         
  27   1   0         88.31         86.43         5.68 o                         
  28   1   0         50.07         49.22         4.57 o                         
   0   2   0       2515.43       2204.31       126.59 o                         
   1   2   0        664.67        693.12        28.30 o                         
   2   2   0        321.69        342.20         9.52 o                         
   3   2   0        523.34        520.45        26.51 o                         
   4   2   0        288.74        264.54         5.69 o                         
   5   2   0        106.32        127.90         2.98 o                         
   6   2   0        442.79        481.06        15.85 o                         
   7   2   0        307.96        324.61         8.03 o                         
   8   2   0         52.03         53.59         1.52 o                         
   9   2   0         18.67         18.95         0.70 o                         
  10   2   0        230.04        248.20         7.72 o                         
  11   2   0        334.02        342.28         9.03 o                         
  12   2   0         19.19         16.61         0.81 o                         
  13   2   0         71.19         68.73         2.05 o                         
  14   2   0          1.61          2.53         0.32 o                         
  15   2   0          0.90          0.38         0.22 o                         
  16   2   0          6.93          4.40         0.42 o                         
  17   2   0        123.86        115.65         3.58 o                         
  18   2   0        643.70        624.36        17.56 o                         
  19   2   0         82.53         78.10         2.63 o                         
  20   2   0         70.96         66.42         2.77 o                         
  21   2   0        554.02        536.79        15.25 o                         
  22   2   0         75.78         79.73         2.73 o                         
  23   2   0         85.33         88.46         4.56 o                         
  24   2   0         11.38         10.33         0.69 o                         
  25   2   0         41.89         50.86         2.02 o                         
  26   2   0          0.24         -0.09         0.42 o                         
  27   2   0          5.47          7.84         0.95 o                         
   1   3   0        519.92        502.11        11.19 o                         
   2   3   0        659.80        640.65        17.91 o                         
   3   3   0          2.97         18.57         1.39 o                         
   4   3   0        136.06        156.59         3.25 o                         
   5   3   0         91.51        106.91         2.27 o                         
   6   3   0        165.85        170.13         3.63 o                         
   7   3   0         13.79         16.98         0.55 o                         
   8   3   0         35.50         47.51         1.30 o                         
   9   3   0        346.42        351.38         7.94 o                         
  10   3   0          1.99          2.36         0.26 o                         
  11   3   0         37.06         39.53         1.19 o                         
  12   3   0        103.97        105.05         2.70 o                         
  13   3   0         13.47         13.57         0.61 o                         
  14   3   0        168.35        174.32         4.60 o                         
  15   3   0        295.06        269.28         6.91 o                         
  16   3   0         83.33         70.84         2.25 o                         
  17   3   0         40.38         38.37         1.47 o                         
  18   3   0         35.59         32.22         1.27 o                         
  19   3   0        139.13        122.57         3.68 o                         
  20   3   0        159.67        147.12         4.91 o                         
  21   3   0          7.41          4.51         0.58 o                         
  22   3   0         23.06         25.67         1.22 o                         
  23   3   0         17.31         18.89         1.35 o                         
  24   3   0          2.09          1.90         0.49 o                         
  25   3   0        111.56        119.81         4.25 o                         
   0   4   0        177.15        184.87         5.96 o                         
   1   4   0        245.66        244.18         5.69 o                         
   2   4   0       1302.66       1317.83        69.46 o                         
   3   4   0         23.24         19.66         0.89 o                         
   4   4   0          7.07          9.70         0.45 o                         
   5   4   0         38.77         39.78         1.12 o                         
   6   4   0        528.99        520.71        11.23 o                         
   7   4   0         88.83         76.10         2.10 o                         
   8   4   0        145.18        133.96         3.30 o                         
   9   4   0         31.43         26.80         0.82 o                         
  10   4   0        132.91        141.87         3.23 o                         
  11   4   0        116.87        111.34         2.67 o                         
  12   4   0         50.91         49.75         1.61 o                         
  13   4   0         87.81         91.60         2.44 o                         
  14   4   0        230.75        229.30         6.38 o                         
  15   4   0        144.74        137.45         4.06 o                         
  16   4   0         10.57          9.52         0.63 o                         
  17   4   0         77.57         82.53         2.54 o                         
  18   4   0          2.26          2.22         0.41 o                         
  19   4   0         34.02         29.29         1.23 o                         
  20   4   0          1.40          1.90         0.43 o                         
  21   4   0          0.90          1.42         0.44 o                         
  22   4   0          0.00          0.58         0.44 o                         
   1   5   0         11.10         10.47         0.72 o                         
   2   5   0        420.94        437.20        11.15 o                         
   3   5   0        315.67        313.76         8.73 o                         
   4   5   0          9.92         11.76         0.73 o                         
   5   5   0        142.36        139.28         3.69 o                         
   6   5   0        220.80        231.01         5.53 o                         
   7   5   0        131.80        132.57         3.49 o                         
   8   5   0        289.71        292.42         7.23 o                         
   9   5   0         86.21         84.11         2.64 o                         
  10   5   0        110.17        107.71         3.20 o                         
  11   5   0        114.90        114.27         2.78 o                         
  12   5   0          0.00         -0.07         0.28 o                         
  13   5   0          7.32          7.78         0.60 o                         
  14   5   0          8.32          8.82         0.61 o                         
  15   5   0          2.07          2.14         0.36 o                         
  16   5   0         21.77         20.23         1.07 o                         
  17   5   0         52.88         50.99         1.99 o                         
   0   6   0          0.69          2.43         0.81 o                         
   1   6   0         75.33         70.46         2.81 o                         
   2   6   0         26.38         26.78         1.66 o                         
   3   6   0          0.70          0.77         0.34 o                         
   4   6   0          3.62          2.42         0.69 o                         
   5   6   0         70.54         69.28         3.14 o                         
   6   6   0          0.09          0.69         0.53 o                         
   7   6   0         48.21         43.29         2.07 o                         
   8   6   0          4.38          4.02         1.09 o                         
   9   6   0         17.51         14.47         1.31 o                         
 -28   1   1         28.22         30.21         1.84 o                         
 -27   1   1         31.47         35.36         1.62 o                         
 -26   1   1         29.72         30.79         1.41 o                         
 -25   1   1          0.01          0.31         0.31 o                         
 -24   1   1        158.81        163.16         5.81 o                         
 -23   1   1          3.81          4.44         0.35 o                         
 -22   1   1         42.95         43.88         1.40 o                         
 -21   1   1         20.12         17.40         0.80 o                         
 -20   1   1         55.24         55.05         1.82 o                         
 -19   1   1        332.68        309.56         9.59 o                         
 -18   1   1          8.22          9.71         0.67 o                         
 -16   1   1        938.80        908.25        33.28 o                         
 -15   1   1          9.19          9.18         0.55 o                         
 -14   1   1         56.66         55.59         1.93 o                         
 -13   1   1         52.30         55.21         1.79 o                         
 -12   1   1         67.89         52.17         2.08 o                         
 -11   1   1          4.05          2.59         0.41 o                         
 -10   1   1        145.31        139.02         4.02 o                         
  -9   1   1          3.09          1.62         0.21 o                         
  -8   1   1        272.08        264.21         7.97 o                         
  -7   1   1        120.75        106.43         2.59 o                         
  -6   1   1         68.43         70.56         1.89 o                         
  -5   1   1        797.21        723.30        40.29 o                         
  -4   1   1       4417.24       4017.08       120.57 o                         
  -3   1   1       2924.57       2645.34        83.93 o                         
  -2   1   1       2765.84       2445.33        72.39 o                         
  -1   1   1       2057.29       2013.93        67.06 o                         
   0   1   1      19928.08      16397.60       624.74 o                         
   1   1   1       8600.24       7654.74       308.93 o                         
   2   1   1       1243.53       1179.03        42.70 o                         
   3   1   1       2711.02       2621.18       104.60 o                         
   4   1   1      14951.51      12892.84       723.14 o                         
   5   1   1        913.35       1013.77        60.64 o                         
   6   1   1         84.87         70.81         1.82 o                         
   7   1   1        218.87        221.26         6.20 o                         
   8   1   1        738.55        794.52        34.63 o                         
   9   1   1       3198.11       3605.66       110.19 o                         
  10   1   1         10.01          7.85         0.37 o                         
  11   1   1        103.62         99.88         2.73 o                         
  12   1   1       1082.35       1169.84        58.69 o                         
  13   1   1        452.07        446.71        11.69 o                         
  14   1   1        128.50        126.57         3.52 o                         
  15   1   1         41.27         35.65         1.19 o                         
  16   1   1        239.13        248.04         7.09 o                         
  17   1   1          3.83          6.31         0.38 o                         
  18   1   1         29.88         27.02         0.84 o                         
  19   1   1         73.93         70.12         2.57 o                         
  20   1   1        267.65        260.92         9.12 o                         
  21   1   1        472.58        441.81        15.03 o                         
  22   1   1        673.10        650.62        28.37 o                         
  23   1   1        120.70        113.27         4.42 o                         
  24   1   1          0.04          0.53         0.27 o                         
  25   1   1        284.13        301.57        10.38 o                         
  26   1   1         13.81         11.68         1.01 o                         
  27   1   1          9.32          8.69         1.05 o                         
 -27   2   1          8.87         11.05         0.88 o                         
 -26   2   1         16.11         17.95         1.13 o                         
 -25   2   1         44.15         47.60         1.90 o                         
 -24   2   1        136.46        142.47         4.54 o                         
 -23   2   1        102.56        101.14         3.35 o                         
 -22   2   1          8.50          8.68         0.65 o                         
 -21   2   1        280.07        272.84         8.03 o                         
 -20   2   1        178.64        167.86         5.54 o                         
 -19   2   1        187.12        198.56         5.99 o                         
 -18   2   1        189.25        185.45         5.57 o                         
 -17   2   1        135.24        139.86         4.31 o                         
 -16   2   1         23.14         18.98         0.96 o                         
 -15   2   1        213.69        228.40         6.20 o                         
 -14   2   1        660.35        664.34        22.05 o                         
 -13   2   1          1.14          0.76         0.21 o                         
 -12   2   1        121.02        109.42         3.08 o                         
 -11   2   1        275.37        266.78         6.69 o                         
 -10   2   1         25.35         28.54         0.92 o                         
  -9   2   1        720.18        714.55        39.41 o                         
  -8   2   1        248.90        266.61         6.28 o                         
  -7   2   1         84.76         85.93         1.89 o                         
  -6   2   1       1365.65       1499.23        57.46 o                         
  -5   2   1       1397.28       1414.95        68.55 o                         
  -4   2   1        920.72        921.27        49.26 o                         
  -3   2   1        515.87        524.13        28.01 o                         
  -2   2   1          7.33          3.09         0.24 o                         
  -1   2   1         25.66         30.45         0.79 o                         
   0   2   1         10.17         17.29         0.53 o                         
   1   2   1        716.66        789.98        35.31 o                         
   2   2   1        610.99        614.64        32.44 o                         
   3   2   1         78.55         74.81         1.67 o                         
   4   2   1        288.20        302.82         7.17 o                         
   5   2   1          4.37          3.33         0.29 o                         
   6   2   1         13.32         12.69         0.50 o                         
   7   2   1          1.55          0.10         0.14 o                         
   8   2   1         40.01         29.94         0.82 o                         
   9   2   1       1159.86       1270.05        82.97 o                         
  10   2   1        638.17        628.18        23.32 o                         
  11   2   1        255.39        252.68         6.38 o                         
  12   2   1        146.00        150.84         3.71 o                         
  13   2   1          0.04          0.00         0.20 o                         
  14   2   1          0.18          0.22         0.27 o                         
  15   2   1        338.76        328.38         8.24 o                         
  16   2   1          6.35          6.23         0.53 o                         
  17   2   1        112.52        106.39         2.88 o                         
  18   2   1          7.58          4.12         0.50 o                         
  19   2   1         64.42         70.12         2.61 o                         
  20   2   1         11.48          8.56         0.90 o                         
  21   2   1        261.76        269.86         7.98 o                         
  22   2   1         12.75         12.13         0.78 o                         
  23   2   1         17.20         15.20         1.15 o                         
  24   2   1        155.25        157.21         4.99 o                         
  25   2   1        388.51        439.99        16.71 o                         
  26   2   1         72.75         86.94         3.90 o                         
 -25   3   1        111.71        122.81         5.04 o                         
 -24   3   1         57.19         57.42         2.42 o                         
 -23   3   1        119.64        116.27         4.71 o                         
 -22   3   1         19.43         19.39         1.05 o                         
 -21   3   1          3.32          3.38         0.53 o                         
 -20   3   1         42.53         39.86         1.65 o                         
 -19   3   1         55.44         49.37         1.70 o                         
 -18   3   1        121.67        131.71         4.37 o                         
 -17   3   1         11.40          9.71         0.64 o                         
 -16   3   1          1.53          1.51         0.36 o                         
 -15   3   1         69.09         71.09         2.38 o                         
 -14   3   1        284.67        248.03         6.77 o                         
 -13   3   1          7.90          3.45         0.35 o                         
 -12   3   1         30.50         32.65         1.00 o                         
 -11   3   1         62.76         60.31         1.57 o                         
 -10   3   1         87.06         86.55         2.06 o                         
  -9   3   1          2.78          3.04         0.27 o                         
  -8   3   1        182.52        199.86         4.08 o                         
  -7   3   1          0.08          0.40         0.14 o                         
  -6   3   1       1290.97       1376.04        98.71 o                         
  -5   3   1         28.78         21.56         0.62 o                         
  -4   3   1        107.43        104.88         2.46 o                         
  -3   3   1         86.40         91.91         2.16 o                         
  -2   3   1        176.75        170.74         3.67 o                         
  -1   3   1        319.90        302.25         6.58 o                         
   0   3   1         19.77         20.05         0.64 o                         
   1   3   1         24.43         14.92         0.70 o                         
   2   3   1       1145.98       1200.66        88.63 o                         
   3   3   1         11.72         14.12         0.59 o                         
   4   3   1         29.57         31.21         0.90 o                         
   5   3   1         62.74         55.22         1.35 o                         
   6   3   1        391.82        378.75         8.50 o                         
   7   3   1         97.37         84.74         2.10 o                         
   8   3   1          1.72          1.11         0.23 o                         
   9   3   1        193.84        223.11         5.41 o                         
  10   3   1          0.00          0.29         0.20 o                         
  11   3   1         78.17         71.82         1.94 o                         
  12   3   1         32.26         33.22         1.19 o                         
  13   3   1        165.07        158.65         4.82 o                         
  14   3   1         52.12         49.99         1.55 o                         
  15   3   1         56.70         56.62         1.68 o                         
  16   3   1        311.94        323.64         9.29 o                         
  17   3   1        364.00        337.78         9.73 o                         
  18   3   1         24.26         22.14         1.20 o                         
  19   3   1         94.43         90.86         2.77 o                         
  20   3   1        191.50        190.20         5.04 o                         
  21   3   1         46.63         44.22         1.69 o                         
  22   3   1         62.34         71.16         2.54 o                         
  23   3   1          9.79          7.18         0.66 o                         
  24   3   1          0.01          0.01         0.38 o                         
 -22   4   1          3.04          2.38         0.74 o                         
 -21   4   1          0.21          0.80         0.43 o                         
 -20   4   1         63.36         59.34         2.27 o                         
 -19   4   1         17.44         16.07         0.86 o                         
 -18   4   1         34.63         30.80         1.24 o                         
 -17   4   1         14.80         11.91         0.74 o                         
 -16   4   1         77.59         66.90         2.13 o                         
 -15   4   1         85.48         80.25         2.43 o                         
 -14   4   1          1.94          1.54         0.39 o                         
 -13   4   1         25.40         22.31         1.06 o                         
 -12   4   1          3.92          2.56         0.30 o                         
 -11   4   1          0.61          0.07         0.27 o                         
 -10   4   1        304.22        301.19         6.36 o                         
  -9   4   1         81.36         83.98         1.89 o                         
  -8   4   1        709.32        703.44        15.00 o                         
  -7   4   1          0.12          0.12         0.22 o                         
  -6   4   1        861.94        882.37        18.79 o                         
  -5   4   1        137.67        152.57         3.41 o                         
  -4   4   1        220.94        234.07         5.01 o                         
  -3   4   1        212.74        199.31         4.34 o                         
  -2   4   1        130.52        130.75         2.93 o                         
  -1   4   1        615.84        615.93        13.79 o                         
   0   4   1          9.07         10.51         0.55 o                         
   1   4   1        142.10        148.37         3.62 o                         
   2   4   1          2.44          2.64         0.31 o                         
   3   4   1        904.44        911.79        20.24 o                         
   4   4   1         67.79         60.71         1.59 o                         
   5   4   1         43.99         39.09         1.14 o                         
   6   4   1        118.08        116.49         2.80 o                         
   7   4   1       1372.91       1374.77        50.63 o                         
   8   4   1        126.48        130.74         3.22 o                         
   9   4   1        339.45        318.51         8.04 o                         
  10   4   1         22.99         29.81         1.10 o                         
  11   4   1         49.54         43.48         1.21 o                         
  12   4   1        141.67        147.52         3.58 o                         
  13   4   1         73.23         75.00         2.22 o                         
  14   4   1        316.76        321.14         7.75 o                         
  15   4   1        157.06        155.71         3.98 o                         
  16   4   1         19.37         16.96         0.87 o                         
  17   4   1          1.09          1.17         0.34 o                         
  18   4   1          0.65          0.38         0.36 o                         
  19   4   1          0.21         -0.20         0.28 o                         
  20   4   1          0.22          0.55         0.44 o                         
  21   4   1          0.00         -0.37         0.37 o                         
 -18   5   1         28.37         22.49         1.27 o                         
 -17   5   1         62.54         58.14         1.98 o                         
 -16   5   1         37.09         43.69         1.63 o                         
 -15   5   1        195.18        199.21         5.36 o                         
 -14   5   1         17.34         17.00         0.89 o                         
 -13   5   1         21.54         23.47         1.01 o                         
 -12   5   1         13.80         14.23         0.80 o                         
 -11   5   1         63.64         65.70         2.12 o                         
 -10   5   1          9.92         10.09         0.74 o                         
  -9   5   1        150.61        140.97         3.75 o                         
  -8   5   1         27.08         28.01         1.03 o                         
  -7   5   1        127.44        111.10         3.03 o                         
  -6   5   1        173.20        177.29         4.35 o                         
  -5   5   1        661.47        692.82        16.41 o                         
  -4   5   1          5.13          4.52         0.51 o                         
  -3   5   1         94.57        100.43         3.20 o                         
  -2   5   1        137.42        147.93         4.13 o                         
  -1   5   1        246.52        249.30         5.94 o                         
   0   5   1        211.71        215.37         5.79 o                         
   1   5   1         33.39         34.11         1.33 o                         
   2   5   1        678.41        681.78        16.12 o                         
   3   5   1          7.87          6.65         0.47 o                         
   4   5   1        206.96        203.36         4.95 o                         
   5   5   1        202.93        201.28         4.61 o                         
   6   5   1         33.68         33.14         1.23 o                         
   7   5   1         14.81         15.34         0.77 o                         
   8   5   1        526.25        535.17        13.48 o                         
   9   5   1         21.53         20.85         0.96 o                         
  10   5   1        187.05        197.00         4.57 o                         
  11   5   1         78.58         81.46         2.36 o                         
  12   5   1         27.43         26.29         0.96 o                         
  13   5   1        198.71        190.68         4.60 o                         
  14   5   1        109.02        107.78         3.01 o                         
  15   5   1          5.84          4.89         0.42 o                         
  16   5   1         11.72         13.03         0.88 o                         
  17   5   1          0.20          0.35         0.42 o                         
  -9   6   1         23.27         22.87         1.54 o                         
  -8   6   1         70.57         74.57         3.28 o                         
  -7   6   1          5.89          7.14         1.04 o                         
  -6   6   1         25.18         28.23         2.22 o                         
  -5   6   1          0.11          0.01         0.33 o                         
  -4   6   1         33.34         32.65         2.12 o                         
  -3   6   1         28.14         23.00         1.50 o                         
  -2   6   1          1.27          1.09         0.45 o                         
  -1   6   1         71.64         63.76         2.68 o                         
   0   6   1        102.32        105.63         3.94 o                         
   1   6   1         28.70         30.38         1.77 o                         
   2   6   1          0.30          0.05         0.52 o                         
   3   6   1          7.07          5.56         1.18 o                         
   4   6   1          7.69          8.49         1.11 o                         
   5   6   1         10.29          8.34         0.93 o                         
   6   6   1          0.03          0.10         0.55 o                         
   7   6   1         22.12         21.23         1.63 o                         
   8   6   1         31.20         33.13         1.85 o                         
   9   6   1          5.70          7.06         2.35 o                         
 -29   0   2         14.16         18.83         1.45 o                         
 -28   0   2          6.15          6.97         0.87 o                         
 -27   0   2          2.37          1.18         0.74 o                         
 -26   0   2         12.46         10.60         1.85 o                         
 -25   0   2        267.83        272.29        12.07 o                         
 -24   0   2        192.37        206.40         9.28 o                         
 -23   0   2         15.42         16.01         1.50 o                         
 -22   0   2         18.75         17.39         1.22 o                         
 -21   0   2          6.39          7.14         0.94 o                         
 -19   0   2        190.95        184.45         7.15 o                         
 -18   0   2       1119.74       1008.11        74.51 o                         
 -17   0   2         50.31         50.25         2.22 o                         
 -15   0   2        137.40        126.50         5.81 o                         
 -14   0   2        600.51        633.89        33.14 o                         
 -13   0   2       1242.00       1345.86        68.25 o                         
 -12   0   2        646.51        581.35        30.36 o                         
 -11   0   2       2628.94       2802.60       148.92 o                         
 -10   0   2        370.91        337.15        21.37 o                         
  -9   0   2       1339.10       1388.02        76.63 o                         
  -8   0   2       1260.15       1389.21        64.71 o                         
  -7   0   2        520.68        515.00        72.14 o                         
  -6   0   2       1356.94       1218.03        74.54 o                         
  -5   0   2        120.83        113.58         4.41 o                         
  -4   0   2      11604.10       8426.55       670.90 o                         
  -3   0   2       1775.42       1760.84        82.99 o                         
  -2   0   2       2580.91       2358.50       108.31 o                         
  -1   0   2       1164.80       1231.34        77.56 o                         
   0   0   2        178.32        169.32        24.29 o                         
   1   0   2       4461.02       8444.75       551.31 o                         
   2   0   2        708.96        721.88        56.86 o                         
   3   0   2      19487.63      25040.30      2643.44 o                         
   4   0   2      29770.56      39211.59      2910.30 o                         
   5   0   2       2684.59       2751.11       181.51 o                         
   6   0   2       6899.28       7513.51       328.17 o                         
   7   0   2       1378.38       1451.72        72.50 o                         
   9   0   2       2140.80       2509.30       136.54 o                         
  10   0   2       2262.39       2479.26       121.10 o                         
  11   0   2        511.64        600.11        74.76 o                         
  12   0   2       3247.11       3559.44       170.37 o                         
  13   0   2          0.95          3.92         1.18 o                         
  15   0   2         17.09         14.13         2.35 o                         
  16   0   2         72.65         72.39         7.65 o                         
  17   0   2        222.35        213.17        15.12 o                         
  18   0   2          2.16          1.44         0.68 o                         
  19   0   2        211.25        172.18         8.21 o                         
  20   0   2         49.92         39.15         2.07 o                         
  21   0   2        577.32        555.09        29.80 o                         
  22   0   2        354.47        371.58        41.76 o                         
  23   0   2        164.89        161.97        19.41 o                         
  24   0   2          1.82          1.13         0.72 o                         
  25   0   2        236.64        240.98        13.18 o                         
  26   0   2          0.29          0.29         0.72 o                         
  27   0   2         95.30        110.26         5.66 o                         
 -29   1   2         98.91        110.90         4.16 o                         
 -28   1   2          0.32          1.39         0.29 o                         
 -27   1   2          7.30          6.13         0.60 o                         
 -26   1   2         90.46         85.07         2.98 o                         
 -25   1   2          7.88          9.97         0.68 o                         
 -24   1   2         80.25         81.39         2.84 o                         
 -23   1   2        203.95        216.27         8.37 o                         
 -22   1   2         39.35         36.09         1.90 o                         
 -21   1   2         66.21         63.87         2.71 o                         
 -20   1   2         27.28         26.16         1.21 o                         
 -19   1   2        123.22        115.35         3.85 o                         
 -18   1   2        154.30        162.96         5.84 o                         
 -17   1   2       1358.30       1224.19        90.98 o                         
 -16   1   2        678.74        655.95        21.67 o                         
 -15   1   2          9.74         13.80         1.03 o                         
 -14   1   2         30.42         28.37         1.24 o                         
 -13   1   2        255.84        273.76         8.53 o                         
 -12   1   2         16.28         23.22         1.03 o                         
 -11   1   2         51.50         54.89         1.74 o                         
 -10   1   2        335.62        370.15        11.12 o                         
  -9   1   2        655.05        714.59        26.51 o                         
  -8   1   2        120.25        107.22         2.97 o                         
  -7   1   2        283.80        270.60         7.13 o                         
  -6   1   2        295.43        329.46         9.97 o                         
  -5   1   2        397.56        371.04        15.85 o                         
  -4   1   2        651.43        766.48        44.71 o                         
  -3   1   2        978.61        978.76        34.60 o                         
  -2   1   2        296.32        236.03         7.92 o                         
  -1   1   2       4336.42       4394.61       153.79 o                         
   0   1   2        113.50         87.56         2.12 o                         
   1   1   2       2455.36       2521.74        88.79 o                         
   2   1   2       7298.86       6779.20       202.13 o                         
   3   1   2       1681.98       1909.41        63.13 o                         
   4   1   2       3791.61       4090.28       124.81 o                         
   5   1   2        354.62        270.94        20.39 o                         
   6   1   2        290.12        285.64         9.47 o                         
   7   1   2        156.90        144.55         3.86 o                         
   8   1   2        536.61        613.12        37.45 o                         
   9   1   2       2013.71       2179.01        69.78 o                         
  10   1   2          0.70          0.33         0.18 o                         
  11   1   2         63.73         60.41         1.78 o                         
  12   1   2          0.60          0.18         0.16 o                         
  13   1   2        168.62        171.23         4.93 o                         
  14   1   2         44.61         42.77         1.49 o                         
  15   1   2          1.29          1.86         0.32 o                         
  16   1   2         30.50         33.72         1.43 o                         
  17   1   2         50.92         48.24         1.90 o                         
  18   1   2         19.91         12.48         0.72 o                         
  19   1   2        272.15        264.91         7.78 o                         
  20   1   2          3.80          3.64         0.41 o                         
  21   1   2        124.48        106.97         3.75 o                         
  22   1   2          2.17          2.06         0.59 o                         
  23   1   2         18.94         22.35         1.48 o                         
  24   1   2         35.38         33.00         2.36 o                         
  25   1   2         79.27         88.09         3.25 o                         
  26   1   2         87.81        105.12         4.52 o                         
  27   1   2         40.89         41.50         3.01 o                         
 -28   2   2          9.33         10.45         0.73 o                         
 -27   2   2        152.36        166.92         6.60 o                         
 -26   2   2         32.34         38.89         1.96 o                         
 -25   2   2          8.94          7.41         0.76 o                         
 -24   2   2          0.04         -0.39         0.40 o                         
 -23   2   2         50.39         50.34         2.28 o                         
 -22   2   2        150.47        152.64         5.09 o                         
 -21   2   2         51.59         53.65         2.13 o                         
 -20   2   2        158.60        153.27         5.06 o                         
 -19   2   2        156.16        152.40         5.01 o                         
 -18   2   2          0.25          0.29         0.35 o                         
 -17   2   2       1267.44       1204.77        63.36 o                         
 -16   2   2        176.76        170.17         5.08 o                         
 -15   2   2        104.03         97.91         2.89 o                         
 -14   2   2        296.15        308.18         7.73 o                         
 -13   2   2         93.96         99.76         2.90 o                         
 -12   2   2        184.44        177.69         4.58 o                         
 -11   2   2         17.13         16.00         0.93 o                         
 -10   2   2         38.25         33.57         1.04 o                         
  -9   2   2        227.33        258.34         6.16 o                         
  -8   2   2        380.14        412.07        10.88 o                         
  -7   2   2        678.17        710.25        37.85 o                         
  -6   2   2         55.57         56.01         1.43 o                         
  -5   2   2         16.31         14.94         0.58 o                         
  -4   2   2        370.71        339.68         9.63 o                         
  -3   2   2        606.53        681.09        50.98 o                         
  -2   2   2       2550.56       2762.29        87.61 o                         
  -1   2   2         29.10         29.07         0.76 o                         
   0   2   2        304.61        272.89         5.87 o                         
   1   2   2       1579.62       1741.23        68.49 o                         
   2   2   2       1524.45       1604.61        70.81 o                         
   3   2   2        597.62        585.77        30.78 o                         
   4   2   2         30.82         26.75         0.78 o                         
   5   2   2        210.72        182.74         4.65 o                         
   6   2   2        394.10        402.48         9.93 o                         
   7   2   2         57.33         60.78         1.60 o                         
   8   2   2        628.23        568.98        24.23 o                         
   9   2   2        374.23        392.82         9.17 o                         
  10   2   2        522.02        485.51        11.88 o                         
  11   2   2         78.95         66.20         1.83 o                         
  12   2   2         10.72          9.15         0.46 o                         
  13   2   2        176.52        165.95         4.71 o                         
  14   2   2         17.80         13.60         0.65 o                         
  15   2   2         35.51         30.32         1.09 o                         
  16   2   2        398.37        364.16         8.64 o                         
  17   2   2        240.46        233.13         6.74 o                         
  18   2   2         82.75         86.93         2.50 o                         
  19   2   2          0.04         -0.28         0.28 o                         
  20   2   2        226.02        210.76         6.26 o                         
  21   2   2         22.57         23.30         1.36 o                         
  22   2   2        111.94        112.39         4.03 o                         
  23   2   2          9.93          7.71         0.79 o                         
  24   2   2          3.05          3.41         0.65 o                         
  25   2   2          0.20         -0.04         0.51 o                         
  26   2   2        338.95        373.63        37.25 o                         
 -26   3   2          5.90          4.68         0.71 o                         
 -25   3   2        115.16        120.80         6.28 o                         
 -24   3   2         31.81         30.99         1.64 o                         
 -23   3   2          6.19          5.92         0.72 o                         
 -22   3   2        100.95         95.80         3.25 o                         
 -21   3   2        182.55        184.64         5.71 o                         
 -20   3   2          6.33          6.96         0.66 o                         
 -19   3   2        163.81        159.18         5.30 o                         
 -18   3   2         25.76         20.05         1.01 o                         
 -17   3   2         44.82         39.78         1.49 o                         
 -16   3   2        105.95         90.52         2.75 o                         
 -15   3   2          9.21          6.97         0.69 o                         
 -14   3   2         22.91         19.10         1.33 o                         
 -13   3   2         96.71         95.46         2.86 o                         
 -12   3   2         90.24         83.63         2.19 o                         
 -11   3   2          4.58          3.21         0.28 o                         
 -10   3   2        284.89        293.50         6.70 o                         
  -9   3   2          1.34          0.93         0.19 o                         
  -8   3   2        430.65        447.76         9.61 o                         
  -7   3   2        150.81        146.98         3.22 o                         
  -6   3   2        733.98        796.87        24.14 o                         
  -5   3   2        310.23        380.71         7.90 o                         
  -4   3   2        153.11        165.81         3.59 o                         
  -3   3   2        177.74        213.41         4.57 o                         
  -2   3   2        306.75        347.75         7.91 o                         
  -1   3   2         67.77         83.90         1.93 o                         
   0   3   2        210.96        215.16         4.74 o                         
   1   3   2          1.54          1.76         0.27 o                         
   2   3   2         13.69         12.88         0.47 o                         
   3   3   2          8.81          4.04         0.23 o                         
   4   3   2        330.59        349.65         7.95 o                         
   5   3   2        915.84        961.65        35.63 o                         
   6   3   2        120.81        108.46         2.69 o                         
   7   3   2          4.57          6.11         0.44 o                         
   8   3   2        105.42         96.84         2.69 o                         
   9   3   2          4.84          2.37         0.30 o                         
  10   3   2        203.41        193.27         4.79 o                         
  11   3   2         71.07         72.37         1.88 o                         
  12   3   2         65.69         57.97         1.63 o                         
  13   3   2        153.76        131.27         3.53 o                         
  14   3   2          3.60          2.40         0.36 o                         
  15   3   2        588.13        588.71        15.50 o                         
  16   3   2         13.45         13.64         0.73 o                         
  17   3   2         18.48         16.10         0.85 o                         
  18   3   2         12.18          8.66         0.51 o                         
  19   3   2         40.91         35.55         1.42 o                         
  20   3   2         15.04         14.45         0.79 o                         
  21   3   2          0.42          1.56         0.43 o                         
  22   3   2         91.14         82.93         3.71 o                         
  23   3   2          0.00          1.64         0.47 o                         
  24   3   2          1.45          1.39         0.68 o                         
 -23   4   2         45.65         48.22         2.37 o                         
 -22   4   2        133.77        151.03         8.18 o                         
 -21   4   2         21.99         19.93         1.32 o                         
 -20   4   2        201.65        224.08         6.03 o                         
 -19   4   2         49.05         46.73         2.14 o                         
 -18   4   2        112.93        124.35         3.74 o                         
 -17   4   2         33.30         34.72         1.40 o                         
 -16   4   2         26.05         21.91         1.08 o                         
 -15   4   2         69.26         60.77         2.05 o                         
 -14   4   2        238.74        244.51         7.44 o                         
 -13   4   2         19.66         22.38         0.88 o                         
 -12   4   2          0.04         -0.16         0.16 o                         
 -11   4   2         49.08         47.38         1.24 o                         
 -10   4   2         17.03         14.51         0.70 o                         
  -9   4   2         23.19         19.99         0.79 o                         
  -8   4   2         47.53         39.72         1.14 o                         
  -7   4   2         34.69         39.74         1.23 o                         
  -6   4   2        667.58        728.86        14.94 o                         
  -5   4   2       1285.28       1294.49        35.97 o                         
  -4   4   2         13.46         16.26         0.66 o                         
  -3   4   2        164.26        151.69         3.37 o                         
  -2   4   2        162.00        160.36         3.69 o                         
  -1   4   2         43.24         37.51         1.17 o                         
   0   4   2         10.49          8.73         0.49 o                         
   1   4   2         56.51         61.49         1.79 o                         
   2   4   2        159.62        153.36         3.69 o                         
   3   4   2         11.73         14.01         0.66 o                         
   4   4   2          8.30          9.35         0.45 o                         
   5   4   2         25.22         27.52         1.07 o                         
   6   4   2        831.74        817.20        19.10 o                         
   7   4   2         27.89         26.23         1.08 o                         
   8   4   2         54.69         48.27         1.53 o                         
   9   4   2        187.92        182.68         4.61 o                         
  10   4   2          5.54          5.05         0.44 o                         
  11   4   2         62.01         48.27         1.60 o                         
  12   4   2          6.09          6.28         0.58 o                         
  13   4   2        224.80        219.95         5.51 o                         
  14   4   2        644.48        657.58        17.37 o                         
  15   4   2         49.71         51.99         1.78 o                         
  16   4   2         39.00         36.65         1.46 o                         
  17   4   2         41.86         41.23         1.80 o                         
  18   4   2         40.95         41.07         1.67 o                         
  19   4   2         43.53         42.41         1.90 o                         
  20   4   2          2.80          2.60         0.52 o                         
  21   4   2          0.07         -0.27         0.44 o                         
 -18   5   2        109.14        117.08         4.44 o                         
 -17   5   2         26.51         27.75         1.52 o                         
 -16   5   2          1.23          1.13         0.54 o                         
 -15   5   2        131.62        139.39         4.23 o                         
 -14   5   2         79.67         86.56         2.62 o                         
 -13   5   2         60.80         57.37         2.01 o                         
 -12   5   2         59.43         59.14         1.89 o                         
 -11   5   2          1.38          0.48         0.36 o                         
 -10   5   2         59.42         52.97         1.63 o                         
  -9   5   2          7.74          8.25         0.61 o                         
  -8   5   2        246.91        245.99         5.33 o                         
  -7   5   2         65.31         62.69         1.68 o                         
  -6   5   2        211.76        218.68         4.81 o                         
  -5   5   2          4.99          5.75         0.45 o                         
  -4   5   2          2.94          3.65         0.41 o                         
  -3   5   2        203.45        199.11         4.81 o                         
  -2   5   2        103.17         97.83         2.59 o                         
  -1   5   2         46.13         47.83         1.59 o                         
   0   5   2        329.18        332.05         8.14 o                         
   1   5   2        101.53        104.81         2.89 o                         
   2   5   2          9.77         10.87         0.65 o                         
   3   5   2        110.74         93.95         2.47 o                         
   4   5   2         11.61         10.61         0.69 o                         
   5   5   2         31.69         31.20         1.25 o                         
   6   5   2         32.20         31.88         1.44 o                         
   7   5   2         76.65         72.14         2.14 o                         
   8   5   2         23.50         22.11         1.17 o                         
   9   5   2          9.63         10.09         0.64 o                         
  10   5   2          9.81          6.72         0.59 o                         
  11   5   2        264.07        274.11         6.52 o                         
  12   5   2         74.33         85.89         2.45 o                         
  13   5   2          2.48          2.67         0.44 o                         
  14   5   2         52.35         49.63         1.58 o                         
  15   5   2         44.08         46.12         1.62 o                         
  16   5   2          1.15          0.60         0.39 o                         
  -9   6   2        174.93        182.84         6.03 o                         
  -8   6   2         16.34         15.59         1.35 o                         
  -7   6   2         22.34         19.94         1.58 o                         
  -6   6   2          1.18          0.39         0.45 o                         
  -5   6   2         37.05         37.70         1.82 o                         
  -4   6   2          2.19          1.43         0.60 o                         
  -3   6   2          9.59          9.37         1.20 o                         
  -2   6   2         13.67         12.93         1.46 o                         
  -1   6   2         34.84         30.72         2.03 o                         
   0   6   2         63.36         59.68         3.71 o                         
   1   6   2        110.67        109.14         5.03 o                         
   2   6   2         98.44         96.26         3.87 o                         
   3   6   2          9.76          9.55         0.98 o                         
   4   6   2         12.24         10.18         1.19 o                         
   5   6   2          1.81          1.22         0.60 o                         
   6   6   2         32.95         29.76         1.76 o                         
   7   6   2         36.88         43.63         2.13 o                         
 -29   1   3         12.28         11.63         0.99 o                         
 -28   1   3          7.85          7.33         0.62 o                         
 -27   1   3         38.25         38.37         1.72 o                         
 -26   1   3         15.59         15.30         0.89 o                         
 -25   1   3         37.36         34.71         1.42 o                         
 -24   1   3         55.39         53.52         4.24 o                         
 -23   1   3         13.02         10.36         1.01 o                         
 -22   1   3         82.93         81.70         3.74 o                         
 -21   1   3        572.22        555.32        19.09 o                         
 -20   1   3        704.03        706.71        21.42 o                         
 -19   1   3        828.34        786.94        26.02 o                         
 -18   1   3        332.54        335.00        10.21 o                         
 -17   1   3        142.18        128.03         3.69 o                         
 -16   1   3          0.43          0.80         0.19 o                         
 -15   1   3        409.18        410.96        10.19 o                         
 -14   1   3       1022.79       1094.57        47.68 o                         
 -13   1   3         83.60         94.62         2.51 o                         
 -12   1   3         28.63         28.48         0.95 o                         
 -11   1   3       2644.64       2597.82       130.24 o                         
 -10   1   3          6.14          5.46         0.35 o                         
  -9   1   3        898.78        909.67        40.59 o                         
  -8   1   3       1772.10       1851.46        63.00 o                         
  -7   1   3        870.20        899.23        43.24 o                         
  -6   1   3        637.57        656.60        30.04 o                         
  -5   1   3        356.08        314.78        10.00 o                         
  -4   1   3        927.32        975.11        70.66 o                         
  -3   1   3         30.76         40.07         1.04 o                         
  -2   1   3        740.18        793.17        79.66 o                         
  -1   1   3        592.32        613.13        58.60 o                         
   0   1   3      10224.65       9606.62       531.76 o                         
   1   1   3        144.55        140.92         3.18 o                         
   2   1   3       8912.24       8591.43       298.20 o                         
   3   1   3          4.53          6.06         0.28 o                         
   4   1   3        274.98        259.51         9.55 o                         
   5   1   3         47.26         52.74         1.35 o                         
   6   1   3        272.50        231.80         6.52 o                         
   7   1   3       1717.85       2001.30        68.53 o                         
   8   1   3       5119.02       5591.42       172.23 o                         
   9   1   3       1512.37       1643.37        57.09 o                         
  10   1   3        101.31        101.38         3.04 o                         
  11   1   3         21.40         17.28         0.81 o                         
  12   1   3          0.00         -0.13         0.18 o                         
  13   1   3         85.09         82.14         2.38 o                         
  14   1   3         45.75         45.16         1.84 o                         
  15   1   3          0.92          0.69         0.30 o                         
  16   1   3          9.61          8.27         0.63 o                         
  17   1   3        112.69        116.36         5.00 o                         
  18   1   3         27.89         25.10         1.16 o                         
  19   1   3         20.00         14.28         1.26 o                         
  20   1   3         87.00         72.79         3.02 o                         
  21   1   3         43.53         48.67         2.15 o                         
  22   1   3         37.75         35.77         1.84 o                         
  23   1   3         53.82         52.65         2.03 o                         
  24   1   3          2.52          0.94         0.37 o                         
  25   1   3         11.39         10.89         1.15 o                         
  26   1   3         59.48         54.56         4.09 o                         
 -28   2   3         13.76         16.78         1.29 o                         
 -27   2   3         40.37         39.89         3.07 o                         
 -26   2   3         10.76         13.14         1.01 o                         
 -25   2   3        407.73        437.10        12.63 o                         
 -24   2   3         11.28         11.06         0.83 o                         
 -23   2   3        328.88        330.15         9.63 o                         
 -22   2   3          8.34          8.96         0.69 o                         
 -21   2   3          8.55          9.44         0.84 o                         
 -20   2   3        120.63        123.08         4.58 o                         
 -19   2   3        730.98        739.46        20.78 o                         
 -18   2   3         16.73         15.07         0.83 o                         
 -17   2   3        484.70        475.64        12.57 o                         
 -16   2   3        111.36        115.56         3.39 o                         
 -15   2   3        202.09        201.73         5.55 o                         
 -14   2   3         18.72         18.05         0.85 o                         
 -13   2   3        189.05        188.85         4.91 o                         
 -12   2   3         37.10         42.08         1.40 o                         
 -11   2   3        131.41        129.37         3.39 o                         
 -10   2   3        819.95        882.92        37.80 o                         
  -9   2   3         23.80         22.42         0.72 o                         
  -8   2   3       1169.12       1296.71        48.26 o                         
  -7   2   3          0.38          0.44         0.14 o                         
  -6   2   3        624.27        642.84        27.68 o                         
  -5   2   3        558.29        543.89        18.06 o                         
  -4   2   3        254.82        275.81         6.23 o                         
  -3   2   3        247.36        229.78         5.24 o                         
  -2   2   3          2.80          2.88         0.21 o                         
  -1   2   3         34.86         28.69         0.78 o                         
   0   2   3       3094.90       3427.72       130.39 o                         
   1   2   3        740.39        760.31        56.86 o                         
   2   2   3       2483.59       2727.30        94.08 o                         
   3   2   3         35.38         36.94         1.05 o                         
   4   2   3         57.15         69.00         1.72 o                         
   5   2   3       3354.57       3581.50       112.39 o                         
   6   2   3          7.77          9.93         0.52 o                         
   7   2   3        374.36        354.31         8.77 o                         
   8   2   3        303.23        290.10         6.84 o                         
   9   2   3         68.98         86.22         2.18 o                         
  10   2   3        237.00        216.23         5.15 o                         
  11   2   3         19.03         23.32         0.80 o                         
  12   2   3         41.80         38.76         1.63 o                         
  13   2   3         15.57         19.05         0.75 o                         
  14   2   3        149.76        158.74         3.90 o                         
  15   2   3          0.03          0.10         0.17 o                         
  16   2   3        149.45        138.81         3.62 o                         
  17   2   3          8.85         11.58         0.55 o                         
  18   2   3         31.35         24.70         1.28 o                         
  19   2   3          9.16          8.73         0.58 o                         
  20   2   3         13.35         13.14         0.87 o                         
  21   2   3         15.31         12.31         0.78 o                         
  22   2   3          1.57          1.61         0.38 o                         
  23   2   3         14.12         11.56         1.06 o                         
  24   2   3          7.15          5.35         0.99 o                         
  25   2   3         11.98         13.13         1.55 o                         
 -26   3   3         17.19         16.69         1.44 o                         
 -25   3   3         68.53         70.82         2.90 o                         
 -24   3   3        216.11        224.45         7.43 o                         
 -23   3   3         55.21         53.92         2.81 o                         
 -22   3   3        251.05        250.25         7.51 o                         
 -21   3   3         27.18         29.30         1.48 o                         
 -20   3   3          0.15          0.59         0.41 o                         
 -19   3   3        474.59        481.98        14.79 o                         
 -18   3   3         23.82         23.02         1.25 o                         
 -17   3   3        399.08        395.25        10.68 o                         
 -16   3   3         87.38         78.41         2.71 o                         
 -15   3   3         28.47         32.41         1.19 o                         
 -14   3   3         36.23         31.95         1.16 o                         
 -13   3   3          0.36          0.63         0.30 o                         
 -12   3   3        149.50        158.42         3.76 o                         
 -11   3   3          9.11          7.09         0.45 o                         
 -10   3   3        183.63        180.90         4.27 o                         
  -9   3   3         33.74         39.20         1.12 o                         
  -8   3   3          1.65          1.66         0.22 o                         
  -7   3   3        147.78        150.76         3.62 o                         
  -6   3   3        420.30        450.02        10.65 o                         
  -5   3   3        629.89        661.65        20.11 o                         
  -4   3   3        924.78       1000.86        53.24 o                         
  -3   3   3       1047.71       1257.08        50.06 o                         
  -2   3   3        602.02        634.40        16.65 o                         
  -1   3   3        181.46        187.91         4.01 o                         
   0   3   3        174.40        225.12         4.59 o                         
   1   3   3       1286.15       1332.22       320.96 o                         
   3   3   3        152.61        159.38         3.60 o                         
   4   3   3         14.53          6.59         0.37 o                         
   5   3   3         27.44         27.62         0.98 o                         
   6   3   3        324.73        309.92         7.06 o                         
   7   3   3         10.42          6.77         0.44 o                         
   8   3   3         37.65         29.10         1.02 o                         
   9   3   3         46.59         50.43         1.46 o                         
  10   3   3        183.86        179.22         4.43 o                         
  11   3   3        294.74        280.80         7.11 o                         
  12   3   3         14.11         36.20         1.30 o                         
  13   3   3         25.71         18.70         0.90 o                         
  14   3   3         19.16         16.14         0.58 o                         
  15   3   3        113.08        105.33         2.91 o                         
  16   3   3         66.26         61.05         1.91 o                         
  17   3   3          4.27          5.35         0.41 o                         
  18   3   3         63.38         64.32         2.26 o                         
  19   3   3          8.42          7.77         0.48 o                         
  20   3   3          0.75          0.61         0.25 o                         
  21   3   3         10.44          9.95         0.55 o                         
  22   3   3          6.90          7.59         0.69 o                         
  23   3   3          0.00         -0.19         0.40 o                         
 -23   4   3          4.92          6.05         0.78 o                         
 -22   4   3         70.30         76.05         3.03 o                         
 -21   4   3        127.70        129.87         4.56 o                         
 -20   4   3          0.33          0.13         0.39 o                         
 -19   4   3         31.61         32.26         1.38 o                         
 -18   4   3         98.18         94.51         2.88 o                         
 -17   4   3        521.92        532.59        13.46 o                         
 -16   4   3          0.00          0.50         0.35 o                         
 -15   4   3         11.64          9.47         0.63 o                         
 -14   4   3          4.26          3.22         0.34 o                         
 -13   4   3        487.24        463.15        10.50 o                         
 -12   4   3         22.82         19.93         0.97 o                         
 -11   4   3          3.74          2.56         0.35 o                         
 -10   4   3          2.35          1.93         0.32 o                         
  -9   4   3         87.96         79.16         2.04 o                         
  -8   4   3          1.08          0.52         0.26 o                         
  -7   4   3        213.15        197.32         4.73 o                         
  -6   4   3          2.63          2.49         0.35 o                         
  -5   4   3         50.92         48.90         1.33 o                         
  -4   4   3        181.68        176.58         3.92 o                         
  -3   4   3        206.94        226.62         4.90 o                         
  -2   4   3        670.58        639.04        13.18 o                         
  -1   4   3          0.14         -0.02         0.30 o                         
   0   4   3        270.70        263.79         5.91 o                         
   1   4   3         80.61         80.07         2.04 o                         
   2   4   3         38.35         34.08         1.01 o                         
   3   4   3         47.68         48.51         1.45 o                         
   4   4   3          2.50          0.83         0.30 o                         
   5   4   3        533.70        561.11        12.68 o                         
   6   4   3        317.32        322.57         7.55 o                         
   7   4   3         24.30         25.31         1.00 o                         
   8   4   3          5.71          4.82         0.47 o                         
   9   4   3        105.31        102.19         2.66 o                         
  10   4   3        492.00        507.32        12.07 o                         
  11   4   3          1.35          1.41         0.34 o                         
  12   4   3         15.74         17.88         0.93 o                         
  13   4   3        253.58        284.17         6.96 o                         
  14   4   3         10.18         10.04         0.82 o                         
  15   4   3        259.83        272.28         9.57 o                         
  16   4   3          6.26          3.93         0.55 o                         
  17   4   3        125.81        120.12         3.62 o                         
  18   4   3         15.77         16.36         1.55 o                         
  19   4   3        145.35        148.00         5.51 o                         
  20   4   3         32.29         27.99         1.40 o                         
 -18   5   3        206.57        223.16        11.45 o                         
 -17   5   3         31.42         31.24         1.67 o                         
 -16   5   3         35.71         32.76         2.07 o                         
 -15   5   3         18.39         13.48         0.98 o                         
 -14   5   3         79.66         73.91         2.21 o                         
 -13   5   3          0.62          0.67         0.35 o                         
 -12   5   3        123.51        108.04         3.02 o                         
 -11   5   3         24.08         21.91         0.91 o                         
 -10   5   3          0.09          0.20         0.29 o                         
  -9   5   3         74.03         70.90         1.93 o                         
  -8   5   3        111.55        108.01         2.82 o                         
  -7   5   3         25.10         21.01         0.95 o                         
  -6   5   3         10.56          8.59         0.54 o                         
  -5   5   3        258.31        252.45         5.51 o                         
  -4   5   3         51.28         49.10         1.45 o                         
  -3   5   3        165.95        155.24         3.71 o                         
  -2   5   3         14.03         11.70         0.68 o                         
  -1   5   3        179.06        174.15         4.52 o                         
   0   5   3          3.50          3.73         0.43 o                         
   1   5   3         89.11         92.42         2.64 o                         
   2   5   3        118.36        127.21         3.45 o                         
   3   5   3        123.17        122.52         3.36 o                         
   4   5   3          2.64          1.22         0.37 o                         
   5   5   3        100.12         99.07         2.98 o                         
   6   5   3         64.97         64.87         2.06 o                         
   7   5   3        271.76        265.66         7.03 o                         
   8   5   3          1.26          0.83         0.27 o                         
   9   5   3         86.39         78.14         2.45 o                         
  10   5   3         94.08         89.92         2.60 o                         
  11   5   3        129.55        129.73         3.37 o                         
  12   5   3         38.07         38.89         1.36 o                         
  13   5   3          9.24         12.53         0.75 o                         
  14   5   3        205.07        213.53         7.04 o                         
  15   5   3         12.40         15.05         0.93 o                         
  -9   6   3         30.72         30.60         1.63 o                         
  -8   6   3          5.02          2.15         0.48 o                         
  -7   6   3          0.56         -0.19         0.40 o                         
  -6   6   3         21.51         23.88         1.22 o                         
  -5   6   3         15.27         14.18         0.99 o                         
  -4   6   3         16.65         16.43         1.03 o                         
  -3   6   3         57.18         56.86         2.37 o                         
  -2   6   3        293.70        294.57         9.12 o                         
  -1   6   3         68.28         67.44         3.20 o                         
   0   6   3          7.93          9.52         0.98 o                         
   1   6   3          1.48          1.18         0.51 o                         
   2   6   3         93.41         96.45         3.38 o                         
   3   6   3         76.82         80.21         2.98 o                         
   4   6   3         44.06         50.28         2.05 o                         
   5   6   3         43.21         42.04         1.85 o                         
   6   6   3         35.85         38.23         1.80 o                         
 -29   0   4         51.69         52.81         2.98 o                         
 -28   0   4         16.88         18.12         2.38 o                         
 -27   0   4          0.10          0.50         0.34 o                         
 -26   0   4         57.07         56.59         3.85 o                         
 -25   0   4         82.34         76.13         4.17 o                         
 -24   0   4        205.88        202.74         9.12 o                         
 -23   0   4         17.89         18.38         1.74 o                         
 -22   0   4        674.28        685.40        35.91 o                         
 -21   0   4        143.14        123.83         6.20 o                         
 -20   0   4         35.67         29.96         2.08 o                         
 -19   0   4        395.29        339.36        17.60 o                         
 -18   0   4        606.18        531.70        26.88 o                         
 -17   0   4         23.65         21.84         1.57 o                         
 -15   0   4          8.91          5.30         0.69 o                         
 -14   0   4         77.71         70.21         3.23 o                         
 -13   0   4        727.35        688.20        29.66 o                         
 -12   0   4       1747.31       1846.18        89.48 o                         
 -11   0   4        306.93        276.70        10.55 o                         
 -10   0   4      12933.74      11837.02       543.82 o                         
  -9   0   4        770.70        834.83        46.08 o                         
  -8   0   4      13377.18      10722.70       633.95 o                         
  -7   0   4        499.83        528.82        76.76 o                         
  -6   0   4       3717.40       3700.43       173.48 o                         
  -5   0   4         84.37         74.74         3.57 o                         
  -4   0   4        905.66        808.77        91.65 o                         
  -3   0   4       1812.71       1727.31       101.48 o                         
  -2   0   4         14.15         12.12         1.02 o                         
  -1   0   4        307.97        310.55        23.14 o                         
   0   0   4       2491.95       2752.56       137.63 o                         
   1   0   4       5864.61      12955.12      1070.47 o                         
   2   0   4        194.80        181.49        11.62 o                         
   3   0   4          0.47          1.25         0.59 o                         
   4   0   4       2919.67       3403.82       180.77 o                         
   5   0   4        171.98        186.98         8.09 o                         
   6   0   4         74.82         86.87         4.58 o                         
   7   0   4       1183.34       1447.36       134.30 o                         
   8   0   4        776.97        899.73        67.35 o                         
   9   0   4       3058.67       3544.20       168.98 o                         
  10   0   4        523.39        534.47        39.22 o                         
  11   0   4       2383.35       2546.42       168.32 o                         
  13   0   4        185.04        200.04        10.17 o                         
  14   0   4        205.09        238.08        16.84 o                         
  15   0   4         40.25         38.16         2.75 o                         
  16   0   4        267.49        271.10        17.32 o                         
  17   0   4         71.81         86.78         5.55 o                         
  18   0   4          8.68          7.82         1.22 o                         
  19   0   4          0.73          2.39         0.73 o                         
  20   0   4          3.54          1.57         0.83 o                         
  21   0   4         42.87         25.91         2.49 o                         
  22   0   4          0.24         -0.31         0.51 o                         
  23   0   4         53.21         51.16         2.66 o                         
  24   0   4        160.40        159.77         8.66 o                         
  25   0   4          0.01          0.74         0.71 o                         
  26   0   4          2.67          2.75         1.57 o                         
 -29   1   4          1.68          0.96         0.38 o                         
 -28   1   4          1.16          0.24         0.35 o                         
 -27   1   4         40.48         40.83         1.82 o                         
 -26   1   4         19.87         19.42         1.40 o                         
 -25   1   4        206.72        219.17         7.82 o                         
 -24   1   4         77.11         80.22         3.79 o                         
 -23   1   4        171.19        157.22         7.58 o                         
 -22   1   4          5.37          4.69         0.72 o                         
 -21   1   4        559.78        585.32        17.77 o                         
 -20   1   4         13.33         13.05         0.77 o                         
 -19   1   4        507.47        509.78        13.43 o                         
 -18   1   4          1.60          0.78         0.31 o                         
 -17   1   4        182.13        157.01         5.94 o                         
 -16   1   4         34.89         30.06         1.14 o                         
 -15   1   4          8.27          4.95         0.32 o                         
 -14   1   4        102.38        101.16         2.79 o                         
 -13   1   4          1.75          8.09         0.47 o                         
 -12   1   4        659.98        684.96        25.39 o                         
 -11   1   4          3.63          1.73         0.23 o                         
 -10   1   4       1067.12       1224.84        49.27 o                         
  -9   1   4       1152.41       1282.69        49.34 o                         
  -8   1   4       1576.46       1685.51        66.75 o                         
  -7   1   4        205.72        196.29         5.26 o                         
  -6   1   4       1060.77       1143.14        66.85 o                         
  -5   1   4        136.01        138.23         3.57 o                         
  -4   1   4        683.45        702.90        44.10 o                         
  -3   1   4        711.81        781.58        50.36 o                         
  -2   1   4        140.33        147.61         5.01 o                         
  -1   1   4       2173.99       2153.96        85.91 o                         
   0   1   4        583.58        507.02        38.04 o                         
   1   1   4          5.77          3.26         0.24 o                         
   2   1   4        648.01        724.84        28.92 o                         
   3   1   4         54.03         59.06         1.63 o                         
   4   1   4        105.95        111.89         3.04 o                         
   5   1   4       1893.68       2093.11       117.16 o                         
   6   1   4        103.42        111.73         3.26 o                         
   7   1   4        401.00        378.42        17.49 o                         
   8   1   4       1158.33       1237.53        47.78 o                         
   9   1   4         24.62         19.69         0.74 o                         
  10   1   4       1751.25       1977.88        87.85 o                         
  11   1   4        307.23        283.90         8.78 o                         
  12   1   4          3.45          2.45         0.30 o                         
  13   1   4        131.04        144.07         4.29 o                         
  14   1   4        193.87        203.60         6.37 o                         
  15   1   4          6.02          6.51         0.64 o                         
  16   1   4         25.31         24.42         1.26 o                         
  17   1   4         40.18         42.63         2.22 o                         
  18   1   4          2.57          0.62         0.34 o                         
  19   1   4         18.19         13.60         1.05 o                         
  20   1   4          0.37          0.14         0.36 o                         
  21   1   4         38.89         41.72         2.51 o                         
  22   1   4         32.87         29.27         1.53 o                         
  23   1   4         20.37         21.72         1.17 o                         
  24   1   4         60.08         55.41         2.60 o                         
  25   1   4         31.70         23.83         1.61 o                         
 -28   2   4          1.16          0.39         0.48 o                         
 -27   2   4         10.41         12.41         1.06 o                         
 -26   2   4         68.09         71.26         2.75 o                         
 -25   2   4         76.06         68.43         2.81 o                         
 -24   2   4        173.24        174.43         5.93 o                         
 -23   2   4        123.38        129.14         4.12 o                         
 -22   2   4          1.20          0.72         0.43 o                         
 -21   2   4          3.13          1.68         0.66 o                         
 -20   2   4          3.54          3.89         0.55 o                         
 -19   2   4         23.61         21.77         1.56 o                         
 -18   2   4         55.11         52.53         1.85 o                         
 -17   2   4          5.55          6.92         0.57 o                         
 -16   2   4        192.91        195.28         5.17 o                         
 -15   2   4        298.25        283.59         7.69 o                         
 -14   2   4        859.73        869.87        26.25 o                         
 -13   2   4         36.06         29.72         1.07 o                         
 -12   2   4        157.75        146.58         3.87 o                         
 -11   2   4        787.01        876.28        29.03 o                         
 -10   2   4        167.54        148.42         3.21 o                         
  -9   2   4        480.81        487.52        10.89 o                         
  -8   2   4          4.47          1.25         0.17 o                         
  -7   2   4        160.16        143.50         3.38 o                         
  -6   2   4        151.32        159.19         3.42 o                         
  -5   2   4          5.73          9.25         0.46 o                         
  -4   2   4       5151.60       5662.47       196.10 o                         
  -3   2   4       1585.42       1651.43        59.13 o                         
  -2   2   4         51.72         44.24         1.15 o                         
  -1   2   4        148.57        140.84         3.03 o                         
   0   2   4       1643.84       1886.91        65.94 o                         
   1   2   4       1498.46       1646.41        68.28 o                         
   2   2   4       2599.18       3024.43       119.19 o                         
   3   2   4        778.24        675.21        50.59 o                         
   4   2   4         18.07         11.88         0.52 o                         
   5   2   4       1018.82        891.29        66.27 o                         
   6   2   4       2924.41       3145.19       103.23 o                         
   7   2   4         79.73         81.14         2.38 o                         
   8   2   4        465.73        461.83        12.85 o                         
   9   2   4        674.36        631.29        46.67 o                         
  10   2   4          0.26          1.66         0.24 o                         
  11   2   4        197.48        205.70         5.92 o                         
  12   2   4        554.72        572.96        15.96 o                         
  13   2   4        246.52        260.99         6.59 o                         
  14   2   4        355.55        357.41         9.46 o                         
  15   2   4        122.55         98.76         2.99 o                         
  16   2   4         35.76         29.14         1.28 o                         
  17   2   4         23.58         18.99         0.87 o                         
  18   2   4         15.74         18.29         0.88 o                         
  19   2   4         14.47         17.62         1.15 o                         
  20   2   4         26.85         24.34         1.27 o                         
  21   2   4          1.83          0.62         0.39 o                         
  22   2   4          2.90          3.09         0.59 o                         
  23   2   4         24.18         22.22         1.28 o                         
  24   2   4         35.02         37.07         1.84 o                         
 -26   3   4         20.99         28.64         1.70 o                         
 -25   3   4          8.08          7.23         1.16 o                         
 -24   3   4        222.48        242.80         9.57 o                         
 -23   3   4        140.48        143.54         4.64 o                         
 -22   3   4        261.63        269.91         8.94 o                         
 -21   3   4         13.90         15.35         1.00 o                         
 -20   3   4         29.74         29.44         1.39 o                         
 -19   3   4         48.19         43.22         1.77 o                         
 -18   3   4         77.49         76.98         2.65 o                         
 -17   3   4         14.62         14.18         0.90 o                         
 -16   3   4          2.95          2.76         0.48 o                         
 -15   3   4        814.25        811.38        22.71 o                         
 -14   3   4         81.18         85.04         2.38 o                         
 -13   3   4         97.88         84.86         2.82 o                         
 -12   3   4        127.74        132.08         3.36 o                         
 -11   3   4         19.14         19.25         0.73 o                         
 -10   3   4         44.16         41.07         1.21 o                         
  -9   3   4        334.70        339.38         8.12 o                         
  -8   3   4          0.29         -0.02         0.21 o                         
  -7   3   4          0.04          0.30         0.18 o                         
  -6   3   4         61.21         69.57         1.84 o                         
  -5   3   4         53.63         43.76         1.26 o                         
  -4   3   4        404.69        429.08         9.69 o                         
  -2   3   4        518.59        532.41        11.94 o                         
  -1   3   4          4.71          1.65         0.19 o                         
   0   3   4         20.90         17.92         0.57 o                         
   1   3   4        208.98        208.09         4.60 o                         
   2   3   4        247.23        273.19         6.02 o                         
   3   3   4         77.74         81.42         2.00 o                         
   4   3   4        446.85        481.26        10.35 o                         
   5   3   4         38.67         30.28         0.94 o                         
   6   3   4          0.24         -0.19         0.19 o                         
   7   3   4         41.49         37.13         1.22 o                         
   8   3   4        236.92        230.79         5.35 o                         
   9   3   4       1164.59       1087.72        80.78 o                         
  10   3   4        204.36        198.74         4.90 o                         
  11   3   4         11.39         12.06         0.65 o                         
  12   3   4         92.61         95.27         2.83 o                         
  13   3   4         50.22         43.66         1.46 o                         
  14   3   4        257.86        263.21         8.21 o                         
  15   3   4          2.87          5.55         0.57 o                         
  16   3   4        145.31        144.46         3.89 o                         
  17   3   4          0.42          0.36         0.22 o                         
  18   3   4         24.71         19.42         1.17 o                         
  19   3   4        171.46        174.53         5.33 o                         
  20   3   4          1.71          1.24         0.56 o                         
  21   3   4         36.24         33.72         1.63 o                         
  22   3   4          8.13          6.98         0.64 o                         
 -23   4   4          2.09          1.57         0.62 o                         
 -22   4   4          0.05         -0.45         0.68 o                         
 -21   4   4         54.71         53.82         2.31 o                         
 -20   4   4         34.38         37.01         1.85 o                         
 -19   4   4         88.67         81.80         3.14 o                         
 -18   4   4        173.81        173.34         5.05 o                         
 -17   4   4         37.68         34.81         1.40 o                         
 -16   4   4         40.82         44.87         1.60 o                         
 -15   4   4         43.66         39.34         1.47 o                         
 -14   4   4        275.63        278.36         6.80 o                         
 -13   4   4          2.78          2.39         0.38 o                         
 -12   4   4        126.57        115.68         3.96 o                         
 -11   4   4         70.51         68.16         2.02 o                         
 -10   4   4         26.46         24.53         0.99 o                         
  -9   4   4         31.42         30.70         1.04 o                         
  -8   4   4          1.06          1.82         0.33 o                         
  -7   4   4        183.20        182.89         4.46 o                         
  -6   4   4        380.02        398.23         9.63 o                         
  -5   4   4          3.60          2.92         0.33 o                         
  -4   4   4         84.69         72.95         1.97 o                         
  -3   4   4        301.09        320.34         7.40 o                         
  -2   4   4        159.53        157.31         3.66 o                         
  -1   4   4        617.85        649.48        13.96 o                         
   0   4   4         24.56         32.14         1.14 o                         
   1   4   4         57.63         57.36         1.57 o                         
   2   4   4        831.09        856.70        18.31 o                         
   3   4   4         87.31         77.55         2.05 o                         
   4   4   4          4.21         10.08         0.63 o                         
   5   4   4         20.55         21.73         0.96 o                         
   6   4   4         70.44         59.48         1.74 o                         
   7   4   4          1.60          1.12         0.32 o                         
   8   4   4          0.04         -0.05         0.32 o                         
   9   4   4         35.25         34.40         1.42 o                         
  10   4   4         59.68         55.99         1.84 o                         
  11   4   4         25.74         19.44         0.93 o                         
  12   4   4          4.19          3.98         0.47 o                         
  13   4   4          0.41         -0.27         0.30 o                         
  14   4   4          2.62          1.06         0.38 o                         
  15   4   4          1.82          1.29         0.37 o                         
  16   4   4         14.96         18.24         1.05 o                         
  17   4   4         16.99         18.56         1.11 o                         
  18   4   4        163.14        184.31         6.07 o                         
  19   4   4         15.23         17.77         1.02 o                         
 -18   5   4         39.31         39.88         2.26 o                         
 -17   5   4        125.34        128.23         5.88 o                         
 -16   5   4          7.05          7.68         0.82 o                         
 -15   5   4          2.76          5.30         0.45 o                         
 -14   5   4          0.76          0.12         0.36 o                         
 -13   5   4         45.20         51.19         1.67 o                         
 -12   5   4         88.23         87.16         2.51 o                         
 -11   5   4          0.76          0.25         0.30 o                         
 -10   5   4          8.21          7.95         0.57 o                         
  -9   5   4         27.58         27.47         1.05 o                         
  -8   5   4        169.77        171.10         4.21 o                         
  -7   5   4        149.56        152.27         3.64 o                         
  -6   5   4        125.78        138.42         4.28 o                         
  -5   5   4         12.05         12.12         0.68 o                         
  -4   5   4         32.77         28.93         1.08 o                         
  -3   5   4         12.15         11.94         0.71 o                         
  -2   5   4        367.51        370.94         8.60 o                         
  -1   5   4         76.38         77.05         2.45 o                         
   0   5   4        133.49        129.39         3.36 o                         
   1   5   4         15.41         12.83         0.82 o                         
   2   5   4         11.11          8.84         1.11 o                         
   3   5   4          3.09          2.98         0.54 o                         
   4   5   4          2.29          1.37         0.44 o                         
   5   5   4          1.01         -0.26         0.26 o                         
   6   5   4          0.44          0.05         0.28 o                         
   7   5   4         80.14         75.47         2.41 o                         
   8   5   4         34.43         33.46         1.45 o                         
   9   5   4          0.04          0.12         0.27 o                         
  10   5   4          0.24         -0.27         0.27 o                         
  11   5   4          0.03         -0.05         0.35 o                         
  12   5   4         60.04         63.07         2.11 o                         
  13   5   4         11.16          7.87         0.73 o                         
  14   5   4         70.08         70.35         3.11 o                         
  -8   6   4         65.33         71.35         2.50 o                         
  -7   6   4          9.82          8.84         0.82 o                         
  -6   6   4        154.66        168.06         5.13 o                         
  -5   6   4          0.07          0.05         0.37 o                         
  -4   6   4          4.20          3.59         0.62 o                         
  -3   6   4         22.67         25.15         1.49 o                         
  -2   6   4         45.83         47.71         2.01 o                         
  -1   6   4         82.27         78.38         2.82 o                         
   0   6   4          1.45          1.67         0.51 o                         
   1   6   4          0.77          1.02         0.46 o                         
   2   6   4          1.46          3.76         0.68 o                         
   3   6   4          2.05          1.28         0.53 o                         
   4   6   4        239.84        247.94         7.74 o                         
 -29   1   5         13.87         13.15         1.01 o                         
 -28   1   5         44.04         52.43         2.26 o                         
 -27   1   5         16.56         21.23         1.51 o                         
 -26   1   5          3.56          2.00         0.71 o                         
 -25   1   5         35.33         29.19         1.94 o                         
 -24   1   5          3.81          4.08         0.68 o                         
 -23   1   5          0.01          0.07         0.24 o                         
 -22   1   5         44.74         47.14         1.77 o                         
 -21   1   5        333.58        313.93        11.05 o                         
 -20   1   5        696.62        718.29        25.43 o                         
 -19   1   5         89.99         84.47         2.47 o                         
 -18   1   5        619.96        665.46        17.39 o                         
 -17   1   5        214.92        206.93         5.74 o                         
 -16   1   5        104.84        113.77         3.16 o                         
 -15   1   5          0.98          1.79         0.33 o                         
 -14   1   5          9.69          5.72         0.40 o                         
 -13   1   5         21.33         22.34         0.92 o                         
 -12   1   5       1162.47       1286.81        60.91 o                         
 -11   1   5        615.25        587.84        19.63 o                         
 -10   1   5       2714.40       2757.85        94.45 o                         
  -9   1   5          2.98          2.28         0.27 o                         
  -8   1   5       1278.63       1358.69        83.08 o                         
  -7   1   5        167.64        143.15         3.39 o                         
  -6   1   5        133.25        143.41         3.51 o                         
  -5   1   5        159.93        146.32         3.40 o                         
  -4   1   5       1114.35       1321.98        78.37 o                         
  -3   1   5       1741.12       1910.43        85.74 o                         
  -2   1   5         35.18         32.63         1.06 o                         
  -1   1   5         55.83         68.95         1.70 o                         
   0   1   5        244.54        290.30         7.66 o                         
   1   1   5       2044.81       2249.51        78.15 o                         
   2   1   5         28.48         38.19         1.18 o                         
   3   1   5        485.33        491.34        25.65 o                         
   4   1   5       1818.46       2184.58       121.26 o                         
   5   1   5        402.62        410.16        22.16 o                         
   6   1   5         16.09         20.53         0.82 o                         
   7   1   5        426.86        441.75        13.31 o                         
   8   1   5        265.62        289.97         8.90 o                         
   9   1   5        151.65        161.67         5.10 o                         
  11   1   5        742.40        754.14        35.98 o                         
  12   1   5         25.53         25.57         1.16 o                         
  13   1   5        768.94        741.74        31.85 o                         
  14   1   5        420.37        413.72        13.78 o                         
  15   1   5         49.07         55.20         2.44 o                         
  16   1   5         33.76         32.94         1.52 o                         
  17   1   5         23.03         10.83         0.97 o                         
  18   1   5          2.05         -0.12         0.44 o                         
  19   1   5          1.41          1.63         0.72 o                         
  20   1   5          0.00          0.21         0.47 o                         
  21   1   5         39.57         33.16         2.09 o                         
  22   1   5         18.04         14.41         1.19 o                         
  23   1   5          0.23         -0.24         0.49 o                         
  24   1   5         16.44         18.51         1.28 o                         
 -28   2   5         42.00         45.76         2.67 o                         
 -27   2   5         19.71         26.20         2.93 o                         
 -26   2   5          0.03         -0.41         0.41 o                         
 -25   2   5         38.56         37.84         1.75 o                         
 -24   2   5         74.87         77.48         2.77 o                         
 -23   2   5         57.60         57.94         2.25 o                         
 -22   2   5        133.98        138.81         4.58 o                         
 -21   2   5         65.75         67.26         2.46 o                         
 -20   2   5        771.70        780.48        23.53 o                         
 -19   2   5        343.89        351.13         8.95 o                         
 -18   2   5         98.21         98.61         3.23 o                         
 -17   2   5        341.86        376.25        10.90 o                         
 -16   2   5        421.49        395.43        10.44 o                         
 -15   2   5        258.52        258.64         7.54 o                         
 -14   2   5        249.61        240.36         8.05 o                         
 -13   2   5        305.59        282.87         7.22 o                         
 -12   2   5        111.74        110.15         2.86 o                         
 -11   2   5        149.95        156.73         4.25 o                         
 -10   2   5         28.22         35.34         1.05 o                         
  -9   2   5          0.79          0.60         0.21 o                         
  -8   2   5        247.92        232.75         5.13 o                         
  -7   2   5         39.46         38.72         1.06 o                         
  -6   2   5       1136.38       1306.15        61.67 o                         
  -5   2   5        143.32        153.77         3.65 o                         
  -4   2   5       2546.50       2824.34       101.68 o                         
  -3   2   5        387.97        410.59        13.18 o                         
  -2   2   5        764.54        759.58        27.37 o                         
  -1   2   5        450.14        509.88        14.29 o                         
   0   2   5         28.99         37.19         1.02 o                         
   1   2   5        164.66        191.73         4.63 o                         
   2   2   5         29.81         31.72         1.03 o                         
   3   2   5        717.29        748.78        74.12 o                         
   4   2   5          4.03          4.97         0.38 o                         
   5   2   5         38.41         43.07         1.29 o                         
   6   2   5        449.58        491.07        13.78 o                         
   7   2   5        226.44        231.36         6.68 o                         
   8   2   5        240.44        233.28         7.45 o                         
   9   2   5        212.07        218.10         6.82 o                         
  10   2   5         93.61         92.46         3.43 o                         
  11   2   5       1195.79       1010.47        75.29 o                         
  12   2   5         23.53         21.19         0.98 o                         
  13   2   5        716.06        695.78        22.97 o                         
  14   2   5          0.55          1.20         0.25 o                         
  15   2   5         29.98         36.25         1.55 o                         
  16   2   5          4.77          5.32         0.49 o                         
  17   2   5         63.30         69.40         2.38 o                         
  18   2   5         12.85         10.25         0.87 o                         
  19   2   5          1.96          2.32         0.49 o                         
  20   2   5         25.11         21.66         1.32 o                         
  21   2   5         14.48         16.35         1.44 o                         
  22   2   5         21.97         21.52         2.02 o                         
  23   2   5          0.77          0.31         0.48 o                         
 -26   3   5          9.37         10.89         1.04 o                         
 -25   3   5         42.30         48.34         2.58 o                         
 -24   3   5          2.89          1.41         0.57 o                         
 -23   3   5         11.74         11.07         1.11 o                         
 -22   3   5          5.45          5.23         0.64 o                         
 -21   3   5          0.18         -0.23         0.37 o                         
 -20   3   5        171.44        169.42         5.34 o                         
 -19   3   5        130.88        126.54         4.18 o                         
 -18   3   5         19.43         19.47         1.11 o                         
 -17   3   5          1.07          1.59         0.49 o                         
 -16   3   5        717.00        740.36        20.81 o                         
 -15   3   5        568.55        556.70        13.91 o                         
 -14   3   5       1149.49       1156.55        32.24 o                         
 -13   3   5         98.72         96.34         2.61 o                         
 -12   3   5         48.17         45.81         1.35 o                         
 -11   3   5        166.00        175.67         4.44 o                         
 -10   3   5         64.28         66.32         1.83 o                         
  -9   3   5         36.81         33.64         1.08 o                         
  -8   3   5         17.34         18.55         0.95 o                         
  -7   3   5          0.01          0.06         0.23 o                         
  -6   3   5         46.83         52.48         1.50 o                         
  -5   3   5         68.47         66.22         2.16 o                         
  -4   3   5        255.64        283.74         6.57 o                         
  -3   3   5        397.23        430.31         9.31 o                         
  -2   3   5        366.84        404.40         8.75 o                         
  -1   3   5        436.37        443.52         9.56 o                         
   0   3   5          7.30          5.96         0.36 o                         
   1   3   5        189.89        167.78         4.01 o                         
   2   3   5        945.62       1010.92        43.31 o                         
   3   3   5        885.26        870.37        37.96 o                         
   4   3   5        561.10        595.40        14.71 o                         
   5   3   5        250.83        249.17         6.09 o                         
   6   3   5        246.05        256.29         5.95 o                         
   7   3   5          5.45          4.09         0.39 o                         
   8   3   5        683.50        689.30        16.13 o                         
   9   3   5        493.69        501.98        12.44 o                         
  10   3   5        359.69        353.22        10.03 o                         
  11   3   5         90.53         88.59         3.07 o                         
  12   3   5        108.16        105.87         3.53 o                         
  13   3   5        127.52        134.50         4.16 o                         
  14   3   5         69.14         68.12         2.36 o                         
  15   3   5         32.93         31.19         1.30 o                         
  16   3   5         25.40         23.73         1.24 o                         
  17   3   5         77.38         78.10         2.71 o                         
  18   3   5         21.62         17.41         1.04 o                         
  19   3   5         46.82         50.00         2.53 o                         
  20   3   5         23.98         21.13         1.72 o                         
  21   3   5         11.96         11.71         1.08 o                         
 -22   4   5         29.51         35.84         2.58 o                         
 -21   4   5         18.26         16.88         1.13 o                         
 -20   4   5          0.10          0.60         0.41 o                         
 -19   4   5         87.88         89.15         3.64 o                         
 -18   4   5          1.04          0.31         0.46 o                         
 -17   4   5          8.81          9.12         0.94 o                         
 -16   4   5         21.67         20.45         1.19 o                         
 -15   4   5        842.35        847.01        20.92 o                         
 -14   4   5        170.14        170.62         4.24 o                         
 -13   4   5         27.37         26.60         1.04 o                         
 -12   4   5         89.88         86.96         2.37 o                         
 -11   4   5         69.34         61.66         1.83 o                         
 -10   4   5        100.00         97.51         2.74 o                         
  -9   4   5         45.44         40.53         1.38 o                         
  -8   4   5         76.27         72.91         2.32 o                         
  -7   4   5        157.09        153.17         4.03 o                         
  -6   4   5         66.89         60.70         1.92 o                         
  -5   4   5         96.61         84.33         2.32 o                         
  -4   4   5         21.58         28.69         1.15 o                         
  -3   4   5         33.08         27.01         1.00 o                         
  -2   4   5          6.69          9.70         0.67 o                         
  -1   4   5         63.94         52.12         1.63 o                         
   0   4   5         19.63         20.47         1.14 o                         
   1   4   5        597.90        600.03        13.49 o                         
   2   4   5        109.54        105.86         2.85 o                         
   3   4   5         60.37         65.81         2.11 o                         
   4   4   5         37.90         30.49         1.54 o                         
   5   4   5        152.64        157.44         4.06 o                         
   6   4   5          6.37          7.27         0.56 o                         
   7   4   5          0.00          0.24         0.33 o                         
   8   4   5          0.22          0.52         0.31 o                         
   9   4   5         87.89         89.81         2.41 o                         
  10   4   5          9.14          8.06         0.58 o                         
  11   4   5          6.29          5.18         0.62 o                         
  12   4   5          3.33          2.27         0.38 o                         
  13   4   5          0.26          0.10         0.37 o                         
  14   4   5          7.16          7.79         0.61 o                         
  15   4   5         99.44        109.95         3.69 o                         
  16   4   5         28.12         28.64         1.53 o                         
  17   4   5          6.58          7.69         0.81 o                         
  18   4   5         64.78         71.15         2.99 o                         
 -17   5   5          4.29          3.03         0.59 o                         
 -16   5   5         14.53         16.86         1.39 o                         
 -15   5   5          0.40          0.02         0.36 o                         
 -14   5   5          2.94          2.86         0.49 o                         
 -13   5   5         81.02         80.68         2.71 o                         
 -12   5   5         32.60         37.28         1.49 o                         
 -11   5   5         69.50         63.24         1.90 o                         
 -10   5   5         50.09         46.20         1.51 o                         
  -9   5   5         36.43         34.01         1.22 o                         
  -8   5   5         27.10         25.74         1.12 o                         
  -7   5   5          9.40         10.22         0.64 o                         
  -6   5   5        120.83        107.63         2.75 o                         
  -5   5   5        111.05        110.52         2.97 o                         
  -4   5   5          3.01          2.46         0.43 o                         
  -3   5   5         11.99         10.73         0.87 o                         
  -2   5   5         50.17         46.95         1.78 o                         
  -1   5   5          2.54          2.67         0.56 o                         
   0   5   5         58.20         48.24         1.90 o                         
   1   5   5          7.75          8.73         0.83 o                         
   2   5   5        122.33        125.79         3.88 o                         
   3   5   5        155.08        143.45         4.37 o                         
   4   5   5         45.70         45.59         1.84 o                         
   5   5   5         20.01         22.61         1.28 o                         
   6   5   5         34.25         40.16         1.74 o                         
   7   5   5          1.34          2.46         0.50 o                         
   8   5   5          0.08          0.18         0.28 o                         
   9   5   5          9.27          8.48         0.85 o                         
  10   5   5         10.35          9.10         0.84 o                         
  11   5   5          0.54         -0.11         0.43 o                         
  12   5   5         17.26         16.18         1.09 o                         
  13   5   5         29.40         36.86         4.31 o                         
  -5   6   5         18.84         25.11         1.29 o                         
  -4   6   5          5.41          3.75         0.63 o                         
  -3   6   5         12.33         14.41         1.05 o                         
  -2   6   5         19.18         16.52         1.22 o                         
  -1   6   5          5.01          5.18         0.74 o                         
   0   6   5         30.19         31.17         2.25 o                         
 -29   0   6         10.02          9.95         1.04 o                         
 -28   0   6        175.72        197.02         7.87 o                         
 -27   0   6         21.55         25.48         1.71 o                         
 -26   0   6         84.27        123.54         7.95 o                         
 -25   0   6         99.14         95.30         4.88 o                         
 -24   0   6          0.41          1.96         0.46 o                         
 -23   0   6        323.34        305.14        11.72 o                         
 -22   0   6          5.94          4.57         0.65 o                         
 -21   0   6        574.10        513.91        17.12 o                         
 -20   0   6        798.64        846.77        28.06 o                         
 -19   0   6        200.10        222.72         8.86 o                         
 -18   0   6         12.05         17.92         1.49 o                         
 -17   0   6          0.15          1.41         0.63 o                         
 -16   0   6          4.31          6.90         0.82 o                         
 -15   0   6         52.45         41.23         1.90 o                         
 -14   0   6        656.43        704.58        26.17 o                         
 -13   0   6          9.55         10.80         1.12 o                         
 -12   0   6        408.52        451.86        18.11 o                         
 -11   0   6        965.30       1093.73       132.50 o                         
 -10   0   6        425.80        400.19        13.40 o                         
  -9   0   6        125.88        111.75         4.09 o                         
  -8   0   6       2385.79       2931.66       184.16 o                         
  -7   0   6        819.02        988.34        60.67 o                         
  -6   0   6        839.07       1054.11        94.61 o                         
  -5   0   6        218.84        239.30         8.10 o                         
  -4   0   6       1042.53       1114.62       126.68 o                         
  -3   0   6        770.16        725.77        37.71 o                         
  -2   0   6          2.42          0.60         0.29 o                         
  -1   0   6          1.66          1.54         0.40 o                         
   0   0   6          0.70          0.59         0.37 o                         
   1   0   6         21.12         19.88         1.56 o                         
   2   0   6          2.68          2.98         0.57 o                         
   3   0   6         52.23         69.52         3.30 o                         
   4   0   6        881.04        940.39       151.71 o                         
   5   0   6        712.00        808.70       120.68 o                         
   6   0   6        736.50        769.41       145.40 o                         
   7   0   6       1651.91       1919.38       237.80 o                         
   9   0   6        151.44        162.18         5.57 o                         
  10   0   6        121.85        139.77         4.90 o                         
  11   0   6        843.95        942.27        69.80 o                         
  12   0   6        303.25        336.53        14.79 o                         
  13   0   6        330.12        355.82        15.69 o                         
  14   0   6         30.82         25.63         2.01 o                         
  15   0   6        238.07        256.83        13.12 o                         
  16   0   6         28.53         25.87         2.50 o                         
  17   0   6         23.83         34.77         4.71 o                         
  18   0   6         66.88         59.56         3.38 o                         
  19   0   6         90.46        100.94         5.27 o                         
  20   0   6         37.77         53.28         5.29 o                         
  21   0   6         31.35         34.18         2.54 o                         
  22   0   6         19.43         16.28         2.08 o                         
  23   0   6         15.93         13.33         3.14 o                         
 -29   1   6         30.50         35.22         2.32 o                         
 -28   1   6         12.49         12.45         1.07 o                         
 -27   1   6         71.35         81.58         3.43 o                         
 -26   1   6          3.00          4.76         0.80 o                         
 -25   1   6         17.95         14.45         1.15 o                         
 -24   1   6         32.90         34.41         1.58 o                         
 -23   1   6          2.24          1.40         0.37 o                         
 -22   1   6        132.40        126.45         4.41 o                         
 -21   1   6        295.40        310.54         9.01 o                         
 -20   1   6        704.44        706.98        21.78 o                         
 -19   1   6         36.92         37.34         1.49 o                         
 -18   1   6        130.66        131.46         3.89 o                         
 -17   1   6        312.03        334.82         9.11 o                         
 -16   1   6         42.10         31.35         1.38 o                         
 -15   1   6          0.07         -0.01         0.27 o                         
 -14   1   6         32.72         24.15         1.27 o                         
 -13   1   6          0.23          0.51         0.23 o                         
 -12   1   6        173.83        188.17         5.22 o                         
 -11   1   6        209.44        228.19         5.56 o                         
 -10   1   6        137.54        140.55         3.39 o                         
  -9   1   6        110.55         74.10         1.93 o                         
  -8   1   6        745.59        742.96        38.95 o                         
  -7   1   6       1384.28       1452.46        62.42 o                         
  -6   1   6       1582.65       1888.69        71.11 o                         
  -5   1   6         94.33         90.59         2.25 o                         
  -4   1   6        901.54        927.81        44.97 o                         
  -3   1   6        381.32        396.63        12.11 o                         
  -2   1   6        846.00        979.32        64.73 o                         
  -1   1   6        298.57        376.80        10.56 o                         
   0   1   6        494.34        504.23        18.58 o                         
   1   1   6        529.22        557.24        33.54 o                         
   2   1   6         19.33         20.20         0.79 o                         
   3   1   6        163.49        148.16         3.89 o                         
   4   1   6         15.21          8.34         0.53 o                         
   5   1   6        300.49        334.91         8.78 o                         
   6   1   6        107.04        111.38         3.18 o                         
   7   1   6        404.96        428.68        11.98 o                         
   8   1   6         29.92         34.95         1.29 o                         
   9   1   6        222.90        233.13         7.19 o                         
  10   1   6         24.17         23.09         1.45 o                         
  12   1   6         44.72         38.66         1.73 o                         
  13   1   6        265.13        269.27         9.11 o                         
  14   1   6          7.44          5.83         0.42 o                         
  15   1   6         44.25         31.85         1.72 o                         
  16   1   6         41.28         42.08         2.56 o                         
  17   1   6          8.67         11.52         1.06 o                         
  18   1   6          3.60          7.36         0.85 o                         
  19   1   6          7.05          8.82         0.87 o                         
  20   1   6         20.77         22.37         1.43 o                         
  21   1   6          0.04          0.23         0.50 o                         
  22   1   6         12.17         10.28         1.06 o                         
  23   1   6         17.63         15.99         1.34 o                         
 -27   2   6        133.05        154.59         6.11 o                         
 -26   2   6          6.10          3.55         1.02 o                         
 -25   2   6         15.35         21.32         1.30 o                         
 -24   2   6        244.55        246.56         7.00 o                         
 -23   2   6         45.09         41.73         1.72 o                         
 -22   2   6        241.68        251.36         9.30 o                         
 -21   2   6         20.12         17.39         0.99 o                         
 -20   2   6        469.35        483.61        14.11 o                         
 -19   2   6        486.58        507.72        14.49 o                         
 -18   2   6         15.99         11.58         0.80 o                         
 -17   2   6        337.90        328.46         9.51 o                         
 -16   2   6        365.68        342.60         9.34 o                         
 -15   2   6        393.62        374.36         8.98 o                         
 -14   2   6        209.93        227.84         5.90 o                         
 -13   2   6        649.13        621.89        15.46 o                         
 -12   2   6        581.79        540.26        14.31 o                         
 -11   2   6         62.76         60.73         1.65 o                         
 -10   2   6        312.00        308.22         7.05 o                         
  -9   2   6        271.94        250.94         6.13 o                         
  -8   2   6          3.59          7.21         0.61 o                         
  -7   2   6        408.28        445.05         9.98 o                         
  -6   2   6       1554.44       1581.14        89.37 o                         
  -5   2   6         30.03         27.74         0.89 o                         
  -4   2   6        389.57        444.15        12.28 o                         
  -3   2   6        216.57        260.28         6.23 o                         
  -2   2   6        143.11        162.89         3.85 o                         
  -1   2   6        232.35        257.17         6.50 o                         
   0   2   6        454.07        502.67        11.83 o                         
   1   2   6        220.07        227.80         5.27 o                         
   2   2   6         34.08         36.72         1.29 o                         
   3   2   6        263.77        271.35         6.99 o                         
   4   2   6        533.23        540.39        14.19 o                         
   5   2   6        358.34        363.07         9.61 o                         
   6   2   6        190.28        188.46         5.14 o                         
   7   2   6         26.74         27.93         1.33 o                         
   8   2   6       1657.13       1294.78        96.86 o                         
   9   2   6          7.12          5.64         0.48 o                         
  11   2   6        435.91        459.55        18.59 o                         
  12   2   6         19.77         18.78         0.85 o                         
  13   2   6         38.54         35.06         1.40 o                         
  14   2   6        115.81        123.24         5.19 o                         
  15   2   6          8.45          9.49         0.71 o                         
  16   2   6          2.09          3.41         0.44 o                         
  17   2   6         17.76         16.27         1.22 o                         
  18   2   6          6.53          5.79         0.88 o                         
  19   2   6          5.59          5.65         0.69 o                         
  20   2   6         89.17         79.18         3.02 o                         
  21   2   6          0.24          1.07         0.53 o                         
  22   2   6         24.41         21.90         2.15 o                         
 -25   3   6          1.53          1.47         0.70 o                         
 -24   3   6          1.42          0.98         0.57 o                         
 -23   3   6         52.81         58.26         2.36 o                         
 -22   3   6          0.29          0.13         0.43 o                         
 -21   3   6          5.64          5.90         0.64 o                         
 -20   3   6         25.53         26.04         1.30 o                         
 -19   3   6        114.93        117.64         3.47 o                         
 -18   3   6        175.84        165.64         6.11 o                         
 -17   3   6         52.45         47.46         2.56 o                         
 -16   3   6        702.45        710.69        18.77 o                         
 -15   3   6        108.14        108.38         3.18 o                         
 -14   3   6         83.34         84.72         2.50 o                         
 -13   3   6         11.54         11.67         0.65 o                         
 -12   3   6        915.90        919.16        21.40 o                         
 -11   3   6        788.70        833.08        23.32 o                         
 -10   3   6          9.35          8.26         0.49 o                         
  -9   3   6          0.12          1.67         0.31 o                         
  -8   3   6         20.43         22.61         0.82 o                         
  -7   3   6        384.99        399.77         9.49 o                         
  -6   3   6        241.11        250.27         5.60 o                         
  -5   3   6        110.79        112.03         2.70 o                         
  -4   3   6        254.04        254.27         5.44 o                         
  -3   3   6        272.48        309.48         6.55 o                         
  -2   3   6          0.80          0.72         0.20 o                         
  -1   3   6          0.04         -0.18         0.18 o                         
   0   3   6          1.81          0.46         0.20 o                         
   1   3   6        139.00        147.22         3.58 o                         
   2   3   6         19.18         18.14         0.82 o                         
   3   3   6        127.27        138.33         3.60 o                         
   4   3   6         52.39         44.17         1.42 o                         
   5   3   6       1338.71       1325.26        56.30 o                         
   6   3   6          8.13         21.88         1.22 o                         
   7   3   6        315.72        350.51        10.07 o                         
   8   3   6        403.13        423.80        12.02 o                         
   9   3   6         90.96         96.10         4.41 o                         
  10   3   6        235.57        231.04         7.60 o                         
  11   3   6         64.49         56.15         1.79 o                         
  12   3   6        117.03        117.51         4.70 o                         
  13   3   6        284.69        276.27         9.65 o                         
  14   3   6         18.68         17.32         0.99 o                         
  15   3   6         10.34         13.12         0.99 o                         
  16   3   6          3.39          4.03         0.67 o                         
  17   3   6         31.11         33.46         1.75 o                         
  18   3   6          3.02          3.40         0.80 o                         
  19   3   6         14.98         15.51         1.58 o                         
  20   3   6         56.66         54.85         2.82 o                         
 -22   4   6          0.44          1.66         0.67 o                         
 -21   4   6         43.61         45.65         3.00 o                         
 -20   4   6          2.51          1.87         0.53 o                         
 -19   4   6          6.19          6.34         0.69 o                         
 -18   4   6        129.43        130.90         4.46 o                         
 -17   4   6          0.41          0.87         0.47 o                         
 -16   4   6         84.21         77.71         2.47 o                         
 -15   4   6         13.91         13.63         0.70 o                         
 -14   4   6        409.66        404.84        11.07 o                         
 -13   4   6          0.44          0.31         0.34 o                         
 -12   4   6         15.49         12.44         0.91 o                         
 -11   4   6        128.29        118.67         3.50 o                         
 -10   4   6        108.53        102.76         3.02 o                         
  -9   4   6         38.21         37.42         1.42 o                         
  -8   4   6         54.57         50.54         1.76 o                         
  -7   4   6         46.40         51.40         1.69 o                         
  -6   4   6          5.81          4.20         0.49 o                         
  -5   4   6         10.36          7.69         0.51 o                         
  -4   4   6         16.52         19.59         0.78 o                         
  -3   4   6          6.69          9.36         0.53 o                         
  -2   4   6        127.43        124.97         3.12 o                         
  -1   4   6        142.18        141.86         3.68 o                         
   0   4   6         18.92         14.99         0.66 o                         
   1   4   6          4.27          4.46         0.43 o                         
   2   4   6        157.74        163.02         4.41 o                         
   3   4   6        325.10        312.60         7.95 o                         
   4   4   6          5.89          8.17         0.56 o                         
   5   4   6        524.95        546.95        13.65 o                         
   6   4   6          0.45          0.28         0.33 o                         
   7   4   6         71.83         79.66         2.42 o                         
   8   4   6         60.31         58.31         1.89 o                         
   9   4   6        104.18         94.75         2.70 o                         
  10   4   6         65.65         67.85         2.05 o                         
  11   4   6          0.96          1.75         0.40 o                         
  12   4   6         25.80         27.39         1.14 o                         
  13   4   6          8.34          8.20         0.68 o                         
  14   4   6          0.00          0.41         0.28 o                         
  15   4   6          7.59          9.03         0.76 o                         
  16   4   6          0.05         -0.29         0.48 o                         
 -16   5   6         45.61         46.40         1.81 o                         
 -15   5   6         34.00         30.41         1.54 o                         
 -14   5   6          8.96          8.87         0.78 o                         
 -13   5   6         36.45         37.58         1.47 o                         
 -12   5   6         86.42         89.86         3.01 o                         
 -11   5   6          1.62          1.97         0.52 o                         
 -10   5   6          0.06          0.01         0.31 o                         
  -9   5   6         37.39         37.95         1.42 o                         
  -8   5   6         21.68         23.96         1.08 o                         
  -7   5   6          0.97          1.64         0.38 o                         
  -6   5   6          1.45          1.78         0.39 o                         
  -5   5   6        261.70        267.93         6.83 o                         
  -4   5   6         85.80         88.94         2.67 o                         
  -3   5   6          0.69          1.89         0.47 o                         
  -2   5   6         40.55         41.68         1.60 o                         
  -1   5   6         60.92         59.87         2.08 o                         
   0   5   6         16.84         15.34         1.03 o                         
   1   5   6          2.21          2.15         0.51 o                         
   2   5   6          7.00          6.20         0.65 o                         
   3   5   6         22.15         27.00         1.35 o                         
   4   5   6         19.50         18.16         1.27 o                         
   5   5   6         33.18         34.34         1.58 o                         
   6   5   6         70.79         63.50         2.22 o                         
   7   5   6         16.39         18.58         1.10 o                         
   8   5   6         36.21         38.22         1.74 o                         
   9   5   6          0.01         -0.10         0.29 o                         
  10   5   6         13.28         13.34         1.00 o                         
  11   5   6         10.68          9.42         0.87 o                         
 -28   1   7         17.22         14.46         1.33 o                         
 -27   1   7         79.77         88.33         3.73 o                         
 -26   1   7         28.43         30.22         1.68 o                         
 -25   1   7          1.07          2.31         0.46 o                         
 -24   1   7         49.63         52.48         2.09 o                         
 -23   1   7        219.96        204.61         5.23 o                         
 -22   1   7        218.53        193.93         5.02 o                         
 -21   1   7        166.27        143.24         4.08 o                         
 -20   1   7        168.89        179.60         5.52 o                         
 -19   1   7        347.52        358.09         9.86 o                         
 -18   1   7         56.51         49.14         1.72 o                         
 -17   1   7         14.38         14.66         0.75 o                         
 -16   1   7        596.84        605.09        14.24 o                         
 -15   1   7        217.71        202.62         5.06 o                         
 -14   1   7          0.24          0.33         0.31 o                         
 -13   1   7        401.08        397.22        10.03 o                         
 -12   1   7        135.79        126.61         3.29 o                         
 -11   1   7        191.55        183.91         4.80 o                         
  -9   1   7        257.98        238.40         5.51 o                         
  -8   1   7         75.05         75.66         1.97 o                         
  -7   1   7        351.04        354.32         8.40 o                         
  -6   1   7       1634.81       1747.65       105.86 o                         
  -5   1   7         41.60         41.46         1.16 o                         
  -4   1   7          0.00         -0.05         0.22 o                         
  -3   1   7         43.08         37.18         1.11 o                         
  -2   1   7         43.07         33.85         1.03 o                         
  -1   1   7        260.00        269.67         7.17 o                         
   0   1   7        133.87        135.23         3.55 o                         
   1   1   7        623.66        673.01        28.60 o                         
   2   1   7         11.64         17.57         0.67 o                         
   3   1   7          0.97          2.51         0.32 o                         
   4   1   7        501.21        513.72        15.55 o                         
   5   1   7         26.65         28.81         0.99 o                         
   6   1   7        164.44        166.00         4.30 o                         
   7   1   7        228.75        247.77         7.08 o                         
   8   1   7          3.98          2.96         0.28 o                         
   9   1   7        186.42        195.86         7.48 o                         
  10   1   7         75.40         73.72         2.27 o                         
  11   1   7         64.09         63.41         2.22 o                         
  12   1   7        529.03        572.52        19.00 o                         
  13   1   7        146.14        155.22         5.65 o                         
  14   1   7        284.09        299.05        11.51 o                         
  15   1   7         24.07         21.17         1.92 o                         
  16   1   7          2.75          4.35         0.67 o                         
  17   1   7          7.37          7.52         1.07 o                         
  18   1   7          0.65         -0.03         0.47 o                         
  19   1   7        240.12        221.48         7.92 o                         
  20   1   7          8.32         12.28         1.20 o                         
  21   1   7         16.23         17.43         1.43 o                         
  22   1   7         49.48         53.81         2.87 o                         
 -27   2   7         56.58         67.73         2.98 o                         
 -26   2   7          3.26          2.04         0.61 o                         
 -25   2   7          6.18          6.11         0.74 o                         
 -24   2   7         41.85         37.75         1.85 o                         
 -23   2   7          0.12          0.19         0.41 o                         
 -22   2   7         16.08         14.87         1.14 o                         
 -21   2   7          4.92          4.26         0.63 o                         
 -20   2   7        285.28        280.71         7.84 o                         
 -19   2   7         12.98         14.10         0.73 o                         
 -18   2   7        103.56        101.90         2.83 o                         
 -17   2   7         36.01         29.33         1.20 o                         
 -16   2   7        374.87        396.40        10.03 o                         
 -15   2   7         73.94         69.03         2.19 o                         
 -14   2   7        587.43        602.96        15.97 o                         
 -13   2   7        297.29        287.40         7.01 o                         
 -12   2   7        413.50        399.73         9.10 o                         
 -11   2   7          4.73          5.24         0.42 o                         
 -10   2   7        135.54        134.28         3.15 o                         
  -9   2   7        351.88        335.37         7.66 o                         
  -8   2   7        947.01        912.08        27.47 o                         
  -7   2   7        311.21        321.09         7.37 o                         
  -6   2   7        150.98        160.36         3.67 o                         
  -5   2   7        380.25        381.41         8.30 o                         
  -4   2   7         35.97         36.32         1.09 o                         
  -3   2   7        512.91        524.31        12.33 o                         
  -2   2   7         64.90         72.29         1.92 o                         
  -1   2   7        170.62        206.26         5.30 o                         
   0   2   7        179.63        151.96         4.25 o                         
   1   2   7         74.40         73.06         2.05 o                         
   2   2   7        417.72        437.71        10.89 o                         
   3   2   7        286.67        293.16         7.41 o                         
   4   2   7         50.52         55.67         1.64 o                         
   5   2   7        760.82        820.80        45.45 o                         
   6   2   7          8.94          8.83         0.57 o                         
   7   2   7        323.75        308.49         8.87 o                         
   8   2   7         50.80         43.69         1.50 o                         
   9   2   7         16.30         16.57         0.86 o                         
  10   2   7          1.48          1.58         0.37 o                         
  11   2   7        635.69        645.21        21.14 o                         
  12   2   7          6.32          8.01         0.56 o                         
  13   2   7         54.52         56.84         2.03 o                         
  14   2   7          0.10          0.25         0.41 o                         
  15   2   7         21.34         21.95         1.13 o                         
  16   2   7         65.65         53.78         2.73 o                         
  17   2   7        229.70        236.27         8.40 o                         
  18   2   7          0.80          1.36         0.53 o                         
  19   2   7         62.04         64.12         2.63 o                         
  20   2   7          6.86          8.24         1.10 o                         
 -25   3   7        127.66        152.83         6.75 o                         
 -24   3   7         23.87         28.83         2.11 o                         
 -23   3   7          0.93          1.51         0.58 o                         
 -22   3   7         66.49         65.80         2.75 o                         
 -21   3   7          1.19          1.69         0.53 o                         
 -20   3   7          1.53          0.55         0.48 o                         
 -19   3   7         23.48         24.66         1.44 o                         
 -18   3   7        116.93        112.52         3.53 o                         
 -17   3   7        187.42        175.92         4.83 o                         
 -16   3   7          3.69          0.98         0.38 o                         
 -15   3   7         39.78         38.69         1.50 o                         
 -14   3   7         16.35         12.12         0.73 o                         
 -13   3   7        508.84        501.18        11.34 o                         
 -12   3   7       1172.63       1157.21        30.18 o                         
 -11   3   7        389.49        384.42         8.82 o                         
 -10   3   7         22.09         16.86         0.90 o                         
  -9   3   7        269.41        266.64         6.63 o                         
  -8   3   7        162.87        166.34         4.29 o                         
  -7   3   7        977.72        977.66        25.52 o                         
  -6   3   7       1071.83       1036.74        31.37 o                         
  -5   3   7         31.93         25.28         0.97 o                         
  -4   3   7          1.48         -0.03         0.33 o                         
  -3   3   7        150.14        126.11         3.15 o                         
  -2   3   7         27.20         32.09         1.15 o                         
  -1   3   7         44.91         45.35         1.21 o                         
   0   3   7         10.36         11.85         0.59 o                         
   1   3   7         19.22         12.47         0.68 o                         
   2   3   7        122.34        129.87         3.30 o                         
   3   3   7         51.87         50.58         1.59 o                         
   4   3   7          2.11          2.92         0.45 o                         
   5   3   7       1047.57       1078.15        32.49 o                         
   6   3   7        428.13        443.86        12.67 o                         
   7   3   7        545.21        552.61        18.48 o                         
   8   3   7         51.78         51.76         2.08 o                         
   9   3   7          2.73          2.61         0.48 o                         
  10   3   7        452.82        476.87        16.02 o                         
  11   3   7          9.27         10.66         0.86 o                         
  12   3   7         12.09         12.25         1.07 o                         
  13   3   7         62.84         52.38         2.18 o                         
  14   3   7          6.00          3.76         0.86 o                         
  15   3   7         73.02         70.49         3.30 o                         
  16   3   7         90.08         95.97         4.54 o                         
  17   3   7          7.74          8.21         1.39 o                         
  18   3   7         21.96         21.66         1.79 o                         
 -21   4   7          6.53          6.24         0.87 o                         
 -20   4   7          6.48          6.31         0.88 o                         
 -19   4   7        115.96        115.78         4.32 o                         
 -18   4   7          0.16         -0.38         0.38 o                         
 -17   4   7         10.07          9.70         0.75 o                         
 -16   4   7         12.39         10.41         0.69 o                         
 -15   4   7          0.07          0.66         0.41 o                         
 -14   4   7         55.03         57.09         3.46 o                         
 -13   4   7         15.53         11.27         1.25 o                         
 -12   4   7         58.39         62.87         2.31 o                         
 -11   4   7         17.82         14.66         1.01 o                         
 -10   4   7         12.43         15.03         0.91 o                         
  -9   4   7          2.63          2.84         0.48 o                         
  -8   4   7          7.67         10.47         0.68 o                         
  -7   4   7        191.38        195.65         4.56 o                         
  -6   4   7         28.77         28.73         1.33 o                         
  -5   4   7         47.48         45.12         1.50 o                         
  -4   4   7         60.25         45.95         1.47 o                         
  -3   4   7          5.92          5.89         0.46 o                         
  -2   4   7          6.76         10.11         0.60 o                         
  -1   4   7         39.03         41.86         1.30 o                         
   0   4   7          5.11          1.73         0.27 o                         
   1   4   7         16.75         15.07         0.76 o                         
   2   4   7         16.16         15.58         0.81 o                         
   3   4   7          6.73          8.76         0.57 o                         
   4   4   7         19.39         24.08         0.94 o                         
   5   4   7         98.00         85.02         2.35 o                         
   6   4   7        222.18        239.20         5.76 o                         
   7   4   7         14.25         13.84         0.82 o                         
   8   4   7          3.79          3.68         0.44 o                         
   9   4   7        149.62        142.82         4.08 o                         
  10   4   7        164.85        161.23         4.28 o                         
  11   4   7         15.25         14.25         0.95 o                         
  12   4   7         27.88         27.42         1.35 o                         
  13   4   7          1.46          0.55         0.37 o                         
  14   4   7        129.12        130.85         5.13 o                         
  15   4   7          2.37          4.21         0.80 o                         
 -15   5   7          0.13          0.57         0.46 o                         
 -14   5   7         42.55         41.72         1.73 o                         
 -13   5   7         24.52         27.19         1.38 o                         
 -12   5   7          3.78          4.75         0.59 o                         
 -11   5   7         25.71         27.91         1.23 o                         
 -10   5   7          0.47          1.37         0.41 o                         
  -9   5   7         14.91         17.98         0.95 o                         
  -8   5   7         13.37         17.07         0.90 o                         
  -7   5   7         17.81         24.56         1.12 o                         
  -6   5   7         22.12         19.97         1.07 o                         
  -5   5   7          9.86         11.91         0.84 o                         
  -4   5   7         25.91         28.55         1.30 o                         
  -3   5   7         11.78          5.28         0.67 o                         
  -2   5   7         42.62         41.87         1.80 o                         
  -1   5   7         13.21         13.97         0.97 o                         
   0   5   7         11.72         12.47         0.88 o                         
   1   5   7          2.64          1.42         0.49 o                         
   2   5   7          1.92          4.48         0.58 o                         
   3   5   7         62.24         65.43         2.40 o                         
   4   5   7         11.67         16.91         1.15 o                         
   5   5   7         32.77         34.46         1.94 o                         
   6   5   7         59.24         52.55         2.51 o                         
   7   5   7          1.09          0.21         0.42 o                         
   8   5   7         25.57         28.82         1.59 o                         
   9   5   7         60.28         67.46         2.65 o                         
 -28   0   8        156.95        207.19        14.99 o                         
 -27   0   8         40.53         45.05         2.55 o                         
 -26   0   8          0.00          0.30         0.40 o                         
 -25   0   8          6.62          7.73         0.85 o                         
 -24   0   8         73.40         91.01         3.98 o                         
 -23   0   8         75.36         72.64         3.59 o                         
 -22   0   8          4.86          4.72         0.81 o                         
 -21   0   8          0.08         -0.37         0.73 o                         
 -20   0   8        491.33        452.96        15.50 o                         
 -19   0   8          0.00          0.26         0.69 o                         
 -18   0   8        421.93        312.33        10.97 o                         
 -17   0   8        284.94        265.87         9.39 o                         
 -16   0   8         54.83         73.35         3.13 o                         
 -15   0   8         10.49         14.79         1.20 o                         
 -14   0   8        566.28        562.56        28.35 o                         
 -13   0   8         47.33         44.74         2.47 o                         
 -12   0   8       1414.95       1124.98        83.92 o                         
 -11   0   8        200.58        210.10         8.23 o                         
 -10   0   8        640.66        640.01        35.83 o                         
  -9   0   8        137.50        127.44         5.96 o                         
  -8   0   8        401.55        414.03        17.81 o                         
  -7   0   8        487.57        485.72        16.17 o                         
  -6   0   8         48.20         56.49         3.57 o                         
  -5   0   8          0.48          0.49         0.35 o                         
  -4   0   8         31.75         42.40         2.32 o                         
  -3   0   8         60.43         55.03         3.34 o                         
  -2   0   8        137.05        134.91         7.30 o                         
  -1   0   8         13.92         17.82         1.66 o                         
   0   0   8         75.11         93.06         3.90 o                         
   1   0   8        872.47        920.74        56.67 o                         
   2   0   8          0.08          0.11         0.41 o                         
   3   0   8          2.50          3.37         0.92 o                         
   4   0   8        132.42        134.33         5.48 o                         
   5   0   8         80.11         94.25         5.40 o                         
   6   0   8         14.36          9.34         0.94 o                         
   7   0   8        165.22        177.81         8.30 o                         
   8   0   8        357.93        350.74        15.39 o                         
   9   0   8        341.76        348.14        11.74 o                         
  10   0   8        555.53        578.51        21.36 o                         
  11   0   8        616.66        622.65        22.88 o                         
  12   0   8         16.10         16.14         1.96 o                         
  13   0   8        676.38        680.24        35.90 o                         
  14   0   8          0.31          0.68         0.73 o                         
  15   0   8          3.29          4.02         1.04 o                         
  16   0   8        113.06        101.96         6.36 o                         
  17   0   8        165.86        163.56         7.99 o                         
  18   0   8         41.22         37.96         3.90 o                         
  19   0   8        168.05        162.31        11.37 o                         
  20   0   8        121.27        145.49        12.16 o                         
  21   0   8          3.54          3.53         1.96 o                         
 -28   1   8         11.60         12.29         1.80 o                         
 -27   1   8        154.78        170.18         5.36 o                         
 -26   1   8          1.15          0.82         0.40 o                         
 -25   1   8         28.06         29.04         1.28 o                         
 -24   1   8         22.33         20.68         1.09 o                         
 -23   1   8         10.15          9.29         0.66 o                         
 -22   1   8         39.04         32.28         1.46 o                         
 -21   1   8          4.49          3.57         0.52 o                         
 -20   1   8          2.68          3.77         0.54 o                         
 -19   1   8        371.40        320.99         8.81 o                         
 -18   1   8        233.03        239.54         5.98 o                         
 -17   1   8          0.76          0.47         0.33 o                         
 -16   1   8        465.55        463.80        12.42 o                         
 -15   1   8        101.49         80.29         2.74 o                         
 -14   1   8        395.28        399.15        11.30 o                         
 -13   1   8        525.52        509.50        14.48 o                         
 -12   1   8        494.08        500.77        13.84 o                         
 -11   1   8        239.14        242.20         6.73 o                         
 -10   1   8          2.34          0.99         0.29 o                         
  -9   1   8        678.75        649.04        16.10 o                         
  -8   1   8        159.58        174.76         4.98 o                         
  -7   1   8         17.43         13.57         0.63 o                         
  -6   1   8         65.17         75.46         1.98 o                         
  -5   1   8          7.77          5.41         0.42 o                         
  -4   1   8        325.85        303.12         7.75 o                         
  -3   1   8        277.97        309.66         7.45 o                         
  -2   1   8         25.97         38.75         1.20 o                         
  -1   1   8         48.45         51.62         1.53 o                         
   0   1   8        322.48        301.64         8.04 o                         
   1   1   8        310.46        316.39         8.43 o                         
   2   1   8        148.93        142.64         3.79 o                         
   3   1   8        758.74        841.54        35.77 o                         
   4   1   8        258.37        285.89         7.18 o                         
   5   1   8          3.76          5.44         0.38 o                         
   6   1   8          4.27          5.75         0.44 o                         
   7   1   8        143.41        152.11         4.23 o                         
   8   1   8        404.72        415.56        11.72 o                         
   9   1   8         25.36         23.83         0.97 o                         
  10   1   8         55.90         52.25         2.11 o                         
  11   1   8         59.71         64.42         3.13 o                         
  12   1   8        115.91        124.80         4.60 o                         
  13   1   8         27.39         26.52         1.45 o                         
  14   1   8        193.08        195.41         7.07 o                         
  15   1   8        235.79        238.59         9.45 o                         
  16   1   8          1.41          0.19         0.76 o                         
  17   1   8         95.63         95.08         3.91 o                         
  18   1   8          7.92          9.58         1.19 o                         
  19   1   8        125.01        124.46         5.04 o                         
  20   1   8         26.27         28.78         2.82 o                         
 -26   2   8          1.13          1.22         0.54 o                         
 -25   2   8         40.75         48.10         2.60 o                         
 -24   2   8        197.52        222.55        10.44 o                         
 -23   2   8          7.00          5.36         1.00 o                         
 -22   2   8         41.14         37.77         1.73 o                         
 -21   2   8          8.37         10.76         0.76 o                         
 -20   2   8         49.26         43.99         1.66 o                         
 -19   2   8         23.98         27.40         1.17 o                         
 -18   2   8         15.12         13.59         0.86 o                         
 -17   2   8         53.11         47.24         1.59 o                         
 -16   2   8         35.83         38.97         1.40 o                         
 -15   2   8         63.95         59.27         1.80 o                         
 -14   2   8        601.97        601.77        14.24 o                         
 -13   2   8         38.06         36.67         1.20 o                         
 -11   2   8        244.39        235.40         5.32 o                         
  -9   2   8        139.74        141.17         3.32 o                         
  -8   2   8        117.96        110.36         2.69 o                         
  -7   2   8         28.55         28.25         1.06 o                         
  -6   2   8        959.86        940.46        31.17 o                         
  -5   2   8        648.59        666.78        15.72 o                         
  -4   2   8        195.05        197.30         4.64 o                         
  -3   2   8        166.88        176.83         4.40 o                         
  -2   2   8         52.90         52.40         1.52 o                         
  -1   2   8        107.61        112.05         3.06 o                         
   0   2   8         37.49         37.82         1.23 o                         
   1   2   8        125.88        128.35         3.42 o                         
   2   2   8        459.98        477.36        11.27 o                         
   3   2   8          3.27          1.33         0.31 o                         
   4   2   8        100.69         95.30         2.87 o                         
   5   2   8        314.05        337.70         9.00 o                         
   6   2   8         32.40         40.09         1.34 o                         
   7   2   8        221.00        211.02         5.83 o                         
   8   2   8         13.39         14.93         0.84 o                         
   9   2   8         43.58         40.56         1.73 o                         
  10   2   8         61.21         56.47         2.32 o                         
  11   2   8         14.88         13.88         0.93 o                         
  12   2   8        112.70        103.93         3.46 o                         
  13   2   8        129.41        140.98         4.73 o                         
  14   2   8         13.43         12.23         1.32 o                         
  15   2   8        168.25        176.94         8.32 o                         
  16   2   8         47.87         52.42         2.29 o                         
  17   2   8          0.36          1.10         0.64 o                         
  18   2   8        128.85        131.28         9.26 o                         
  19   2   8         37.49         37.11         3.01 o                         
 -24   3   8         34.50         38.97         2.62 o                         
 -23   3   8         45.37         56.59         4.54 o                         
 -22   3   8          0.08         -0.21         0.44 o                         
 -21   3   8          0.13          0.55         0.50 o                         
 -20   3   8          4.88          4.56         0.61 o                         
 -19   3   8          0.00         -0.14         0.36 o                         
 -18   3   8         35.46         33.57         1.43 o                         
 -17   3   8          2.09          0.86         0.41 o                         
 -16   3   8         25.39         27.20         1.27 o                         
 -15   3   8        384.51        406.41        10.36 o                         
 -14   3   8          2.98          2.91         0.38 o                         
 -13   3   8        416.41        407.76         9.34 o                         
 -12   3   8        498.11        496.36        10.80 o                         
 -11   3   8          0.19          0.45         0.36 o                         
 -10   3   8        108.05         95.26         2.55 o                         
  -9   3   8         87.24         92.50         2.37 o                         
  -8   3   8        382.01        414.59         9.08 o                         
  -7   3   8        179.08        175.19         4.28 o                         
  -6   3   8        614.05        634.34        13.67 o                         
  -5   3   8         53.97         62.94         1.76 o                         
  -4   3   8         40.89         34.52         1.13 o                         
  -3   3   8         78.28         72.08         2.08 o                         
  -2   3   8         19.91         20.49         0.87 o                         
  -1   3   8         14.59          8.46         0.64 o                         
   0   3   8         54.42         54.00         1.77 o                         
   1   3   8          3.42          3.44         0.45 o                         
   2   3   8        125.94        115.13         3.55 o                         
   3   3   8         82.52         83.67         2.75 o                         
   4   3   8          3.12          3.63         0.60 o                         
   5   3   8        193.72        187.90         7.16 o                         
   6   3   8        177.76        176.62         6.44 o                         
   7   3   8          4.15          4.15         0.62 o                         
   8   3   8         33.23         28.40         1.35 o                         
   9   3   8        382.33        373.92        11.62 o                         
  10   3   8         45.28         39.25         1.77 o                         
  11   3   8         22.03         21.48         1.18 o                         
  12   3   8         11.20         14.11         1.07 o                         
  13   3   8         68.61         67.73         2.87 o                         
  14   3   8         76.00         74.87         5.10 o                         
  15   3   8        134.41        155.93         6.69 o                         
  16   3   8          0.49          1.19         0.89 o                         
  17   3   8         39.30         40.03         2.72 o                         
 -20   4   8          3.71          1.84         0.56 o                         
 -19   4   8          0.58         -0.47         0.47 o                         
 -18   4   8          0.55          1.07         0.51 o                         
 -17   4   8         23.12         19.76         1.25 o                         
 -16   4   8          7.60          7.20         0.77 o                         
 -15   4   8          5.05          4.76         0.67 o                         
 -14   4   8         13.44          9.45         0.79 o                         
 -13   4   8          5.33          5.92         0.64 o                         
 -12   4   8          7.99          8.06         0.76 o                         
 -11   4   8        302.54        299.08         7.91 o                         
 -10   4   8          1.26          0.04         0.36 o                         
  -9   4   8          0.55          0.01         0.28 o                         
  -8   4   8        242.26        223.41         5.48 o                         
  -7   4   8        227.41        241.77         6.15 o                         
  -6   4   8        384.47        376.28         8.78 o                         
  -5   4   8         71.58         74.20         2.71 o                         
  -4   4   8         14.49         25.12         1.03 o                         
  -3   4   8         18.50         17.28         0.78 o                         
  -2   4   8         28.10         35.15         1.71 o                         
  -1   4   8         21.41         17.76         0.91 o                         
   0   4   8          5.10          6.00         0.56 o                         
   1   4   8          2.73          1.68         0.39 o                         
   2   4   8         19.10         18.56         0.91 o                         
   3   4   8         60.86         63.52         1.90 o                         
   4   4   8         23.19         21.97         0.93 o                         
   5   4   8         11.09         11.37         0.76 o                         
   6   4   8         59.36         62.99         2.42 o                         
   7   4   8          4.22          6.59         0.67 o                         
   8   4   8          2.54          5.68         0.66 o                         
   9   4   8        124.65        132.39         4.37 o                         
  10   4   8        167.92        162.00         4.86 o                         
  11   4   8         51.87         44.68         2.46 o                         
  12   4   8        124.91        111.39         4.56 o                         
  13   4   8         25.82         34.77         2.10 o                         
 -14   5   8        124.99        135.08         4.19 o                         
 -13   5   8          3.03          4.27         0.82 o                         
 -12   5   8         50.39         57.82         2.07 o                         
 -11   5   8          0.15          0.73         0.44 o                         
 -10   5   8          1.64          1.57         0.51 o                         
  -9   5   8          8.10          8.43         0.91 o                         
  -8   5   8         50.30         55.25         2.27 o                         
  -7   5   8         65.24         84.55         3.05 o                         
  -6   5   8         17.78         21.75         1.30 o                         
  -5   5   8         27.12         28.06         1.50 o                         
  -4   5   8         26.02         24.43         1.33 o                         
  -3   5   8          0.04         -0.20         0.39 o                         
  -2   5   8         41.65         37.86         1.63 o                         
  -1   5   8         35.35         34.29         1.53 o                         
   0   5   8          2.37          2.24         0.54 o                         
   1   5   8         13.73         11.14         0.87 o                         
   2   5   8         96.94         95.47         3.12 o                         
   3   5   8         39.87         43.34         1.92 o                         
   4   5   8          2.93          4.06         0.72 o                         
   5   5   8         38.87         46.84         2.09 o                         
   6   5   8         14.93         12.04         1.02 o                         
 -27   1   9         25.97         31.63         1.93 o                         
 -26   1   9         53.34         59.08         2.62 o                         
 -25   1   9          3.52          1.88         0.46 o                         
 -24   1   9          0.02          0.17         0.32 o                         
 -23   1   9          0.97          2.07         0.50 o                         
 -22   1   9          0.79          2.21         0.50 o                         
 -21   1   9          0.81         -0.09         0.27 o                         
 -20   1   9          0.44          0.37         0.33 o                         
 -19   1   9         15.52         11.10         0.71 o                         
 -18   1   9         65.38         40.99         1.51 o                         
 -17   1   9          8.66          7.51         0.57 o                         
 -16   1   9          8.30          6.32         0.57 o                         
 -15   1   9         25.63         24.93         1.30 o                         
 -14   1   9       1167.52       1158.26        38.33 o                         
 -13   1   9          3.96          5.37         0.51 o                         
 -12   1   9        577.73        563.02        14.11 o                         
 -11   1   9        942.21        921.79        24.07 o                         
 -10   1   9         67.77         59.52         1.74 o                         
  -9   1   9        193.49        192.19         4.82 o                         
  -8   1   9        329.32        330.31         8.35 o                         
  -7   1   9        524.94        542.81        13.42 o                         
  -6   1   9       1163.16       1331.32        69.32 o                         
  -5   1   9         55.07         55.49         1.76 o                         
  -4   1   9          7.48         10.02         1.06 o                         
  -3   1   9        428.53        459.90        11.45 o                         
  -2   1   9         77.85         77.98         2.78 o                         
  -1   1   9         62.43         66.10         1.98 o                         
   0   1   9         66.71         69.67         1.98 o                         
   1   1   9         96.55         96.15         2.90 o                         
   2   1   9        538.36        583.55        15.30 o                         
   3   1   9         12.82         12.47         0.66 o                         
   4   1   9          0.26          0.42         0.25 o                         
   5   1   9        149.13        150.78         3.84 o                         
   6   1   9        543.25        547.99        13.64 o                         
   7   1   9        530.66        538.06        14.14 o                         
   8   1   9         24.93         23.68         1.06 o                         
   9   1   9        241.68        230.36         6.69 o                         
  10   1   9        941.40       1004.49        33.07 o                         
  11   1   9        114.87        106.63         4.71 o                         
  12   1   9        140.29        142.93         5.00 o                         
  13   1   9         76.49         68.20         3.05 o                         
  14   1   9          0.03          0.43         0.48 o                         
  15   1   9         49.91         48.35         2.26 o                         
  16   1   9         58.00         54.17         2.64 o                         
  17   1   9         50.81         49.97         2.65 o                         
  18   1   9          0.13          0.40         1.08 o                         
  19   1   9         35.47         32.36         2.27 o                         
 -26   2   9         22.24         29.29         2.13 o                         
 -25   2   9         16.63         18.34         1.81 o                         
 -24   2   9          5.01          7.82         0.86 o                         
 -23   2   9         24.53         26.82         1.47 o                         
 -22   2   9          0.30         -0.04         0.27 o                         
 -21   2   9          6.19          7.77         0.82 o                         
 -20   2   9         58.27         52.53         1.89 o                         
 -19   2   9         27.23         18.44         1.17 o                         
 -18   2   9         44.34         36.73         1.56 o                         
 -17   2   9          6.18          3.92         0.47 o                         
 -16   2   9          7.45          9.28         0.68 o                         
 -15   2   9         12.16         11.14         0.71 o                         
 -14   2   9        557.79        572.85        15.31 o                         
 -13   2   9          0.03         -0.04         0.31 o                         
 -12   2   9        597.31        604.95        16.09 o                         
 -11   2   9        172.42        177.53         4.55 o                         
 -10   2   9          6.36          5.22         0.51 o                         
  -9   2   9        637.42        629.49        14.85 o                         
  -8   2   9         69.29         72.65         2.03 o                         
  -7   2   9        132.74        135.93         3.41 o                         
  -6   2   9         47.81         45.10         1.48 o                         
  -5   2   9        154.24        164.20         4.04 o                         
  -4   2   9         22.42         31.06         1.13 o                         
  -3   2   9        215.60        219.29         5.42 o                         
  -2   2   9         23.58         19.64         0.88 o                         
  -1   2   9         12.27          9.53         0.59 o                         
   0   2   9         84.45         77.36         2.09 o                         
   1   2   9        173.07        180.24         4.51 o                         
   2   2   9         50.18         54.43         1.88 o                         
   3   2   9        244.39        238.09         6.15 o                         
   4   2   9         16.16         16.24         0.87 o                         
   5   2   9         97.19         88.53         2.69 o                         
   6   2   9         20.80         21.18         1.28 o                         
   7   2   9        226.04        230.21         6.36 o                         
   8   2   9          3.90          4.35         0.45 o                         
   9   2   9         60.64         59.18         2.33 o                         
  10   2   9         43.39         41.76         1.50 o                         
  11   2   9        117.85        126.27         4.09 o                         
  12   2   9         30.26         28.89         1.40 o                         
  13   2   9         95.32        102.82         4.14 o                         
  14   2   9         37.74         32.06         1.74 o                         
  15   2   9         40.73         40.96         3.08 o                         
  16   2   9          4.77          3.38         0.87 o                         
  17   2   9         70.94         76.19         4.26 o                         
 -23   3   9         46.49         54.40         2.60 o                         
 -22   3   9         50.23         49.61         2.28 o                         
 -21   3   9         28.84         32.90         1.63 o                         
 -20   3   9         26.36         25.27         1.22 o                         
 -19   3   9          0.06          0.15         0.28 o                         
 -18   3   9          7.89          7.73         0.67 o                         
 -17   3   9          8.66         10.36         0.69 o                         
 -16   3   9          6.58          6.65         0.56 o                         
 -15   3   9         96.54         93.29         2.54 o                         
 -14   3   9         93.76         92.45         2.40 o                         
 -13   3   9         40.45         44.18         1.57 o                         
 -12   3   9        135.02        133.54         3.56 o                         
 -11   3   9        343.14        337.39         8.24 o                         
 -10   3   9        718.56        747.77        18.68 o                         
  -9   3   9          0.38          0.54         0.35 o                         
  -8   3   9        279.65        262.45         6.55 o                         
  -7   3   9         50.62         41.70         1.42 o                         
  -6   3   9        323.72        323.52         7.56 o                         
  -5   3   9        164.52        152.84         4.75 o                         
  -4   3   9        679.19        685.81        17.08 o                         
  -3   3   9         46.75         47.66         1.57 o                         
  -2   3   9          1.07          1.59         0.38 o                         
  -1   3   9         59.62         48.78         1.69 o                         
   0   3   9          6.91         18.93         1.52 o                         
   1   3   9          3.29          2.08         0.32 o                         
   2   3   9         99.25         79.47         2.39 o                         
   3   3   9        215.78        207.22         5.91 o                         
   4   3   9          0.89          1.41         0.44 o                         
   5   3   9         59.41         62.53         2.14 o                         
   6   3   9          6.72         14.50         1.06 o                         
   7   3   9          1.51          1.54         0.47 o                         
   8   3   9         66.61         67.06         3.26 o                         
   9   3   9         53.84         59.14         3.15 o                         
  10   3   9        426.56        443.09        15.84 o                         
  11   3   9         81.10         88.44         3.28 o                         
  12   3   9         56.35         64.81         3.83 o                         
  13   3   9        258.40        246.45        13.81 o                         
  14   3   9          2.85          3.92         1.96 o                         
  15   3   9         14.49         15.94         4.51 o                         
 -19   4   9          2.05          1.88         0.63 o                         
 -18   4   9         10.80         10.83         1.27 o                         
 -17   4   9          1.36          0.29         0.48 o                         
 -16   4   9         19.85         18.36         1.21 o                         
 -15   4   9          0.86          0.93         0.47 o                         
 -14   4   9         85.93         85.19         2.62 o                         
 -13   4   9         25.69         27.99         1.39 o                         
 -12   4   9          9.77         10.61         0.83 o                         
 -11   4   9        234.61        246.71         6.31 o                         
 -10   4   9        128.49        135.46         3.71 o                         
  -9   4   9         38.70         37.89         1.58 o                         
  -8   4   9          0.31         -0.15         0.29 o                         
  -7   4   9          1.48          3.58         0.52 o                         
  -6   4   9         50.43         55.43         1.91 o                         
  -5   4   9         23.94         30.65         1.33 o                         
  -4   4   9        197.54        191.00         5.67 o                         
  -3   4   9         15.85         12.75         0.93 o                         
  -2   4   9         44.03         47.48         2.01 o                         
  -1   4   9         55.17         48.07         2.00 o                         
   0   4   9         25.46         28.61         1.40 o                         
   1   4   9          2.04          2.65         0.52 o                         
   2   4   9          0.47         -0.38         0.42 o                         
   3   4   9          0.09         -0.13         0.46 o                         
   4   4   9         41.51         44.01         1.82 o                         
   5   4   9         25.40         28.62         1.83 o                         
   6   4   9          0.01         -0.36         0.36 o                         
   7   4   9          3.63          3.99         0.64 o                         
   8   4   9        160.49        174.41         6.18 o                         
   9   4   9          5.66          5.67         0.69 o                         
  10   4   9         18.85         21.57         1.40 o                         
  11   4   9         22.10         24.46         1.83 o                         
 -11   5   9          4.69          3.44         0.82 o                         
 -10   5   9          7.07          9.19         1.01 o                         
  -9   5   9         25.20         22.58         1.67 o                         
  -8   5   9          0.10         -0.19         0.25 o                         
  -7   5   9          4.25          6.22         1.13 o                         
  -6   5   9          3.47          5.19         1.01 o                         
  -5   5   9         86.36         80.39        10.59 o                         
  -4   5   9         66.50         80.84         3.84 o                         
  -3   5   9         42.93         43.08         3.60 o                         
  -2   5   9         36.55         33.64         2.30 o                         
  -1   5   9         51.11         57.80         3.01 o                         
   0   5   9          4.50          6.13         1.50 o                         
   1   5   9          5.17          6.06         0.98 o                         
   2   5   9          3.45          2.85         0.90 o                         
   3   5   9         23.22         24.31         3.19 o                         
 -27   0  10         66.10         71.29         5.83 o                         
 -26   0  10         22.38         25.29         1.97 o                         
 -25   0  10         11.67         19.06         2.06 o                         
 -24   0  10          3.89          4.87         0.85 o                         
 -23   0  10         70.44         60.65         4.66 o                         
 -22   0  10         29.34         24.06         2.21 o                         
 -21   0  10         16.79         22.96         1.95 o                         
 -20   0  10         13.14         10.00         1.20 o                         
 -19   0  10        152.43        128.12         6.62 o                         
 -18   0  10         12.30         13.15         1.47 o                         
 -17   0  10         84.51         56.98         2.71 o                         
 -16   0  10         79.62         83.07         4.33 o                         
 -15   0  10        111.20         98.86         4.08 o                         
 -14   0  10        902.46        897.89        55.69 o                         
 -13   0  10          0.24          0.40         0.65 o                         
 -12   0  10        769.93        800.65        29.65 o                         
 -11   0  10          0.22          0.02         0.63 o                         
  -9   0  10        191.54        190.87         8.68 o                         
  -8   0  10         21.14         18.58         1.22 o                         
  -7   0  10        609.76        612.70        26.19 o                         
  -6   0  10          4.08          2.93         0.69 o                         
  -5   0  10        234.42        246.89        10.94 o                         
  -4   0  10        123.82        124.18         7.70 o                         
  -3   0  10        147.14        141.38         6.53 o                         
  -2   0  10        714.88        788.98        38.90 o                         
  -1   0  10         28.36         28.04         1.72 o                         
   0   0  10         21.85         25.80         2.15 o                         
   1   0  10          3.04          1.41         0.52 o                         
   2   0  10          8.69          7.76         0.89 o                         
   3   0  10         18.90         13.74         1.18 o                         
   4   0  10         86.38         98.38         5.77 o                         
   5   0  10         75.56         76.61         3.76 o                         
   6   0  10        348.11        359.04        13.67 o                         
   7   0  10       1222.67       1221.25        63.77 o                         
   8   0  10         14.59         12.11         0.92 o                         
   9   0  10        285.33        254.04        11.01 o                         
  10   0  10        302.41        272.23        11.69 o                         
  12   0  10          4.49          0.63         0.61 o                         
  13   0  10          0.12          0.18         0.77 o                         
  14   0  10         67.35         72.74         4.57 o                         
  15   0  10         83.22         85.30         5.64 o                         
  16   0  10        327.64        319.18        24.71 o                         
  17   0  10          0.09          0.83         1.22 o                         
 -26   1  10         37.79         36.83         1.92 o                         
 -25   1  10         34.26         41.53         2.64 o                         
 -24   1  10         18.96         21.74         1.29 o                         
 -23   1  10         33.97         31.61         1.50 o                         
 -22   1  10         22.56         24.04         1.29 o                         
 -21   1  10          0.00          0.23         0.30 o                         
 -20   1  10         45.12         52.99         2.12 o                         
 -19   1  10         32.69         38.25         1.55 o                         
 -18   1  10         64.86         51.88         1.79 o                         
 -17   1  10         32.27         24.21         1.13 o                         
 -16   1  10        201.69        159.54         4.45 o                         
 -15   1  10        186.98        176.56         5.16 o                         
 -14   1  10         11.75         14.14         1.06 o                         
 -13   1  10         64.70         60.43         2.07 o                         
 -12   1  10        570.68        568.77        16.28 o                         
 -11   1  10        540.36        548.69        13.76 o                         
 -10   1  10        314.64        319.18         7.43 o                         
  -9   1  10         64.27         64.03         1.84 o                         
  -8   1  10          6.01          6.26         0.49 o                         
  -7   1  10        163.98        167.74         4.54 o                         
  -6   1  10          3.47          2.80         0.42 o                         
  -5   1  10        465.40        472.68        14.43 o                         
  -4   1  10        130.91        136.50         3.82 o                         
  -3   1  10        269.82        273.81         7.02 o                         
  -2   1  10          1.61          1.53         0.38 o                         
  -1   1  10        169.11        164.39         4.45 o                         
   0   1  10          9.91          9.70         0.59 o                         
   1   1  10        187.59        200.89         5.06 o                         
   2   1  10         33.51         32.93         1.37 o                         
   3   1  10         84.00         79.79         2.95 o                         
   4   1  10         14.85         12.52         0.96 o                         
   5   1  10          1.05          1.17         0.35 o                         
   6   1  10          3.79          4.98         0.55 o                         
   7   1  10        303.94        308.38         8.84 o                         
   8   1  10          1.09          1.22         0.40 o                         
   9   1  10          9.86          8.75         0.61 o                         
  10   1  10          0.95          1.31         0.30 o                         
  11   1  10          9.08         10.52         0.81 o                         
  12   1  10          3.49          3.59         0.79 o                         
  13   1  10          1.59          1.57         0.63 o                         
  14   1  10         77.19         71.50         3.95 o                         
  15   1  10         99.65        106.31         4.81 o                         
  16   1  10         65.29         66.94         3.70 o                         
  17   1  10         97.24         90.38         4.33 o                         
 -25   2  10        119.45        134.73         5.00 o                         
 -24   2  10          0.06         -0.28         0.28 o                         
 -23   2  10          1.09          0.46         0.50 o                         
 -22   2  10          0.81          1.30         0.55 o                         
 -21   2  10         16.52         18.28         1.13 o                         
 -20   2  10         68.39         79.48         2.44 o                         
 -19   2  10         13.92         10.45         0.78 o                         
 -18   2  10         57.64         49.47         2.01 o                         
 -17   2  10         18.73         19.78         1.08 o                         
 -16   2  10        124.94        136.40         3.92 o                         
 -15   2  10         71.63         64.29         2.18 o                         
 -14   2  10        171.00        170.44         5.09 o                         
 -13   2  10          0.02          0.01         0.35 o                         
 -12   2  10         56.41         55.31         1.94 o                         
 -11   2  10        131.20        129.74         4.23 o                         
 -10   2  10          2.72          1.60         0.43 o                         
  -9   2  10         32.34         27.91         1.17 o                         
  -8   2  10        467.63        450.70        12.01 o                         
  -7   2  10         52.65         49.91         1.68 o                         
  -6   2  10         30.81         34.44         1.36 o                         
  -5   2  10          1.70          2.43         0.44 o                         
  -4   2  10         66.78         59.18         2.00 o                         
  -3   2  10        103.97         91.27         2.46 o                         
  -2   2  10        630.26        599.02        15.70 o                         
  -1   2  10          2.91          4.56         0.50 o                         
   0   2  10         90.12         76.01         2.48 o                         
   1   2  10         22.42         22.87         1.52 o                         
   2   2  10        630.16        642.27        15.87 o                         
   3   2  10        189.19        183.69         4.83 o                         
   4   2  10         75.19         72.30         2.01 o                         
   5   2  10         63.70         62.11         1.82 o                         
   6   2  10         10.06          9.59         0.64 o                         
   7   2  10        115.70        111.12         3.20 o                         
   8   2  10        157.82        162.49         4.65 o                         
   9   2  10        130.98        131.68         4.15 o                         
  10   2  10         33.38         37.33         2.36 o                         
  11   2  10          0.18          0.83         0.43 o                         
  12   2  10         10.56         10.31         0.95 o                         
  13   2  10         26.93         32.23         1.97 o                         
  14   2  10         82.00         97.26         5.54 o                         
  15   2  10          0.49         -0.06         0.45 o                         
 -22   3  10        199.71        236.63         8.36 o                         
 -21   3  10         50.67         58.89         2.34 o                         
 -20   3  10          0.09          0.54         0.36 o                         
 -19   3  10          4.90          6.11         0.68 o                         
 -18   3  10         13.74         14.94         0.89 o                         
 -17   3  10         52.33         53.46         1.75 o                         
 -16   3  10         14.10         11.74         0.86 o                         
 -15   3  10         10.39          9.80         0.73 o                         
 -14   3  10         58.61         64.14         2.10 o                         
 -13   3  10        135.11        132.18         3.61 o                         
 -12   3  10         21.43         26.65         1.13 o                         
 -11   3  10        138.16        135.46         3.34 o                         
 -10   3  10          0.05          0.50         0.31 o                         
  -9   3  10          9.12          5.82         0.52 o                         
  -8   3  10         18.50         17.70         0.84 o                         
  -7   3  10         13.37         12.08         0.73 o                         
  -6   3  10         21.40         17.75         0.94 o                         
  -5   3  10         25.24         17.19         0.95 o                         
  -4   3  10         10.54          8.55         0.67 o                         
  -3   3  10         11.00         11.70         0.73 o                         
  -2   3  10        147.65        145.26         3.87 o                         
  -1   3  10        205.63        218.22         5.77 o                         
   0   3  10        246.56        247.82         6.47 o                         
   1   3  10         17.19         12.24         0.87 o                         
   2   3  10          1.23          1.94         0.48 o                         
   3   3  10         67.11         61.70         2.03 o                         
   4   3  10          6.03          4.33         0.58 o                         
   5   3  10          3.61          1.76         0.48 o                         
   6   3  10          2.17          3.70         0.53 o                         
   7   3  10         39.21         41.78         1.69 o                         
   8   3  10          0.28          0.32         0.46 o                         
   9   3  10         69.51         76.61         4.63 o                         
  10   3  10         31.06         35.88         2.19 o                         
  11   3  10         61.25         60.91         4.50 o                         
  12   3  10         50.40         49.38         5.29 o                         
  13   3  10          1.07          0.47         0.54 o                         
 -17   4  10         99.04         96.01         5.68 o                         
 -16   4  10          7.90          4.89         0.76 o                         
 -15   4  10          0.32         -0.22         0.56 o                         
 -14   4  10         20.27         21.38         1.36 o                         
 -13   4  10         23.06         21.23         1.19 o                         
 -12   4  10         88.50         97.33         3.10 o                         
 -11   4  10         38.07         40.00         1.66 o                         
 -10   4  10         21.19         23.94         1.20 o                         
  -9   4  10         16.01         17.17         1.05 o                         
  -8   4  10        161.39        154.55         4.43 o                         
  -7   4  10         27.81         24.43         1.25 o                         
  -6   4  10          0.63         -0.08         0.33 o                         
  -5   4  10          3.36          1.95         0.56 o                         
  -4   4  10        353.21        371.37        10.33 o                         
  -3   4  10         26.34         24.19         1.48 o                         
  -2   4  10         67.43         60.70         2.26 o                         
  -1   4  10         44.50         41.71         1.82 o                         
   0   4  10         37.92         39.60         1.77 o                         
   1   4  10         60.07         58.87         2.98 o                         
   2   4  10          5.23          5.99         0.84 o                         
   3   4  10          7.22          4.74         0.69 o                         
   4   4  10         32.87         37.37         1.69 o                         
   5   4  10        115.05        121.78         4.43 o                         
   6   4  10        100.60        108.14         4.11 o                         
   7   4  10         24.80         24.62         1.67 o                         
   8   4  10          0.33         -0.60         0.85 o                         
 -25   1  11         54.87         71.12         3.10 o                         
 -24   1  11          0.06          0.04         0.46 o                         
 -23   1  11         67.10         71.01         2.87 o                         
 -22   1  11         22.67         16.47         1.06 o                         
 -21   1  11          1.00          0.69         0.34 o                         
 -20   1  11          4.23          4.13         0.62 o                         
 -19   1  11         33.16         40.32         1.75 o                         
 -18   1  11         64.21         63.18         2.23 o                         
 -17   1  11         19.95         16.13         1.04 o                         
 -16   1  11          1.10          0.25         0.37 o                         
 -15   1  11         21.44         19.87         1.22 o                         
 -14   1  11         86.17         85.67         3.04 o                         
 -13   1  11          0.81          1.15         0.46 o                         
 -12   1  11         55.09         45.38         2.17 o                         
 -11   1  11         17.86         17.62         0.97 o                         
 -10   1  11       2246.36       1750.42       129.41 o                         
  -9   1  11        524.04        528.41        14.95 o                         
  -8   1  11          7.46          8.92         0.64 o                         
  -7   1  11        454.24        463.67        13.25 o                         
  -6   1  11         21.85         21.33         1.38 o                         
  -5   1  11          0.84          0.31         0.40 o                         
  -4   1  11        246.23        256.67         8.06 o                         
  -3   1  11          7.63          9.37         0.67 o                         
  -2   1  11         97.41        100.28         4.11 o                         
  -1   1  11         59.32         61.41         2.17 o                         
   0   1  11          6.85          7.25         0.58 o                         
   1   1  11         29.04         28.49         1.40 o                         
   2   1  11        100.62         99.02         3.43 o                         
   3   1  11         30.21         33.41         1.35 o                         
   4   1  11          2.63          2.85         0.41 o                         
   5   1  11          6.71          6.98         0.58 o                         
   6   1  11          1.01          0.23         0.28 o                         
   7   1  11         91.05         97.80         2.50 o                         
   8   1  11        247.05        250.52         6.56 o                         
   9   1  11        131.76        128.18         3.97 o                         
  10   1  11         17.68         12.35         0.91 o                         
  11   1  11         88.53         87.02         3.68 o                         
  12   1  11          0.01          0.18         0.19 o                         
  13   1  11         15.53         16.96         1.62 o                         
  14   1  11          4.95          5.44         1.03 o                         
  15   1  11         19.47         20.51         1.82 o                         
 -23   2  11         39.91         41.97         2.01 o                         
 -22   2  11          1.30          1.57         0.64 o                         
 -21   2  11          0.06          0.55         0.50 o                         
 -20   2  11          5.36          4.26         0.69 o                         
 -19   2  11         53.49         49.80         1.82 o                         
 -18   2  11          4.38          1.37         0.48 o                         
 -17   2  11         54.56         62.23         2.05 o                         
 -16   2  11          1.85          0.08         0.27 o                         
 -15   2  11          1.77          0.89         0.45 o                         
 -14   2  11          1.85          1.38         0.40 o                         
 -13   2  11          1.15          1.91         0.45 o                         
 -12   2  11         79.56         79.67         2.39 o                         
 -11   2  11        139.01        128.27         3.94 o                         
 -10   2  11          0.09          0.14         0.44 o                         
  -9   2  11          0.00         -0.42         0.60 o                         
  -8   2  11         71.68         74.36         2.67 o                         
  -7   2  11         40.03         40.85         1.76 o                         
  -6   2  11         41.73         35.96         1.59 o                         
  -5   2  11        298.89        295.22         9.37 o                         
  -4   2  11         35.51         35.15         1.80 o                         
  -3   2  11        305.03        297.77         7.74 o                         
  -2   2  11          0.50          0.59         0.36 o                         
  -1   2  11         30.32         21.33         1.03 o                         
   0   2  11         15.40         12.67         0.76 o                         
   1   2  11        104.05         96.79         2.61 o                         
   2   2  11          0.03          0.46         0.28 o                         
   3   2  11         26.38         23.58         1.18 o                         
   4   2  11          0.13          0.02         0.31 o                         
   5   2  11          2.08          3.29         0.43 o                         
   6   2  11          6.54          5.78         0.56 o                         
   7   2  11          6.94          5.60         0.54 o                         
   8   2  11          2.46          1.28         0.36 o                         
   9   2  11          4.60          3.75         0.57 o                         
  10   2  11         67.45         67.24         2.68 o                         
  11   2  11         14.66         13.59         1.36 o                         
  12   2  11         28.63         33.33         5.88 o                         
  13   2  11         35.35         38.25         2.63 o                         
 -20   3  11          4.76          7.40         0.74 o                         
 -19   3  11          1.62          1.23         0.49 o                         
 -18   3  11         20.32         18.68         1.14 o                         
 -17   3  11        131.43        138.16         4.03 o                         
 -16   3  11         14.61         18.90         1.08 o                         
 -15   3  11         14.17         16.85         0.95 o                         
 -14   3  11         78.89         84.14         2.41 o                         
 -13   3  11          4.18          4.83         0.55 o                         
 -12   3  11          4.60          5.00         0.61 o                         
 -11   3  11        167.53        161.41         4.13 o                         
 -10   3  11        215.55        223.20         5.46 o                         
  -9   3  11        116.56        123.60         3.13 o                         
  -8   3  11        150.64        159.54         4.03 o                         
  -7   3  11          7.32          8.36         0.67 o                         
  -6   3  11         59.83         66.69         2.11 o                         
  -5   3  11         24.84         20.91         1.13 o                         
  -4   3  11          1.33          0.85         0.38 o                         
  -3   3  11        238.53        252.95         6.63 o                         
  -2   3  11         76.62         65.58         2.71 o                         
  -1   3  11          1.20          0.16         0.32 o                         
   0   3  11        246.21        241.20         6.54 o                         
   1   3  11          2.64          2.69         0.51 o                         
   2   3  11        124.50        124.01         3.67 o                         
   3   3  11         14.21         15.36         1.02 o                         
   4   3  11          9.69         10.74         0.83 o                         
   5   3  11         78.35         77.47         3.10 o                         
   6   3  11         15.95         17.48         1.21 o                         
   7   3  11         19.50         19.47         1.21 o                         
   8   3  11         11.10          9.29         0.93 o                         
   9   3  11         24.24         22.73         1.89 o                         
  10   3  11         28.92         26.93         2.50 o                         
 -15   4  11          2.09          3.71         0.79 o                         
 -14   4  11          2.81          1.96         1.02 o                         
 -13   4  11         16.71         15.66         1.25 o                         
 -12   4  11        219.30        242.76         8.04 o                         
 -11   4  11         15.81         19.80         1.37 o                         
 -10   4  11         58.20         62.40         2.78 o                         
  -9   4  11          0.04          0.06         0.34 o                         
  -8   4  11        315.88        335.02        11.95 o                         
  -7   4  11         84.37         81.41         3.35 o                         
  -6   4  11          1.40          0.34         0.52 o                         
  -5   4  11          0.24         -0.25         0.33 o                         
  -4   4  11         87.42         95.59         3.43 o                         
  -3   4  11         85.80         86.84         3.19 o                         
  -2   4  11         39.40         45.95         2.14 o                         
  -1   4  11         91.59         94.94         3.50 o                         
   0   4  11          5.24          6.83         0.99 o                         
   1   4  11         53.18         62.13         2.91 o                         
   2   4  11          0.00         -0.34         0.34 o                         
   3   4  11         21.47         21.20         1.49 o                         
   4   4  11         28.17         23.30         1.75 o                         
   5   4  11          0.07         -0.08         0.59 o                         
 -24   0  12          0.01          9.41         2.25 o                         
 -23   0  12         55.24         50.25         3.81 o                         
 -22   0  12        187.48        224.87         9.49 o                         
 -21   0  12         11.11         18.02         1.85 o                         
 -20   0  12         32.03         37.35         2.83 o                         
 -19   0  12         47.73         63.14         3.22 o                         
 -18   0  12          0.47          6.26         1.01 o                         
 -17   0  12         24.74         23.39         1.76 o                         
 -16   0  12         62.17         57.99         3.17 o                         
 -15   0  12          0.25          0.22         0.64 o                         
 -14   0  12        498.16        491.90        21.58 o                         
 -13   0  12        180.48        156.02         7.71 o                         
 -12   0  12         44.06         45.05         3.68 o                         
 -11   0  12          0.18          0.01         0.69 o                         
 -10   0  12        602.64        578.20        30.64 o                         
  -9   0  12       2669.55       1611.21       119.22 o                         
  -8   0  12         55.05         57.13         3.99 o                         
  -7   0  12        462.01        420.58        19.08 o                         
  -6   0  12       1062.49        961.86        47.32 o                         
  -5   0  12        235.12        221.57        10.81 o                         
  -4   0  12         82.05         73.40         5.60 o                         
  -3   0  12        144.83        149.75         9.81 o                         
  -2   0  12        155.73        157.01         9.65 o                         
  -1   0  12        676.31        664.00        29.45 o                         
   0   0  12          0.47          3.57         0.82 o                         
   1   0  12          0.37         -0.30         0.55 o                         
   2   0  12        507.22        522.37        22.71 o                         
   3   0  12        287.30        264.24        13.30 o                         
   4   0  12         72.17         80.83         5.09 o                         
   5   0  12          2.83          2.30         0.70 o                         
   6   0  12          5.78          4.66         0.65 o                         
   7   0  12          2.68          2.07         0.53 o                         
   8   0  12         82.02         93.47         3.11 o                         
   9   0  12         10.63         10.73         1.48 o                         
  10   0  12         13.76          8.49         1.66 o                         
  12   0  12        104.25         94.27         6.31 o                         
  13   0  12        108.48        104.14         6.87 o                         
 -24   1  12          2.16          2.14         0.90 o                         
 -23   1  12         24.95         25.61         1.65 o                         
 -22   1  12         20.28         22.88         1.66 o                         
 -21   1  12         17.75         15.29         1.18 o                         
 -20   1  12          4.33          4.12         0.61 o                         
 -19   1  12        184.69        203.27         5.31 o                         
 -18   1  12         24.50         29.69         1.43 o                         
 -17   1  12          2.71          3.37         0.51 o                         
 -16   1  12          0.10          0.08         0.42 o                         
 -15   1  12          1.13          0.34         0.47 o                         
 -14   1  12         36.05         37.87         1.75 o                         
 -13   1  12        115.10        112.87         3.71 o                         
 -12   1  12        108.90        105.63         3.47 o                         
 -11   1  12         28.14         26.55         1.11 o                         
 -10   1  12        202.43        190.99         5.49 o                         
  -9   1  12          8.10          6.44         0.65 o                         
  -8   1  12         57.64         56.32         2.88 o                         
  -7   1  12        233.67        236.70         7.82 o                         
  -6   1  12        340.93        352.40        11.55 o                         
  -5   1  12          6.20          6.92         0.75 o                         
  -4   1  12        215.15        202.14         5.48 o                         
  -3   1  12          7.10         10.33         0.70 o                         
  -2   1  12        185.73        182.41         5.35 o                         
  -1   1  12        170.73        161.38         4.71 o                         
   0   1  12        115.22        102.31         3.41 o                         
   1   1  12          0.06          0.02         0.37 o                         
   2   1  12         20.99         21.03         1.19 o                         
   3   1  12         98.11         97.71         2.60 o                         
   4   1  12         21.81         19.22         0.94 o                         
   5   1  12          0.08         -0.25         0.26 o                         
   6   1  12          0.42         -0.29         0.29 o                         
   7   1  12         12.06          8.71         0.57 o                         
   8   1  12          1.14          0.72         0.29 o                         
   9   1  12         18.00         16.77         1.33 o                         
  10   1  12         10.67         11.02         1.45 o                         
  11   1  12          2.83          2.60         0.96 o                         
  12   1  12          2.97          0.92         0.52 o                         
 -22   2  12        105.59        125.68         4.52 o                         
 -21   2  12          0.01          0.61         0.58 o                         
 -20   2  12         50.66         61.39         2.71 o                         
 -19   2  12          2.97          3.96         0.86 o                         
 -18   2  12        208.78        218.80         6.95 o                         
 -17   2  12         36.88         33.59         1.95 o                         
 -16   2  12        104.14        108.23         3.16 o                         
 -15   2  12         25.69         20.86         1.20 o                         
 -14   2  12          5.35          6.89         0.70 o                         
 -13   2  12         49.36         50.25         1.90 o                         
 -12   2  12         11.50         10.07         0.80 o                         
 -11   2  12        189.31        181.81         7.85 o                         
 -10   2  12         95.41         87.63         2.51 o                         
  -9   2  12         73.07         72.68         2.19 o                         
  -8   2  12         12.75         13.17         0.81 o                         
  -7   2  12         12.01         11.83         0.85 o                         
  -6   2  12         25.18         23.15         1.17 o                         
  -5   2  12         36.17         29.50         1.45 o                         
  -4   2  12          1.68          2.43         0.52 o                         
  -3   2  12         81.35         76.41         2.35 o                         
  -2   2  12          1.33          1.51         0.41 o                         
  -1   2  12          0.66          0.68         0.41 o                         
   0   2  12         28.81         27.88         1.56 o                         
   1   2  12          3.99          5.00         0.55 o                         
   2   2  12        134.65        123.05         3.77 o                         
   3   2  12          0.04         -0.12         0.37 o                         
   4   2  12          0.45          0.34         0.37 o                         
   5   2  12         57.65         50.86         1.99 o                         
   6   2  12         55.45         56.64         2.47 o                         
   7   2  12         16.74         20.13         1.21 o                         
   8   2  12         35.97         39.81         3.08 o                         
   9   2  12         31.75         30.20         1.70 o                         
  10   2  12          8.52          7.70         1.20 o                         
 -18   3  12        105.74        122.55         3.71 o                         
 -17   3  12         39.97         45.95         2.00 o                         
 -16   3  12        122.47        138.60         5.11 o                         
 -15   3  12         13.84         11.40         1.00 o                         
 -14   3  12          0.85          0.29         0.44 o                         
 -13   3  12         67.86         69.70         2.77 o                         
 -12   3  12         44.66         47.26         1.76 o                         
 -11   3  12        104.47        107.61         3.40 o                         
 -10   3  12          0.29          0.75         0.38 o                         
  -9   3  12         20.02         19.65         1.04 o                         
  -8   3  12          4.25          4.56         0.56 o                         
  -7   3  12         26.64         31.58         1.35 o                         
  -6   3  12         31.36         33.93         1.46 o                         
  -5   3  12         15.66         13.27         0.98 o                         
  -4   3  12          1.17          0.70         0.40 o                         
  -3   3  12         36.34         40.81         2.01 o                         
  -2   3  12          5.85          5.52         0.68 o                         
  -1   3  12          4.23          0.73         0.44 o                         
   0   3  12         56.51         55.50         2.00 o                         
   1   3  12          7.06          9.39         0.88 o                         
   2   3  12          0.97         -0.24         0.32 o                         
   3   3  12        121.39        119.20         6.98 o                         
   4   3  12         39.11         35.86         2.66 o                         
   5   3  12         44.33         48.72         2.45 o                         
   6   3  12          0.04          0.23         0.56 o                         
   7   3  12         16.56         17.72         1.58 o                         
 -11   4  12         49.87         50.26         3.85 o                         
 -10   4  12         46.02         46.19         2.96 o                         
  -9   4  12          3.76          3.10         1.00 o                         
  -6   4  12          2.28          2.88         0.93 o                         
  -5   4  12         65.12         60.93         3.40 o                         
  -4   4  12         92.33         96.18         4.36 o                         
  -3   4  12          2.11          3.25         1.15 o                         
  -2   4  12         11.99         16.49         2.04 o                         
  -1   4  12         22.47         25.37         3.01 o                         
 -22   1  13        132.44        144.38         5.42 o                         
 -21   1  13         12.58         16.20         1.26 o                         
 -20   1  13         23.85         25.70         1.69 o                         
 -19   1  13          4.88          7.75         0.93 o                         
 -18   1  13          4.07          7.39         0.95 o                         
 -17   1  13         16.43         24.00         1.28 o                         
 -16   1  13          1.91          3.79         0.54 o                         
 -15   1  13         10.54          9.27         0.75 o                         
 -14   1  13         43.36         38.53         1.54 o                         
 -13   1  13         47.77         50.01         1.88 o                         
 -12   1  13         84.03         75.51         2.46 o                         
 -11   1  13         43.81         43.47         2.36 o                         
 -10   1  13          8.38          6.38         0.66 o                         
  -9   1  13         94.13         99.88         4.65 o                         
  -8   1  13         33.97         37.41         1.65 o                         
  -7   1  13         82.05         71.30         2.69 o                         
  -6   1  13         24.28         22.56         1.22 o                         
  -5   1  13        208.33        200.03         6.82 o                         
  -4   1  13         84.93         76.68         3.27 o                         
  -3   1  13        131.08        128.00         4.80 o                         
  -2   1  13        573.91        596.24        18.44 o                         
  -1   1  13        397.34        375.14        10.30 o                         
   0   1  13        312.73        315.16         8.28 o                         
   1   1  13         48.98         48.55         1.74 o                         
   2   1  13        161.69        151.71         4.31 o                         
   3   1  13        202.26        179.01         5.28 o                         
   4   1  13         82.35         77.31         3.17 o                         
   5   1  13         17.91         16.12         0.90 o                         
   6   1  13          0.67          0.30         0.37 o                         
   7   1  13         60.91         65.60         2.72 o                         
   8   1  13         11.22          9.67         1.20 o                         
   9   1  13          9.68          7.64         1.92 o                         
 -20   2  13         12.32          9.77         2.02 o                         
 -19   2  13         49.62         58.36         2.44 o                         
 -18   2  13         80.32         82.01         2.98 o                         
 -17   2  13          0.39          0.03         0.57 o                         
 -16   2  13         57.33         55.14         2.34 o                         
 -15   2  13          6.21          8.28         1.11 o                         
 -14   2  13         21.58         19.46         1.61 o                         
 -13   2  13          5.14          4.62         0.65 o                         
 -12   2  13         84.72         83.36         2.73 o                         
 -11   2  13          1.04          0.57         0.42 o                         
 -10   2  13         18.66         15.92         0.94 o                         
  -9   2  13         43.42         42.16         1.66 o                         
  -8   2  13          2.77          2.00         0.56 o                         
  -7   2  13         15.38         16.29         1.04 o                         
  -6   2  13          2.75          2.61         0.56 o                         
  -5   2  13          5.92          5.33         0.57 o                         
  -4   2  13          3.28          3.32         0.64 o                         
  -3   2  13         45.78         42.91         1.78 o                         
  -2   2  13          1.11          0.74         0.42 o                         
  -1   2  13         14.06         13.54         0.89 o                         
   0   2  13          6.17          5.70         0.66 o                         
   1   2  13          0.79          1.64         0.47 o                         
   2   2  13          9.36          9.39         0.84 o                         
   3   2  13         60.46         60.76         2.37 o                         
   4   2  13         14.06         13.51         1.08 o                         
   5   2  13          4.28          3.40         0.58 o                         
   6   2  13         15.36         14.43         1.01 o                         
   7   2  13          4.12          4.79         0.93 o                         
 -15   3  13         35.64         33.76         2.20 o                         
 -14   3  13         35.69         42.86         2.04 o                         
 -13   3  13          0.17         -0.12         0.41 o                         
 -12   3  13          0.36          0.01         0.43 o                         
 -11   3  13          4.41          5.27         0.87 o                         
 -10   3  13          1.16          1.76         1.00 o                         
  -9   3  13         18.89         17.58         1.61 o                         
  -8   3  13         14.96         13.80         1.02 o                         
  -7   3  13          2.19          1.63         0.52 o                         
  -6   3  13         54.02         55.90         2.28 o                         
  -5   3  13         15.58         14.80         1.18 o                         
  -4   3  13         17.76         20.24         1.69 o                         
  -3   3  13        114.10        116.77         4.32 o                         
  -2   3  13          2.07          2.13         0.64 o                         
  -1   3  13          9.76         10.89         1.24 o                         
   0   3  13        100.91        119.28         9.51 o                         
   1   3  13          2.37          3.02         0.75 o                         
   2   3  13          1.89          1.17         0.52 o                         
   3   3  13          1.78          1.70         0.63 o                         
 -20   0  14        220.09        216.68        10.91 o                         
 -19   0  14          7.75          9.22         1.70 o                         
 -18   0  14        107.53        122.24        12.54 o                         
 -17   0  14         77.45         83.64         4.49 o                         
 -16   0  14         76.16         93.87         5.77 o                         
 -15   0  14          1.62          1.64         0.77 o                         
 -14   0  14         22.38         26.39         1.98 o                         
 -13   0  14          2.32          1.26         0.76 o                         
 -12   0  14         26.46         21.61         2.29 o                         
 -11   0  14         16.31         20.14         3.28 o                         
 -10   0  14         72.81         70.60         4.35 o                         
  -9   0  14          9.47         10.93         1.57 o                         
  -8   0  14          1.27          0.95         0.85 o                         
  -7   0  14         19.69         17.13         1.56 o                         
  -6   0  14        212.80        209.31         8.64 o                         
  -5   0  14        139.40        136.24        11.83 o                         
  -4   0  14         27.02         24.94         2.42 o                         
  -3   0  14        870.62        892.02        38.26 o                         
  -2   0  14       1280.52       1367.36        58.03 o                         
  -1   0  14        914.00        979.45        41.96 o                         
   0   0  14        376.37        388.58        17.28 o                         
   1   0  14          0.91          0.81         0.83 o                         
   2   0  14        128.95        126.86         5.82 o                         
   3   0  14         52.96         57.95         3.49 o                         
   4   0  14          0.13         -0.55         0.55 o                         
   5   0  14         22.69         26.92         1.90 o                         
   6   0  14          2.19          1.24         0.63 o                         
   7   0  14         43.47         51.98         4.03 o                         
 -19   1  14         24.60         23.96         1.55 o                         
 -18   1  14         42.58         46.69         3.30 o                         
 -17   1  14        183.48        183.81         6.75 o                         
 -16   1  14         42.73         49.14         2.62 o                         
 -15   1  14          1.17          1.21         0.62 o                         
 -14   1  14          0.05          0.55         0.58 o                         
 -13   1  14         15.46         16.47         1.15 o                         
 -12   1  14          1.01          0.72         0.45 o                         
 -11   1  14          1.98          2.74         0.57 o                         
 -10   1  14          1.95          1.21         0.52 o                         
  -9   1  14         88.43         89.10         3.92 o                         
  -8   1  14         20.68         19.06         1.51 o                         
  -7   1  14         25.54         24.85         1.28 o                         
  -6   1  14         10.78         11.93         1.02 o                         
  -5   1  14        154.31        145.39         4.47 o                         
  -4   1  14         53.85         52.13         1.94 o                         
  -3   1  14         99.77         98.08         3.03 o                         
  -2   1  14         17.19         17.46         0.98 o                         
  -1   1  14         38.90         41.60         1.64 o                         
   0   1  14         18.97         19.40         1.70 o                         
   1   1  14         72.37         78.30         3.11 o                         
   2   1  14         10.38          9.08         0.79 o                         
   3   1  14          0.31          0.31         0.30 o                         
   4   1  14          7.71          7.74         0.67 o                         
   5   1  14          3.53          3.79         0.57 o                         
   6   1  14         17.87         15.84         1.17 o                         
 -16   2  14          0.20         -0.45         0.45 o                         
 -15   2  14         13.36         13.77         1.22 o                         
 -14   2  14         95.99         88.50         3.86 o                         
 -13   2  14          0.08          0.62         0.52 o                         
 -12   2  14         43.62         31.09         3.38 o                         
 -11   2  14         36.21         38.31         2.62 o                         
 -10   2  14          0.33          1.22         0.64 o                         
  -9   2  14          5.43          3.83         0.65 o                         
  -8   2  14        121.80        120.76         5.61 o                         
  -7   2  14         20.23         24.01         1.41 o                         
  -6   2  14          0.99          1.30         0.45 o                         
  -5   2  14          0.50          0.58         0.49 o                         
  -4   2  14          4.10          2.56         0.58 o                         
  -3   2  14          0.73          0.25         0.55 o                         
  -2   2  14          8.66          9.74         0.98 o                         
  -1   2  14        123.29        124.24         4.16 o                         
   0   2  14         26.89         26.31         1.46 o                         
   1   2  14          5.65          5.72         1.25 o                         
   2   2  14          4.01          3.02         0.81 o                         
   3   2  14          7.94          9.85         1.04 o                         
  -8   3  14          0.40         -0.38         0.59 o                         
  -7   3  14         11.62         11.93         1.17 o                         
  -6   3  14          0.46          0.82         0.50 o                         
  -5   3  14         42.12         44.19         3.68 o                         
 -15   1  15          0.51         -0.10         0.59 o                         
 -14   1  15          1.35          0.15         0.61 o                         
 -13   1  15         61.15         66.96         4.52 o                         
 -12   1  15          6.48          5.73         0.97 o                         
 -11   1  15          0.25          0.51         0.71 o                         
 -10   1  15         15.12         17.76         1.50 o                         
  -9   1  15         73.96         71.39         3.25 o                         
  -8   1  15          1.90          1.58         0.71 o                         
  -7   1  15          2.92          2.60         0.64 o                         
  -6   1  15          6.75          6.23         0.88 o                         
  -5   1  15          1.83          1.69         0.59 o                         
  -4   1  15        116.91        119.34         6.11 o                         
  -3   1  15          0.39          0.56         0.52 o                         
  -2   1  15         32.66         33.92         2.20 o                         
  -1   1  15        382.10        392.73        17.28 o                         
   0   1  15         87.93         92.61         5.18 o                         
   1   1  15        180.60        178.71         6.52 o                         
 -10   2  15          7.59          7.40         1.17 o                         
  -9   2  15          3.74          3.69         0.85 o                         
  -8   2  15         18.79         19.64         1.57 o                         
  -7   2  15          7.63          8.46         0.96 o                         
  -6   2  15         61.86         63.08         3.52 o                         
  -5   2  15          0.04         -0.24         0.59 o                         
  -4   2  15          5.19          5.69         1.01 o                         
                                                                                
